# Supplementary material for: Temporal Proteome and Lipidome Profiles Reveal Hepatitis C Virus-Associated Reprogramming of Hepatocellular Metabolism and Bioenergetics
Source: PLoS Pathog. 2010 Jan 8;6(1):e1000719. doi: 10.1371/journal.ppat.1000719 (PMC2796172; doi:10.1371/journal.ppat.1000719)
Supplement: Table S1 — Comprehensive list of the 2,418 proteins quantified by proteomic analysis of Huh-7.5 cells infected with HCV. Abundance ratios were monitored 24, 48 and 72 h after infection with either HCVcc (chimeric HCV 2a virus, J6/JFH-1) or UV-HCVcc (UV-inactivated chimeric HCV 2a virus, J6/JFH-1) and using a time-matched mock (conditioned media) as the reference. Final protein abundance ratios and accompanying P-values were calculated in Elucidator by combining data from the 5 strong cation exchange (SCX) fractions generated and analyzed for each sample. Also reported here are the log protein abundance ratio, fold change, log error, and XDev (log ratio/log error). A total of 495 proteins were differentially regulated (>1.5-fold change, P-Value<0.05) in at least two experiments and are highlighted in bold. These proteins are arranged in order of the fold-change observed in the HCVcc sample at 24 h post-infection. (1.71 MB XLS) [file ppat.1000719.s001.xls]

## Sheet: Sheet1
Protein IPI	Protein Name	numbered	HCVcc 24h Ratio	HCVcc 24h P-Value	HCVcc 24h Log(Ratio)	HCVcc 24h Fold Change	HCVcc 24h Log(Error)	HCVcc 24h XDEV	HCVcc 48h Ratio	HCVcc 48h P-Value	HCVcc 48h Log(Ratio)	HCVcc 48h Fold Change	HCVcc 48h Log(Error)	HCVcc 48h XDEV	HCVcc 72h Ratio	HCVcc 72h P-Value	HCVcc 72h Log(Ratio)	HCVcc 72h Fold Change	HCVcc 72h Log(Error)	HCVcc 72h XDEV	UV-HCVcc 24h Ratio	UV-HCVcc 24h P-Value	UV-HCVcc 24h Log(Ratio)	UV-HCVcc 24h Fold Change	UV-HCVcc 24h Log(Error)	UV-HCVcc 24h XDEV	UV-HCVcc 48h Ratio	UV-HCVcc 48h P-Value	UV-HCVcc 48h Log(Ratio)	UV-HCVcc 48h Fold Change	UV-HCVcc 48h Log(Error)	UV-HCVcc 48h XDEV	UV-HCVcc 72h Ratio	UV-HCVcc 72h P-Value	UV-HCVcc 72h Log(Ratio)	UV-HCVcc 72h Fold Change	UV-HCVcc 72h Log(Error)	UV-HCVcc 72h XDEV
IPI00304435	NIPSNAP1 PROTEIN.	137	28.6286	0.00015	1.4568	28.6286	0.38479	3.78596	3.35761	0.02633	0.52603	3.35761	0.2368	2.22141	n.d.	n.d.	n.d.	n.d.	n.d.	n.d.	0.28209	0.10841	-0.54962	-3.54501	0.34236	-1.60539	n.d.	n.d.	n.d.	n.d.	n.d.	n.d.	n.d.	n.d.	n.d.	n.d.	n.d.	n.d.
IPI00013468	MITOTIC CHECKPOINT PROTEIN BUB3.	298	20.8304	7.87e-06	1.3187	20.8304	0.29509	4.46881	n.d.	n.d.	n.d.	n.d.	n.d.	n.d.	4.97589	0.00024	0.69687	4.97589	0.18957	3.67606	n.d.	n.d.	n.d.	n.d.	n.d.	n.d.	n.d.	n.d.	n.d.	n.d.	n.d.	n.d.	n.d.	n.d.	n.d.	n.d.	n.d.	n.d.
IPI00298726	MITOGEN-ACTIVATED PROTEIN KINASE KINASE KINASE 8.	416	13.1924	1e-05	1.12032	13.1924	0.25631	4.37096	13.8591	9.95e-06	1.14173	13.8591	0.25841	4.41829	n.d.	n.d.	n.d.	n.d.	n.d.	n.d.	n.d.	n.d.	n.d.	n.d.	n.d.	n.d.	11.3959	2e-05	1.05675	11.3959	0.24509	4.31168	n.d.	n.d.	n.d.	n.d.	n.d.	n.d.
IPI00164901	LEUKOTRIENE B4 12-HYDROXYDEHYDROGENASE.	122	10.7993	2e-05	1.0334	10.7993	0.2439	4.23698	n.d.	n.d.	n.d.	n.d.	n.d.	n.d.	n.d.	n.d.	n.d.	n.d.	n.d.	n.d.	n.d.	n.d.	n.d.	n.d.	n.d.	n.d.	n.d.	n.d.	n.d.	n.d.	n.d.	n.d.	9.02449	3e-05	0.95542	9.02449	0.2281	4.1886
IPI00032899	DDX43 PROTEIN.	238	8.21052	0.00021	0.91437	8.21052	0.24686	3.704	3.57914	0.03481	0.55378	3.57914	0.26239	2.11052	n.d.	n.d.	n.d.	n.d.	n.d.	n.d.	n.d.	n.d.	n.d.	n.d.	n.d.	n.d.	0.80885	0.73372	-0.09213	-1.23632	0.27082	-0.340189	n.d.	n.d.	n.d.	n.d.	n.d.	n.d.
IPI00219953	UMP-CMP KINASE.	326	8.07106	0.00112	0.90693	8.07106	0.27826	3.25929	1.9814	0.12863	0.29697	1.9814	0.19544	1.51949	3.08525	0.00025	0.48929	3.08525	0.13354	3.664	3.83981	0.02735	0.58431	3.83981	0.26481	2.20653	1.11679	0.71896	0.04797	1.11679	0.13331	0.359838	n.d.	n.d.	n.d.	n.d.	n.d.	n.d.
IPI00018783	INOSINE TRIPHOSPHATE PYROPHOSPHATASE.	243	5.57129	0.03554	0.74596	5.57129	0.35486	2.10212	n.d.	n.d.	n.d.	n.d.	n.d.	n.d.	4.18284	0.02363	0.62147	4.18284	0.2746	2.26318	n.d.	n.d.	n.d.	n.d.	n.d.	n.d.	2.8125	0.24839	0.44909	2.8125	0.38907	1.15427	2.37408	0.11682	0.3755	2.37408	0.23943	1.56831
IPI00012503	SPLICE ISOFORM SAP-MU-0 OF PROACTIVATOR POLYPEPTIDE PRECURSOR.	336	5.1866	2e-05	0.71488	5.1866	0.16739	4.27074	2.63041	0.22051	0.42002	2.63041	0.34283	1.22516	11.2453	8e-06	1.05097	11.2453	0.23537	4.46518	1.78956	0.01687	0.25275	1.78956	0.10577	2.38962	0.90401	0.79186	-0.04383	-1.10619	0.16608	-0.263909	7.14896	7e-05	0.85424	7.14896	0.21443	3.98377
IPI00215790	60S RIBOSOMAL PROTEIN L38.	19	5.04966	0.00792	0.70326	5.04966	0.26483	2.65551	2.55015	0.01565	0.40657	2.55015	0.16822	2.41689	n.d.	n.d.	n.d.	n.d.	n.d.	n.d.	n.d.	n.d.	n.d.	n.d.	n.d.	n.d.	n.d.	n.d.	n.d.	n.d.	n.d.	n.d.	n.d.	n.d.	n.d.	n.d.	n.d.	n.d.
IPI00021570	EDF-1 PROTEIN.	323	4.9762	0.0165	0.6969	4.9762	0.29066	2.39765	1.04441	0.8929	0.01887	1.04441	0.14016	0.134632	n.d.	n.d.	n.d.	n.d.	n.d.	n.d.	3.75095	0.04985	0.57414	3.75095	0.29275	1.9612	1.38918	0.52405	0.14276	1.38918	0.22407	0.637122	n.d.	n.d.	n.d.	n.d.	n.d.	n.d.
IPI00216318	14-3-3 PROTEIN BETA/ALPHA.	69	4.97269	1.3e-10	0.69659	4.97269	0.10838	6.42729	2.43344	0.00029	0.38622	2.43344	0.10667	3.6207	n.d.	n.d.	n.d.	n.d.	n.d.	n.d.	1.6988	0.08958	0.23014	1.6988	0.13557	1.69757	0.97866	0.93587	-0.00937	-1.02181	0.11644	-0.0804706	n.d.	n.d.	n.d.	n.d.	n.d.	n.d.
IPI00216298	THIOREDOXIN.	330	4.8029	1.65e-07	0.6815	4.8029	0.13019	5.23466	2.06057	0.1455	0.31399	2.06057	0.21571	1.45561	n.d.	n.d.	n.d.	n.d.	n.d.	n.d.	4.81862	0.01245	0.68292	4.81862	0.27328	2.49898	2.38648	0.01441	0.37776	2.38648	0.15439	2.44679	n.d.	n.d.	n.d.	n.d.	n.d.	n.d.
IPI00007423	ACIDIC LEUCINE-RICH NUCLEAR PHOSPHOPROTEIN 32 FAMILY MEMBER B.	222	4.78867	0.00033	0.68022	4.78867	0.1893	3.59334	3.54618	0.00167	0.54976	3.54618	0.17493	3.14274	2.61039	0.00865	0.4167	2.61039	0.1587	2.62571	n.d.	n.d.	n.d.	n.d.	n.d.	n.d.	n.d.	n.d.	n.d.	n.d.	n.d.	n.d.	n.d.	n.d.	n.d.	n.d.	n.d.	n.d.
IPI00220014	ISOPENTENYL-DIPHOSPHATE DELTA ISOMERASE .	328	4.77579	0.02535	0.67905	4.77579	0.30369	2.236	2.16846	0.08316	0.33615	2.16846	0.19401	1.73264	3.66349	0.01667	0.56389	3.66349	0.23556	2.39383	2.69209	0.10062	0.43009	2.69209	0.26195	1.64188	1.69674	0.42419	0.22961	1.69674	0.28732	0.799144	n.d.	n.d.	n.d.	n.d.	n.d.	n.d.
IPI00239077	HISTIDINE TRIAD NUCLEOTIDE-BINDING PROTEIN 1.	405	4.7204	2e-05	0.67398	4.7204	0.15891	4.24127	2.05384	8e-05	0.31257	2.05384	0.07929	3.94211	2.64397	0.00212	0.42226	2.64397	0.13741	3.07299	3.0497	0.04628	0.48426	3.0497	0.24299	1.99292	1.79736	0.03014	0.25464	1.79736	0.11744	2.16826	n.d.	n.d.	n.d.	n.d.	n.d.	n.d.
IPI00291922	PROTEASOME SUBUNIT ALPHA TYPE 5.	60	4.71623	0.01529	0.67359	4.71623	0.27773	2.42534	1.55895	0.03901	0.19283	1.55895	0.09342	2.06412	2.41164	0.00062	0.38231	2.41164	0.11169	3.42296	n.d.	n.d.	n.d.	n.d.	n.d.	n.d.	0.94719	0.83697	-0.02356	-1.05575	0.1145	-0.205764	n.d.	n.d.	n.d.	n.d.	n.d.	n.d.
IPI00419844	USP39 PROTEIN.	417	4.55394	0.00018	0.65839	4.55394	0.17564	3.74852	4.34742	0.00021	0.63823	4.34742	0.17207	3.70913	n.d.	n.d.	n.d.	n.d.	n.d.	n.d.	6.03982	5e-05	0.78102	6.03982	0.19282	4.05051	n.d.	n.d.	n.d.	n.d.	n.d.	n.d.	n.d.	n.d.	n.d.	n.d.	n.d.	n.d.
IPI00021766	SPLICE ISOFORM 1 OF RETICULON 4.	142	4.49132	0.03084	0.65237	4.49132	0.30214	2.15916	1.46502	0.19916	0.16584	1.46502	0.12917	1.28389	3.67144	0.00056	0.56484	3.67144	0.16373	3.44983	0.45729	0.12133	-0.33981	-2.18681	0.21935	-1.54917	0.38563	0.08202	-0.41383	-2.59316	0.23796	-1.73907	n.d.	n.d.	n.d.	n.d.	n.d.	n.d.
IPI00018146	14-3-3 PROTEIN TAU.	367	4.21419	0.00123	0.62471	4.21419	0.19332	3.23148	1.44721	0.30333	0.16053	1.44721	0.15596	1.0293	0.89342	0.74061	-0.04894	-1.11929	0.14785	-0.331011	2.2142	0.03067	0.34522	2.2142	0.15972	2.16141	0.9608	0.9169	-0.01737	-1.0408	0.16645	-0.104356	n.d.	n.d.	n.d.	n.d.	n.d.	n.d.
IPI00017596	MICROTUBULE-ASSOCIATED PROTEIN RP/EB FAMILY MEMBER 1.	171	4.03113	0.02802	0.60543	4.03113	0.27557	2.19701	0.73545	0.35877	-0.13345	-1.35972	0.14541	-0.91775	2.40204	0.00326	0.38058	2.40204	0.12935	2.94225	n.d.	n.d.	n.d.	n.d.	n.d.	n.d.	0.65045	0.31801	-0.18678	-1.53739	0.18705	-0.998557	n.d.	n.d.	n.d.	n.d.	n.d.	n.d.
IPI00185600	ANNEXIN A11.	112	3.98929	3.15e-09	0.6009	3.98929	0.10144	5.9237	1.32228	0.35996	0.12132	1.32228	0.13253	0.915415	2.25237	0.3775	0.35264	2.25237	0.39959	0.882505	0.6303	0.04501	-0.20045	-1.58655	0.1	-2.0045	0.58896	0.4984	-0.22991	-1.6979	0.3396	-0.677002	n.d.	n.d.	n.d.	n.d.	n.d.	n.d.
IPI00072644	CONSERVED HYPOTHETICAL PROTEIN.	287	3.96898	0.00234	0.59868	3.96898	0.19673	3.04316	n.d.	n.d.	n.d.	n.d.	n.d.	n.d.	n.d.	n.d.	n.d.	n.d.	n.d.	n.d.	6.40164	0.00016	0.80629	6.40164	0.21316	3.78256	n.d.	n.d.	n.d.	n.d.	n.d.	n.d.	n.d.	n.d.	n.d.	n.d.	n.d.	n.d.
IPI00296337	SPLICE ISOFORM 1 OF DNA-DEPENDENT PROTEIN KINASE CATALYTIC SUBUNIT.	290	3.92694	0.0001	0.59405	3.92694	0.15259	3.89311	6.25702	5.12e-11	0.79637	6.25702	0.12126	6.56746	n.d.	n.d.	n.d.	n.d.	n.d.	n.d.	1.95952	0.08033	0.29215	1.95952	0.16706	1.74877	0.91804	0.64197	-0.03714	-1.08928	0.07988	-0.464947	n.d.	n.d.	n.d.	n.d.	n.d.	n.d.
IPI00002624	SPLICE ISOFORM 1 OF PLEIOTROPIC REGULATOR 1.	77	3.85662	0.00059	0.58621	3.85662	0.17059	3.43637	4.54804	0.00024	0.65782	4.54804	0.17901	3.67477	1.03132	0.98126	0.01339	1.03132	0.57027	0.0234801	1.10588	0.74631	0.04371	1.10588	0.13511	0.323514	n.d.	n.d.	n.d.	n.d.	n.d.	n.d.	n.d.	n.d.	n.d.	n.d.	n.d.	n.d.
IPI00006211	SPLICE ISOFORM 1 OF VESICLE-ASSOCIATED MEMBRANE PROTEIN-ASSOCIATED PROTEIN B/C.	259	3.84046	0.0366	0.58438	3.84046	0.27959	2.09013	2.16494	0.09739	0.33545	2.16494	0.20236	1.65769	2.15366	0.02603	0.33318	2.15366	0.14969	2.2258	1.5624	0.24299	0.19379	1.5624	0.16598	1.16755	0.77525	0.44214	-0.11056	-1.28991	0.14385	-0.768578	n.d.	n.d.	n.d.	n.d.	n.d.	n.d.
IPI00100160	TIP120A PROTEIN.	294	3.69924	0.00553	0.56811	3.69924	0.20478	2.77425	2.7276	0.0304	0.43578	2.7276	0.20129	2.16494	2.51327	0.05916	0.40024	2.51327	0.2121	1.88703	2.11255	0.13661	0.32481	2.11255	0.21821	1.48852	0.75421	0.3644	-0.12251	-1.32589	0.13506	-0.907078	2.36621	0.28956	0.37405	2.36621	0.35319	1.05906
IPI00074020	LEUCINE ZIPPER PROTEIN FKSG14.	391	3.61117	0.02882	0.55765	3.61117	0.2551	2.18601	n.d.	n.d.	n.d.	n.d.	n.d.	n.d.	n.d.	n.d.	n.d.	n.d.	n.d.	n.d.	34.1575	1.99e-06	1.53349	34.1575	0.32257	4.75398	0.20666	0.01686	-0.68474	-4.83887	0.28653	-2.38977	n.d.	n.d.	n.d.	n.d.	n.d.	n.d.
IPI00219757	GLUTATHIONE S-TRANSFERASE P.	268	3.53195	1.32e-24	0.54801	3.53195	0.05352	10.2393	1.45286	0.03893	0.16222	1.45286	0.07856	2.06492	3.55495	4.16e-14	0.55083	3.55495	0.0729	7.55597	0.79245	0.65379	-0.10103	-1.2619	0.22525	-0.448524	0.57721	0.00304	-0.23866	-1.73247	0.08052	-2.96398	1.24692	0.47744	0.09584	1.24692	0.1349	0.710452
IPI00024662	CHROMOBOX PROTEIN HOMOLOG 5.	415	3.49937	0.00124	0.54399	3.49937	0.16839	3.23054	5.10191	0.00021	0.70773	5.10191	0.19076	3.71005	1.71431	0.32969	0.23409	1.71431	0.24015	0.974766	2.63722	0.00573	0.42115	2.63722	0.15242	2.76309	4.23701	0.00219	0.62706	4.23701	0.20474	3.06271	n.d.	n.d.	n.d.	n.d.	n.d.	n.d.
IPI00021855	APOLIPOPROTEIN C-I PRECURSOR.	348	3.43737	0.0022	0.53623	3.43737	0.17516	3.06137	3.05404	0.01325	0.48487	3.05404	0.19576	2.47686	12.1127	2e-05	1.08324	12.1127	0.2521	4.29687	n.d.	n.d.	n.d.	n.d.	n.d.	n.d.	5.99895	6e-05	0.77808	5.99895	0.19392	4.01238	8.93995	5e-05	0.95134	8.93995	0.23499	4.04843
IPI00329200	IMPORTIN BETA-3.	195	3.43601	0.0334	0.53605	3.43601	0.252	2.12718	2.76797	0.02373	0.44216	2.76797	0.19552	2.26146	n.d.	n.d.	n.d.	n.d.	n.d.	n.d.	0.61425	0.17397	-0.21166	-1.62801	0.15568	-1.35958	n.d.	n.d.	n.d.	n.d.	n.d.	n.d.	n.d.	n.d.	n.d.	n.d.	n.d.	n.d.
IPI00007263	ARP2/3 COMPLEX 20 KDA SUBUNIT.	346	3.4318	0.00034	0.53552	3.4318	0.14932	3.58639	5.76711	0.00634	0.76096	5.76711	0.27877	2.72971	n.d.	n.d.	n.d.	n.d.	n.d.	n.d.	n.d.	n.d.	n.d.	n.d.	n.d.	n.d.	n.d.	n.d.	n.d.	n.d.	n.d.	n.d.	n.d.	n.d.	n.d.	n.d.	n.d.	n.d.
IPI00296907	SPLICE ISOFORM 1 OF ACYL-COENZYME A OXIDASE 1, PEROXISOMAL.	292	3.42519	0.00258	0.53468	3.42519	0.17743	3.01347	2.46453	0.00376	0.39173	2.46453	0.1352	2.89741	4.00211	0.03573	0.60229	4.00211	0.28681	2.09996	n.d.	n.d.	n.d.	n.d.	n.d.	n.d.	1.06459	0.85853	0.02718	1.06459	0.15249	0.178241	n.d.	n.d.	n.d.	n.d.	n.d.	n.d.
IPI00075248	CALMODULIN.	63	3.40606	0.00248	0.53225	3.40606	0.17594	3.02518	5.27646	0.00141	0.72234	5.27646	0.22619	3.19351	n.d.	n.d.	n.d.	n.d.	n.d.	n.d.	n.d.	n.d.	n.d.	n.d.	n.d.	n.d.	n.d.	n.d.	n.d.	n.d.	n.d.	n.d.	n.d.	n.d.	n.d.	n.d.	n.d.	n.d.
IPI00072377	SPLICE ISOFORM 1 OF SET PROTEIN.	282	3.33206	2.6e-06	0.52271	3.33206	0.11121	4.70021	3.67126	0.01302	0.56481	3.67126	0.22746	2.48312	2.14022	0.06832	0.33046	2.14022	0.18128	1.82293	9.6071	0.00172	0.98259	9.6071	0.31343	3.13496	0.71964	0.12021	-0.14289	-1.38959	0.09195	-1.554	n.d.	n.d.	n.d.	n.d.	n.d.	n.d.
IPI00550855	E2IG5 PROTEIN.	81	3.31206	0.01186	0.5201	3.31206	0.20668	2.51645	n.d.	n.d.	n.d.	n.d.	n.d.	n.d.	n.d.	n.d.	n.d.	n.d.	n.d.	n.d.	1.62206	0.5564	0.21007	1.62206	0.35714	0.588201	0.34038	0.00503	-0.46804	-2.9379	0.16686	-2.80499	4.47078	0.02301	0.65038	4.47078	0.28611	2.27318
IPI00010290	FATTY ACID-BINDING PROTEIN, LIVER.	256	3.30078	5.36e-23	0.51862	3.30078	0.05252	9.87471	1.4256	0.00906	0.154	1.4256	0.05901	2.60973	3.54968	0.00094	0.55019	3.54968	0.16631	3.30822	0.9245	0.72889	-0.03409	-1.08166	0.09836	-0.346584	0.34441	0.00815	-0.46292	-2.90349	0.17496	-2.64586	n.d.	n.d.	n.d.	n.d.	n.d.	n.d.
IPI00030243	SPLICE ISOFORM 1 OF PROTEASOME ACTIVATOR COMPLEX SUBUNIT 3.	340	3.26114	2.84e-07	0.51337	3.26114	0.1	5.1337	3.55833	0.00221	0.55125	3.55833	0.1801	3.0608	6.71107	0.00012	0.82679	6.71107	0.21524	3.84125	3.21811	3.85e-07	0.5076	3.21811	0.1	5.076	1.78988	0.1855	0.25282	1.78988	0.19095	1.32401	n.d.	n.d.	n.d.	n.d.	n.d.	n.d.
IPI00329801	ANNEXIN A5.	252	3.24308	0.00053	0.51096	3.24308	0.14746	3.46508	1.33814	0.20533	0.1265	1.33814	0.09988	1.26652	2.33567	0.04235	0.36841	2.33567	0.18148	2.03003	1.40161	0.38008	0.14663	1.40161	0.16705	0.877761	0.8239	0.31813	-0.08413	-1.21374	0.08427	-0.998339	1.2318	0.59201	0.09054	1.2318	0.16894	0.53593
IPI00170503	HYPOTHETICAL PROTEIN.	293	3.19728	0.03668	0.50478	3.19728	0.2416	2.08932	3.26313	0.04752	0.51363	3.26313	0.25919	1.98167	n.d.	n.d.	n.d.	n.d.	n.d.	n.d.	2.49271	0.47206	0.39667	2.49271	0.5516	0.719126	n.d.	n.d.	n.d.	n.d.	n.d.	n.d.	3.1878	0.07584	0.50349	3.1878	0.2836	1.77535
IPI00009268	AMINOACYLASE-1.	115	3.19368	0.02982	0.50429	3.19368	0.23212	2.17254	0.61339	0.32905	-0.21226	-1.63027	0.21747	-0.976043	n.d.	n.d.	n.d.	n.d.	n.d.	n.d.	0.84326	0.87205	-0.07404	-1.18588	0.45973	-0.161051	0.21559	0.00098	-0.66637	-4.63843	0.20222	-3.29527	8.15629	0.00014	0.91149	8.15629	0.23976	3.80168
IPI00217966	L-LACTATE DEHYDROGENASE A CHAIN.	223	3.1934	0.01213	0.50425	3.1934	0.20103	2.50833	4.81061	2.28e-10	0.6822	4.81061	0.10758	6.34133	n.d.	n.d.	n.d.	n.d.	n.d.	n.d.	0.56283	0.09867	-0.24962	-1.77672	0.15116	-1.65136	n.d.	n.d.	n.d.	n.d.	n.d.	n.d.	n.d.	n.d.	n.d.	n.d.	n.d.	n.d.
IPI00019178	L-3-PHOSPHOSERINE PHOSPHATASE.	264	3.19293	6.52e-06	0.50419	3.19293	0.11182	4.50894	1.41653	0.22406	0.15123	1.41653	0.12438	1.21587	5.35915	0.01049	0.7291	5.35915	0.2849	2.55914	2.40315	0.32774	0.38078	2.40315	0.38908	0.978668	0.48997	0.0182	-0.30983	-2.04096	0.1312	-2.36151	n.d.	n.d.	n.d.	n.d.	n.d.	n.d.
IPI00083708	HBXAG TRANSACTIVATED PROTEIN 2.	272	3.14494	0.00442	0.49761	3.14494	0.17482	2.84641	0.79687	0.7855	-0.09861	-1.25491	0.36234	-0.272148	3.77432	0.00308	0.57684	3.77432	0.19487	2.96013	0.34967	0.39592	-0.45634	-2.85986	0.53756	-0.84891	0.96979	0.95539	-0.01332	-1.03115	0.23817	-0.0559264	n.d.	n.d.	n.d.	n.d.	n.d.	n.d.
IPI00029631	ENHANCER OF RUDIMENTARY HOMOLOG.	209	3.12794	0.00483	0.49526	3.12794	0.17576	2.81782	2.19005	0.00062	0.34045	2.19005	0.09948	3.4223	0.79116	0.81561	-0.10174	-1.26397	0.43627	-0.233204	0.32485	0.00178	-0.48832	-3.07837	0.15629	-3.12445	0.95337	0.88576	-0.02074	-1.04892	0.14436	-0.143669	n.d.	n.d.	n.d.	n.d.	n.d.	n.d.
IPI00024057	TRANSGELIN 2.	378	3.11375	2.39e-08	0.49328	3.11375	0.08839	5.58072	1.20428	0.4124	0.08073	1.20428	0.09849	0.819677	1.47181	0.2326	0.16785	1.47181	0.14062	1.19364	2.35707	7.6e-07	0.37237	2.35707	0.0753	4.94515	1.1005	0.67632	0.04159	1.1005	0.09962	0.417486	2.3355	0.10025	0.36838	2.3355	0.22412	1.64367
IPI00383879	ARYLACETAMIDE DEACETYLASE.	49	3.10764	0.00238	0.49243	3.10764	0.16208	3.03819	n.d.	n.d.	n.d.	n.d.	n.d.	n.d.	n.d.	n.d.	n.d.	n.d.	n.d.	n.d.	n.d.	n.d.	n.d.	n.d.	n.d.	n.d.	n.d.	n.d.	n.d.	n.d.	n.d.	n.d.	0.18946	0.00025	-0.72249	-5.27827	0.19724	-3.663
IPI00220301	PEROXIREDOXIN 6.	278	3.09122	1.69e-10	0.49013	3.09122	0.07674	6.38689	1.30132	0.06251	0.11438	1.30132	0.06141	1.86256	1.42138	0.19392	0.15271	1.42138	0.11755	1.29911	1.60679	0.13148	0.20596	1.60679	0.13655	1.50831	0.81182	0.46391	-0.09054	-1.2318	0.12362	-0.732406	0.25932	0.00316	-0.58616	-3.85624	0.19858	-2.95176
IPI00027350	PEROXIREDOXIN 2.	253	3.07264	4.96e-08	0.48751	3.07264	0.08941	5.45252	1.67181	0.21092	0.22319	1.67181	0.1784	1.25107	5.4623	0.00298	0.73738	5.4623	0.24829	2.96983	1.51008	0.08516	0.179	1.51008	0.10398	1.72148	0.81684	0.49128	-0.08786	-1.22422	0.12765	-0.688288	n.d.	n.d.	n.d.	n.d.	n.d.	n.d.
IPI00032826	HSC70-INTERACTING PROTEIN.	349	3.06492	0.00045	0.48642	3.06492	0.13857	3.51028	1.30598	0.07802	0.11594	1.30598	0.06579	1.76227	2.20592	0.00026	0.34359	2.20592	0.09395	3.65716	3.71295	1.62e-12	0.56972	3.71295	0.08066	7.06323	1.46912	0.00735	0.16706	1.46912	0.06232	2.68068	1.19627	0.54475	0.07783	1.19627	0.12851	0.605634
IPI00328342	SODIUM BICARBONATE COTRANSPORTER 3.	74	3.03378	0.00239	0.48198	3.03378	0.15871	3.03686	2.54999	0.00605	0.40654	2.54999	0.14809	2.74522	n.d.	n.d.	n.d.	n.d.	n.d.	n.d.	1.37408	0.40027	0.13801	1.37408	0.16408	0.841114	n.d.	n.d.	n.d.	n.d.	n.d.	n.d.	n.d.	n.d.	n.d.	n.d.	n.d.	n.d.
IPI00023640	PROGRAMMED CELL DEATH PROTEIN 5.	376	2.99971	2.63e-06	0.47708	2.99971	0.10155	4.69798	1.25981	0.29154	0.1003	1.25981	0.0951	1.05468	1.99046	0.04379	0.29895	1.99046	0.14828	2.01612	2.13571	0.00823	0.32954	2.13571	0.1247	2.64266	1.36086	0.23147	0.13381	1.36086	0.11183	1.19655	n.d.	n.d.	n.d.	n.d.	n.d.	n.d.
IPI00005719	SPLICE ISOFORM 1 OF RAS-RELATED PROTEIN RAB-1A.	422	2.96999	0.02934	0.47275	2.96999	0.21698	2.17877	n.d.	n.d.	n.d.	n.d.	n.d.	n.d.	n.d.	n.d.	n.d.	n.d.	n.d.	n.d.	n.d.	n.d.	n.d.	n.d.	n.d.	n.d.	2.88535	0.0189	0.4602	2.88535	0.19604	2.34748	n.d.	n.d.	n.d.	n.d.	n.d.	n.d.
IPI00465431	GALECTIN-3.	338	2.96418	1.43e-10	0.4719	2.96418	0.07359	6.41256	0.92896	0.74143	-0.032	-1.07648	0.097	-0.329897	2.09155	3.62e-07	0.32047	2.09155	0.06299	5.08763	1.82724	0.01261	0.2618	1.82724	0.10495	2.49452	1.23155	0.69782	0.09045	1.23155	0.23296	0.388264	n.d.	n.d.	n.d.	n.d.	n.d.	n.d.
IPI00009407	DEFENDER AGAINST CELL DEATH 1.	265	2.95436	2.91e-06	0.47046	2.95436	0.10059	4.67701	1.60071	0.16306	0.20431	1.60071	0.14648	1.3948	2.09628	0.00131	0.32145	2.09628	0.1	3.2145	1.36956	0.172	0.13658	1.36956	0.1	1.3658	0.51841	0.01886	-0.28533	-1.92898	0.12151	-2.3482	n.d.	n.d.	n.d.	n.d.	n.d.	n.d.
IPI00329036	MITOCHONDRIAL 39S RIBOSOMAL PROTEIN L50.	228	2.95354	0.00681	0.47034	2.95354	0.17381	2.70606	n.d.	n.d.	n.d.	n.d.	n.d.	n.d.	0.92906	0.93891	-0.03195	-1.07635	0.41692	-0.0766334	n.d.	n.d.	n.d.	n.d.	n.d.	n.d.	0.354	0.00066	-0.451	-2.82485	0.13241	-3.40609	0.84519	0.64021	-0.07305	-1.18316	0.15628	-0.46743
IPI00221225	ANNEXIN A4.	130	2.93776	0.00237	0.46802	2.93776	0.15399	3.03929	1.26937	0.28969	0.10359	1.26937	0.09783	1.05888	2.77523	0.00057	0.4433	2.77523	0.12864	3.44605	0.90996	0.6888	-0.04098	-1.09894	0.10232	-0.400508	0.57335	0.00012	-0.24158	-1.74413	0.06288	-3.84192	n.d.	n.d.	n.d.	n.d.	n.d.	n.d.
IPI00337420	DKFZP434I116 PROTEIN ISOFORM 2 .	466	2.88925	0.04137	0.46079	2.88925	0.2259	2.0398	0.56223	0.44689	-0.25009	-1.77863	0.3288	-0.760614	n.d.	n.d.	n.d.	n.d.	n.d.	n.d.	0.23802	0.02889	-0.62339	-4.20136	0.28531	-2.18496	n.d.	n.d.	n.d.	n.d.	n.d.	n.d.	n.d.	n.d.	n.d.	n.d.	n.d.	n.d.
IPI00022648	EUKARYOTIC TRANSLATION INITIATION FACTOR 5.	260	2.87093	0.01174	0.45802	2.87093	0.18175	2.52006	1.90992	0.12801	0.28102	1.90992	0.18463	1.52207	1.69721	0.02321	0.22974	1.69721	0.10121	2.26993	1.54399	0.54973	0.18864	1.54399	0.31537	0.598155	0.63085	0.50671	-0.20007	-1.58517	0.30133	-0.663956	1.19402	0.85611	0.07701	1.19402	0.4247	0.181328
IPI00000858	SPLICE ISOFORM 1 OF NEGATIVE ELONGATION FACTOR E.	486	2.86475	0.00559	0.45709	2.86475	0.16495	2.77108	0.24959	0.0981	-0.60277	-4.00655	0.36441	-1.6541	4.48405	0.00047	0.65167	4.48405	0.18644	3.49533	0.22381	0.12312	-0.65013	-4.46814	0.42166	-1.54183	0.39884	0.00616	-0.39921	-2.5073	0.14575	-2.73901	1.34897	0.51319	0.13	1.34897	0.19882	0.653858
IPI00028980	PROTEIN KIAA0133.	263	2.85535	0.00486	0.45566	2.85535	0.16181	2.81602	1.52634	0.19614	0.18365	1.52634	0.14208	1.29258	3.66369	0.00096	0.56392	3.66369	0.17076	3.30241	2.07847	0.06032	0.31774	2.07847	0.16915	1.87845	0.54744	0.0503	-0.26166	-1.82667	0.13368	-1.95736	1.84457	0.19829	0.26589	1.84457	0.20669	1.28642
IPI00220766	LACTOYLGLUTATHIONE LYASE.	315	2.85135	0.0005	0.45505	2.85135	0.13071	3.48137	0.91556	0.67702	-0.03831	-1.09223	0.09199	-0.416458	1.42776	0.08471	0.15466	1.42776	0.08971	1.724	6.38622	0.01562	0.80524	6.38622	0.33306	2.4177	1.00967	0.97207	0.00418	1.00967	0.11943	0.0349996	n.d.	n.d.	n.d.	n.d.	n.d.	n.d.
IPI00006932	LUC7-LIKE 2 .	334	2.84906	2.5e-06	0.4547	2.84906	0.09658	4.70801	1.37222	0.25747	0.13742	1.37222	0.12136	1.13233	2.95807	5e-05	0.47101	2.95807	0.11671	4.03573	0.90892	0.94464	-0.04148	-1.10021	0.59726	-0.0694505	1.27708	0.14836	0.10622	1.27708	0.07349	1.44537	1.52357	0.25477	0.18286	1.52357	0.16057	1.13882
IPI00024320	PUTATIVE RNA-BINDING PROTEIN 3.	387	2.84202	0.00641	0.45363	2.84202	0.16641	2.72598	1.43599	0.28837	0.15715	1.43599	0.14802	1.06168	0.85501	0.62537	-0.06803	-1.16958	0.13933	-0.488265	2.62987	0.00038	0.41993	2.62987	0.11808	3.55632	n.d.	n.d.	n.d.	n.d.	n.d.	n.d.	n.d.	n.d.	n.d.	n.d.	n.d.	n.d.
IPI00216313	VISININ-LIKE PROTEIN 1.	31	2.82964	1.94e-14	0.45173	2.82964	0.05902	7.65385	1.23359	0.16106	0.09117	1.23359	0.06505	1.40154	1.25693	0.17453	0.09931	1.25693	0.07314	1.35781	0.82348	0.69039	-0.08435	-1.21436	0.21176	-0.398328	0.59242	8.52e-06	-0.22737	-1.68798	0.05107	-4.45212	1.01068	0.94297	0.00462	1.01068	0.06452	0.0716057
IPI00015614	SPLICE ISOFORM A OF TRYPSIN III PRECURSOR.	257	2.82687	1.07e-07	0.45131	2.82687	0.08493	5.31391	1.13947	0.66379	0.0567	1.13947	0.13045	0.434649	1.62597	0.28087	0.21111	1.62597	0.19577	1.07836	1.38804	0.33213	0.1424	1.38804	0.14683	0.969829	0.50631	0.02648	-0.29559	-1.97508	0.1332	-2.21914	1.64267	0.11989	0.21555	1.64267	0.1386	1.55519
IPI00217465	HISTONE H1.2.	403	2.81862	2.05e-10	0.45004	2.81862	0.07079	6.3574	1.28687	0.44491	0.10954	1.28687	0.14339	0.763931	1.0659	0.82367	0.02772	1.0659	0.12439	0.222847	3.09904	0.00036	0.49123	3.09904	0.13756	3.57102	2.65567	0.0017	0.42417	2.65567	0.13513	3.13898	0.80365	0.34246	-0.09493	-1.24432	0.1	-0.9493
IPI00218847	ACID PHOSPHATASE 1 ISOFORM B .	364	2.80171	0.02598	0.44742	2.80171	0.20096	2.22641	0.88705	0.79226	-0.05205	-1.12734	0.19764	-0.263358	1.62607	0.18201	0.21114	1.62607	0.1582	1.33464	2.22275	0.00788	0.34689	2.22275	0.13056	2.65694	0.69108	0.44603	-0.16047	-1.44701	0.21058	-0.762038	n.d.	n.d.	n.d.	n.d.	n.d.	n.d.
IPI00010896	CHLORIDE INTRACELLULAR CHANNEL PROTEIN 1.	360	2.7992	4e-05	0.44703	2.7992	0.1085	4.12009	1.03985	0.84398	0.01697	1.03985	0.08623	0.196799	1.5341	0.04749	0.18585	1.5341	0.09378	1.98177	2.16228	1.33e-07	0.33491	2.16228	0.06349	5.275	0.91497	0.53829	-0.03859	-1.09294	0.06271	-0.615372	0.5738	0.01585	-0.24124	-1.74276	0.1	-2.4124
IPI00061507	PTD012 PROTEIN.	343	2.79452	0.13809	0.44631	2.79452	0.30096	1.48295	1.81736	0.32541	0.25944	1.81736	0.26382	0.983398	3.78386	0.03622	0.57793	3.78386	0.27593	2.09448	2.90263	0.03445	0.46279	2.90263	0.21884	2.11474	1.21148	0.8014	0.08332	1.21148	0.33123	0.251547	n.d.	n.d.	n.d.	n.d.	n.d.	n.d.
IPI00005087	TROPOMODULIN-3.	379	2.76569	0.00059	0.4418	2.76569	0.12865	3.43412	1.06022	0.88948	0.0254	1.06022	0.18276	0.13898	1.16708	0.50869	0.0671	1.16708	0.10153	0.660888	2.19508	0.00609	0.34145	2.19508	0.12448	2.74301	1.19608	0.5876	0.07776	1.19608	0.14338	0.542335	n.d.	n.d.	n.d.	n.d.	n.d.	n.d.
IPI00031812	NUCLEASE SENSITIVE ELEMENT BINDING PROTEIN 1.	111	2.75485	0.00034	0.4401	2.75485	0.12293	3.58009	0.56576	0.29144	-0.24737	-1.76752	0.23447	-1.05502	0.7437	0.30702	-0.1286	-1.34463	0.1259	-1.02145	0.68304	0.16098	-0.16555	-1.46405	0.1181	-1.40178	0.6652	0.43708	-0.17705	-1.50331	0.22782	-0.777149	6.71653	0.0001	0.82715	6.71653	0.21319	3.87987
IPI00027497	GLUCOSE-6-PHOSPHATE ISOMERASE.	45	2.74397	0.03813	0.43838	2.74397	0.21142	2.0735	1.67517	0.20924	0.22406	1.67517	0.17844	1.25566	1.07319	0.80557	0.03068	1.07319	0.12464	0.246149	1.32801	0.33462	0.1232	1.32801	0.12769	0.964837	0.59112	0.07918	-0.22832	-1.6917	0.13007	-1.75536	0.49522	0.02688	-0.30521	-2.01932	0.13789	-2.21343
IPI00018755	HIGH MOBILITY GROUP PROTEIN 1-LIKE 10.	327	2.74028	0.0001	0.4378	2.74028	0.11252	3.89086	1.67908	0.02656	0.22507	1.67908	0.10148	2.21788	2.40265	0.0003	0.38069	2.40265	0.10527	3.61632	3.31928	0.00516	0.52104	3.31928	0.18632	2.79648	1.12185	0.72276	0.04994	1.12185	0.14075	0.354813	0.93768	0.82824	-0.02794	-1.06646	0.1288	-0.216925
IPI00296053	FUMARATE HYDRATASE, MITOCHONDRIAL PRECURSOR.	426	2.73494	0.02268	0.43695	2.73494	0.19175	2.27875	5.83349	5e-05	0.76593	5.83349	0.18813	4.07128	n.d.	n.d.	n.d.	n.d.	n.d.	n.d.	0.85935	0.77656	-0.06583	-1.16367	0.23195	-0.283811	n.d.	n.d.	n.d.	n.d.	n.d.	n.d.	7.21458	0.00204	0.85821	7.21458	0.2782	3.08487
IPI00018349	DNA REPLICATION LICENSING FACTOR MCM4.	21	2.73245	1e-05	0.43655	2.73245	0.10039	4.34854	1.62817	0.21839	0.2117	1.62817	0.172	1.23081	n.d.	n.d.	n.d.	n.d.	n.d.	n.d.	0.58406	0.3574	-0.23354	-1.71215	0.25376	-0.920318	0.43277	0.04351	-0.36374	-2.31067	0.18018	-2.01876	0.54934	0.18323	-0.26016	-1.82037	0.19548	-1.33088
IPI00025974	PROTEIN C20ORF178.	359	2.73003	2.19e-07	0.43617	2.73003	0.08416	5.18263	1.11501	0.71037	0.04728	1.11501	0.12731	0.371377	1.82527	0.00581	0.26133	1.82527	0.09475	2.7581	n.d.	n.d.	n.d.	n.d.	n.d.	n.d.	0.89904	0.86292	-0.04622	-1.1123	0.2677	-0.172656	n.d.	n.d.	n.d.	n.d.	n.d.	n.d.
IPI00019927	26S PROTEASOME NON-ATPASE REGULATORY SUBUNIT 7.	350	2.72884	0.00764	0.43598	2.72884	0.16344	2.66752	0.6973	0.33951	-0.15658	-1.43411	0.16394	-0.955106	2.36474	0.02474	0.37378	2.36474	0.16646	2.24546	1.87751	0.18516	0.27358	1.87751	0.20647	1.32504	2.45484	0.03012	0.39002	2.45484	0.17986	2.16846	1.00206	0.99417	0.00089	1.00206	0.12237	0.00727302
IPI00165041	TREACLE MAJOR ISOFORM.	71	2.72234	3.57e-11	0.43494	2.72234	0.06569	6.6211	1.80384	0.00266	0.2562	1.80384	0.08528	3.00422	0.97491	0.87228	-0.01104	-1.02574	0.06865	-0.160816	1.99895	0.05008	0.3008	1.99895	0.15353	1.95923	0.79936	0.05901	-0.09726	-1.25101	0.05151	-1.88818	0.83259	0.63419	-0.07957	-1.20107	0.16722	-0.47584
IPI00037448	GLYOXYLATE REDUCTASE/HYDROXYPYRUVATE REDUCTASE.	158	2.71079	0.02439	0.4331	2.71079	0.1924	2.25104	1.63947	0.19753	0.2147	1.63947	0.16662	1.28856	4.9087	2.55e-07	0.69097	4.9087	0.13406	5.15418	1.39495	0.46097	0.14456	1.39495	0.19608	0.73725	0.29693	0.00521	-0.52734	-3.36778	0.18878	-2.79341	n.d.	n.d.	n.d.	n.d.	n.d.	n.d.
IPI00465028	TRIOSEPHOSPHATE ISOMERASE 1 .	374	2.6928	9.52e-08	0.4302	2.6928	0.08063	5.33548	1.31562	0.01729	0.11913	1.31562	0.05005	2.38022	1.2658	0.19092	0.10237	1.2658	0.07827	1.30791	2.08612	8.19e-07	0.31934	2.08612	0.06477	4.93037	0.92607	0.70911	-0.03335	-1.07983	0.08941	-0.373001	1.05613	0.85429	0.02372	1.05613	0.12915	0.183662
IPI00022977	CREATINE KINASE, B CHAIN.	341	2.69079	0.00499	0.42988	2.69079	0.15312	2.80747	1.48642	0.24933	0.17214	1.48642	0.14943	1.15198	n.d.	n.d.	n.d.	n.d.	n.d.	n.d.	2.64674	0.00905	0.42271	2.64674	0.16194	2.61029	1.43716	0.26892	0.1575	1.43716	0.14247	1.1055	2.31079	0.00264	0.36376	2.31079	0.12096	3.00728
IPI00022277	HSPC009.	363	2.6762	0.0407	0.42752	2.6762	0.2089	2.04653	n.d.	n.d.	n.d.	n.d.	n.d.	n.d.	1.91308	0.20075	0.28173	1.91308	0.2202	1.27943	1.98318	0.00152	0.29736	1.98318	0.09379	3.17049	0.74241	0.50216	-0.12936	-1.34697	0.19276	-0.671094	n.d.	n.d.	n.d.	n.d.	n.d.	n.d.
IPI00020004	MAC30 PROTEIN (FRAGMENT).	50	2.66347	0.018	0.42545	2.66347	0.17984	2.36571	2.72269	0.00974	0.435	2.72269	0.16827	2.58513	2.5155	0.06076	0.40062	2.5155	0.21364	1.87521	0.97986	0.95209	-0.00884	-1.02056	0.14708	-0.0601033	0.31294	0.04008	-0.50454	-3.19549	0.24576	-2.05298	n.d.	n.d.	n.d.	n.d.	n.d.	n.d.
IPI00014533	SPLICE ISOFORM UBF1 OF NUCLEOLAR TRANSCRIPTION FACTOR 1.	73	2.66173	0.00757	0.42516	2.66173	0.15921	2.67044	1.91509	0.01599	0.28219	1.91509	0.11713	2.4092	0.66169	0.24303	-0.17934	-1.51127	0.15362	-1.16743	1.34949	0.46098	0.13017	1.34949	0.17656	0.737256	0.78997	0.43162	-0.10239	-1.26587	0.1302	-0.786406	n.d.	n.d.	n.d.	n.d.	n.d.	n.d.
IPI00157734	SPLICE ISOFORM 1 OF EXOCYST COMPLEX COMPONENT SEC6.	485	2.65794	0.00434	0.42455	2.65794	0.14885	2.8522	0.34413	0.0043	-0.46328	-2.90587	0.16224	-2.85552	n.d.	n.d.	n.d.	n.d.	n.d.	n.d.	n.d.	n.d.	n.d.	n.d.	n.d.	n.d.	0.26688	0.00043	-0.57369	-3.74702	0.16286	-3.5226	n.d.	n.d.	n.d.	n.d.	n.d.	n.d.
IPI00470779	ALPHA-TAXILIN.	35	2.64977	3e-05	0.42321	2.64977	0.1017	4.16136	0.9594	0.8156	-0.018	-1.04232	0.07719	-0.233191	0.81696	0.55203	-0.0878	-1.22406	0.14764	-0.59469	n.d.	n.d.	n.d.	n.d.	n.d.	n.d.	0.36412	0.01407	-0.43875	-2.74632	0.17869	-2.45537	0.34507	0.07297	-0.46209	-2.89795	0.25772	-1.79299
IPI00006658	PROTEIN (PEPTIDYL-PROLYL CIS/TRANS ISOMERASE) NIMA-INTERACTING, 4 (PARVULIN) .	333	2.64144	0.00736	0.42184	2.64144	0.15741	2.67988	1.39568	0.29307	0.14479	1.39568	0.13771	1.05141	13.5705	1e-05	1.1326	13.5705	0.25671	4.41198	1.11711	0.69553	0.0481	1.11711	0.12289	0.391407	1.32116	0.33933	0.12095	1.32116	0.12659	0.955447	n.d.	n.d.	n.d.	n.d.	n.d.	n.d.
IPI00030154	PROTEASOME ACTIVATOR COMPLEX SUBUNIT 1.	43	2.63236	0.00269	0.42035	2.63236	0.14004	3.00164	1.1388	0.60987	0.05645	1.1388	0.11062	0.510306	1.40161	0.12673	0.14663	1.40161	0.09602	1.52708	2.19426	0.02133	0.34129	2.19426	0.14825	2.30212	0.67818	0.01467	-0.16866	-1.47454	0.06911	-2.44046	n.d.	n.d.	n.d.	n.d.	n.d.	n.d.
IPI00008433	40S RIBOSOMAL PROTEIN S5.	267	2.61869	1.21e-08	0.41808	2.61869	0.07337	5.69824	1.23474	0.37131	0.09158	1.23474	0.10243	0.894074	4.06365	0.0001	0.60892	4.06365	0.15623	3.89759	1.52987	0.00129	0.18466	1.52987	0.0574	3.21707	0.63805	0.00188	-0.19515	-1.56728	0.06277	-3.10897	1.78645	0.06143	0.25199	1.78645	0.13472	1.87047
IPI00216256	SPLICE ISOFORM 2 OF WD-REPEAT PROTEIN 1.	244	2.61556	0.00627	0.41756	2.61556	0.15276	2.73344	3.29742	0.00145	0.51817	3.29742	0.16271	3.18462	n.d.	n.d.	n.d.	n.d.	n.d.	n.d.	n.d.	n.d.	n.d.	n.d.	n.d.	n.d.	1.81219	0.1157	0.2582	1.81219	0.16414	1.57305	n.d.	n.d.	n.d.	n.d.	n.d.	n.d.
IPI00009901	NUCLEAR TRANSPORT FACTOR 2.	321	2.61058	0.03479	0.41674	2.61058	0.19743	2.11082	1.17772	0.6983	0.07104	1.17772	0.18328	0.387604	2.45485	0.0305	0.39002	2.45485	0.18027	2.16353	2.24029	0.07833	0.3503	2.24029	0.19899	1.76039	0.8268	0.66887	-0.0826	-1.20948	0.19312	-0.427713	n.d.	n.d.	n.d.	n.d.	n.d.	n.d.
IPI00003949	UBIQUITIN-CONJUGATING ENZYME E2 N.	27	2.60386	0.00139	0.41562	2.60386	0.13003	3.19634	1.33371	0.495	0.12506	1.33371	0.18327	0.682381	1.22836	0.49106	0.08932	1.22836	0.12972	0.68856	1.07872	0.78915	0.03291	1.07872	0.12306	0.267431	0.56258	0.0182	-0.24981	-1.77752	0.10579	-2.36138	0.46678	0.05168	-0.33089	-2.14233	0.17005	-1.94584
IPI00003527	EZRIN-RADIXIN-MOESIN BINDING PHOSPHOPROTEIN 50.	381	2.60289	0.00139	0.41546	2.60289	0.12998	3.19634	0.9962	0.9905	-0.00165	-1.00381	0.13874	-0.0118927	1.37637	0.32068	0.13873	1.37637	0.1397	0.993057	2.54148	0.02471	0.40509	2.54148	0.18036	2.24601	1.11467	0.36366	0.04715	1.11467	0.0519	0.908478	n.d.	n.d.	n.d.	n.d.	n.d.	n.d.
IPI00009841	SPLICE ISOFORM EWS OF RNA-BINDING PROTEIN EWS.	353	2.58431	0.11019	0.41234	2.58431	0.25815	1.59729	3.34233	0.00011	0.52405	3.34233	0.13511	3.87869	8.6492	0.00016	0.93698	8.6492	0.24816	3.77571	4.39715	0.00485	0.64317	4.39715	0.22833	2.81684	1.59383	0.41223	0.20244	1.59383	0.24688	0.819994	n.d.	n.d.	n.d.	n.d.	n.d.	n.d.
IPI00020021	DEK PROTEIN.	72	2.57984	4.35e-08	0.41159	2.57984	0.07516	5.47618	1.43156	0.00013	0.15581	1.43156	0.04075	3.82356	0.89583	0.71065	-0.04778	-1.11629	0.12878	-0.37102	1.6803	0.05104	0.22539	1.6803	0.11551	1.95126	0.72674	0.03254	-0.13862	-1.376	0.06484	-2.13788	0.64848	0.02581	-0.1881	-1.54206	0.08438	-2.2292
IPI00006980	PROTEIN C14ORF166.	460	2.57169	0.01921	0.41022	2.57169	0.1752	2.34144	1.27691	0.59727	0.10616	1.27691	0.20094	0.528317	0.41897	0.05042	-0.37782	-2.38683	0.19312	-1.9564	0.15829	0.00223	-0.80055	-6.31756	0.26182	-3.05764	0.41844	0.11811	-0.37836	-2.38981	0.24212	-1.5627	n.d.	n.d.	n.d.	n.d.	n.d.	n.d.
IPI00170692	VAMP-ASSOCIATED PROTEIN OF 33 KDA.	414	2.56005	0.00203	0.40825	2.56005	0.1323	3.08579	1.57536	0.04524	0.19738	1.57536	0.09857	2.00243	1.02376	0.87146	0.0102	1.02376	0.06303	0.161828	2.43009	0.04264	0.38562	2.43009	0.19022	2.02723	1.91886	0.07762	0.28304	1.91886	0.1604	1.76459	0.60902	0.10622	-0.21537	-1.64197	0.13332	-1.61544
IPI00005162	ARP2/3 COMPLEX 21 KDA SUBUNIT.	358	2.55863	0.01735	0.40801	2.55863	0.17148	2.37934	1.09228	0.78827	0.03833	1.09228	0.14274	0.26853	1.35483	0.32325	0.13188	1.35483	0.13351	0.987791	2.60939	0.00882	0.41654	2.60939	0.15905	2.61892	0.7506	0.34802	-0.12459	-1.33226	0.13276	-0.93846	n.d.	n.d.	n.d.	n.d.	n.d.	n.d.
IPI00218993	SPLICE ISOFORM BETA OF HEAT-SHOCK PROTEIN 105 KDA.	347	2.55837	0.01766	0.40796	2.55837	0.17194	2.37269	2.6504	0.03285	0.42331	2.6504	0.19837	2.13394	11.6658	2e-05	1.06692	11.6658	0.25189	4.23566	5.24011	0.00011	0.71934	5.24011	0.18591	3.86929	3.93509	0.0039	0.59495	3.93509	0.20613	2.88629	n.d.	n.d.	n.d.	n.d.	n.d.	n.d.
IPI00410714	HEMOGLOBIN ALPHA-1 GLOBIN CHAIN.	383	2.55636	0.0373	0.40762	2.55636	0.19574	2.08246	0.92198	0.86752	-0.03528	-1.08463	0.21149	-0.166816	n.d.	n.d.	n.d.	n.d.	n.d.	n.d.	4.3319	0.00085	0.63668	4.3319	0.19086	3.33585	1.11234	0.75111	0.04624	1.11234	0.14578	0.31719	n.d.	n.d.	n.d.	n.d.	n.d.	n.d.
IPI00007752	TUBULIN BETA-? CHAIN.	150	2.55555	0.16077	0.40748	2.55555	0.29054	1.40249	n.d.	n.d.	n.d.	n.d.	n.d.	n.d.	2.93981	0.00131	0.46832	2.93981	0.14569	3.2145	0.62184	0.11614	-0.20632	-1.60812	0.13131	-1.57124	0.39501	0.00042	-0.40339	-2.53159	0.11442	-3.52552	1.13268	0.72813	0.05411	1.13268	0.15565	0.347639
IPI00029267	U2 SMALL NUCLEAR RIBONUCLEOPROTEIN B."	37	2.5238	0.00924	0.40205	2.5238	0.15446	2.60294	1.12434	0.88719	0.0509	1.12434	0.35878	0.14187	0.78202	0.62532	-0.10678	-1.27873	0.21867	-0.488316	1.50355	0.2012	0.17712	1.50355	0.13858	1.27811	0.48217	0.01234	-0.3168	-2.07395	0.12661	-2.50217	n.d.	n.d.	n.d.	n.d.	n.d.	n.d.
IPI00164380	OTTHUMP00000028938.	85	2.52379	0.02748	0.40205	2.52379	0.18237	2.20458	1.15634	0.6399	0.06309	1.15634	0.13485	0.467853	0.2166	0.00035	-0.66434	-4.61683	0.18576	-3.57634	n.d.	n.d.	n.d.	n.d.	n.d.	n.d.	0.17692	7e-05	-0.75223	-5.65237	0.1897	-3.96537	n.d.	n.d.	n.d.	n.d.	n.d.	n.d.
IPI00168184	HYPOTHETICAL PROTEIN FLJ34068.	200	2.52036	0.03379	0.40146	2.52036	0.18914	2.12255	1.82594	0.02499	0.26149	1.82594	0.11665	2.24166	n.d.	n.d.	n.d.	n.d.	n.d.	n.d.	0.54214	0.42463	-0.26589	-1.84456	0.33303	-0.798397	n.d.	n.d.	n.d.	n.d.	n.d.	n.d.	n.d.	n.d.	n.d.	n.d.	n.d.	n.d.
IPI00010865	CASEIN KINASE II BETA SUBUNIT.	269	2.51734	0.00643	0.40094	2.51734	0.14714	2.72489	1.18728	0.54115	0.07455	1.18728	0.12201	0.611015	1.86229	0.04743	0.27005	1.86229	0.13622	1.98245	n.d.	n.d.	n.d.	n.d.	n.d.	n.d.	0.7862	0.49965	-0.10447	-1.27195	0.15476	-0.675045	n.d.	n.d.	n.d.	n.d.	n.d.	n.d.
IPI00298547	DJ-1 PROTEIN.	275	2.50971	0.00013	0.39962	2.50971	0.10427	3.83255	0.97403	0.83883	-0.01143	-1.02666	0.05618	-0.203453	1.37577	0.10746	0.13855	1.37577	0.08607	1.60974	1.93392	0.04409	0.28644	1.93392	0.14228	2.01321	0.85796	0.32593	-0.06653	-1.16556	0.06773	-0.982283	0.81306	0.49408	-0.08988	-1.22992	0.13143	-0.683862
IPI00152536	TRANSMEMBRANE COCHLEAR-EXPRESSED PROTEIN 2.	250	2.50844	0.01617	0.3994	2.50844	0.16606	2.40515	n.d.	n.d.	n.d.	n.d.	n.d.	n.d.	n.d.	n.d.	n.d.	n.d.	n.d.	n.d.	n.d.	n.d.	n.d.	n.d.	n.d.	n.d.	1.14065	0.69215	0.05715	1.14065	0.14434	0.39594	4.8159	0.00475	0.68268	4.8159	0.24178	2.82356
IPI00010404	SPLICING FACTOR 3B SUBUNIT 5.	92	2.50781	0.00022	0.39929	2.50781	0.10806	3.69508	2.01122	0.11104	0.30346	2.01122	0.19043	1.59355	0.25007	0.0006	-0.60195	-3.99894	0.17543	-3.43128	0.56966	0.08427	-0.24439	-1.75544	0.14156	-1.72641	n.d.	n.d.	n.d.	n.d.	n.d.	n.d.	n.d.	n.d.	n.d.	n.d.	n.d.	n.d.
IPI00026167	NHP2-LIKE PROTEIN 1.	428	2.49795	0.00233	0.39758	2.49795	0.1306	3.04426	1.39711	0.15582	0.14523	1.39711	0.10233	1.41923	1.09989	0.87217	0.04135	1.09989	0.25699	0.160901	1.45104	0.5466	0.16168	1.45104	0.26819	0.602856	3.23157	0.00116	0.50941	3.23157	0.15677	3.24941	4.46827	0.00028	0.65014	4.46827	0.17897	3.63268
IPI00015018	INORGANIC PYROPHOSPHATASE.	329	2.49476	0.00566	0.39703	2.49476	0.1435	2.76676	1.57408	0.1314	0.19703	1.57408	0.1306	1.50865	2.239	0.00517	0.35005	2.239	0.12519	2.79615	3.00361	0.03362	0.47764	3.00361	0.22481	2.12464	1.55698	0.27222	0.19228	1.55698	0.17513	1.09793	0.76182	0.49028	-0.11815	-1.31265	0.17126	-0.689887
IPI00305461	INTER-ALPHA-TRYPSIN INHIBITOR HEAVY CHAIN H2 PRECURSOR.	62	2.49331	0.01915	0.39678	2.49331	0.16937	2.34268	n.d.	n.d.	n.d.	n.d.	n.d.	n.d.	0.77226	0.42378	-0.11224	-1.2949	0.14032	-0.799886	1.61726	0.11181	0.20878	1.61726	0.1313	1.5901	0.90436	0.67044	-0.04366	-1.10575	0.10259	-0.425578	4.56254	0.0087	0.65921	4.56254	0.25124	2.62383
IPI00013894	STRESS-INDUCED-PHOSPHOPROTEIN 1.	53	2.48602	0.00084	0.3955	2.48602	0.11847	3.3384	1.89307	0.01067	0.27717	1.89307	0.10855	2.55339	1.13447	0.64108	0.05479	1.13447	0.11754	0.466139	0.8772	0.71189	-0.0569	-1.13999	0.15407	-0.369313	0.93759	0.86535	-0.02799	-1.06656	0.16504	-0.169595	0.75087	0.59825	-0.12443	-1.33178	0.23615	-0.526911
IPI00024095	ANNEXIN A3.	262	2.48313	0.00257	0.395	2.48313	0.131	3.01527	1.3626	0.30531	0.13437	1.3626	0.13108	1.0251	8.77123	0.00122	0.94306	8.77123	0.29165	3.23353	1.493	0.14115	0.17406	1.493	0.11828	1.47159	0.43793	0.11186	-0.35859	-2.28346	0.22555	-1.58985	n.d.	n.d.	n.d.	n.d.	n.d.	n.d.
IPI00008454	DNAJ HOMOLOG SUBFAMILY B MEMBER 11 PRECURSOR.	247	2.47403	0.23883	0.3934	2.47403	0.33398	1.17791	2.32397	0.00972	0.36623	2.32397	0.14164	2.58564	5.20158	0.00294	0.71613	5.20158	0.24082	2.97371	n.d.	n.d.	n.d.	n.d.	n.d.	n.d.	1.28598	0.44179	0.10923	1.28598	0.14201	0.769171	0.90234	0.83643	-0.04463	-1.10823	0.21616	-0.206467
IPI00025512	HEAT-SHOCK PROTEIN BETA-1.	317	2.46652	0.02604	0.39209	2.46652	0.17617	2.22563	1.03746	0.91548	0.01597	1.03746	0.15049	0.10612	2.07981	0.02785	0.31802	2.07981	0.1446	2.19931	2.0522	0.01762	0.31222	2.0522	0.13155	2.37339	1.03492	0.94235	0.01491	1.03492	0.20613	0.072333	n.d.	n.d.	n.d.	n.d.	n.d.	n.d.
IPI00006236	PDGF RECEPTOR BETA-LIKE TUMOR SUPPRESSOR.	344	2.46578	0.01058	0.39195	2.46578	0.15334	2.55608	1.62445	0.20017	0.21071	1.62445	0.16448	1.28107	3.68291	0.00047	0.56619	3.68291	0.16188	3.49759	5.60082	0.00013	0.74825	5.60082	0.19506	3.836	n.d.	n.d.	n.d.	n.d.	n.d.	n.d.	3.06408	0.0016	0.4863	3.06408	0.15405	3.15677
IPI00219097	HIGH MOBILITY GROUP PROTEIN 2.	301	2.4597	0.18952	0.39088	2.4597	0.29793	1.31199	5.07699	0.03226	0.70561	5.07699	0.32954	2.1412	n.d.	n.d.	n.d.	n.d.	n.d.	n.d.	2.74367	0.01639	0.43833	2.74367	0.18263	2.4001	0.23266	0.00318	-0.63327	-4.29806	0.21469	-2.94969	3.22472	0.00616	0.50849	3.22472	0.18564	2.73912
IPI00026260	NUCLEOSIDE DIPHOSPHATE KINASE B.	2	2.42304	0.00951	0.38436	2.42304	0.14822	2.59317	1.46672	0.21016	0.16635	1.46672	0.13275	1.25311	1.99924	0.04579	0.30087	1.99924	0.15064	1.99728	n.d.	n.d.	n.d.	n.d.	n.d.	n.d.	0.3296	0.00181	-0.48202	-3.034	0.15447	-3.12048	n.d.	n.d.	n.d.	n.d.	n.d.	n.d.
IPI00014197	HYPOTHETICAL PROTEIN.	385	2.42129	0.03575	0.38405	2.42129	0.1829	2.09978	0.93753	0.83168	-0.02801	-1.06663	0.1318	-0.212519	1.03018	0.90779	0.01291	1.03018	0.11149	0.115795	2.83009	4.19e-08	0.4518	2.83009	0.0824	5.48301	1.13297	0.62523	0.05422	1.13297	0.11101	0.488424	0.97738	0.96739	-0.00994	-1.02315	0.24309	-0.0408902
IPI00024915	PEROXIREDOXIN 5, MITOCHONDRIAL PRECURSOR.	406	2.41724	0.00991	0.38332	2.41724	0.14863	2.57902	2.15646	0.06033	0.33374	2.15646	0.17768	1.87832	4.24594	0.06675	0.62797	4.24594	0.34253	1.83333	1.76857	0.14196	0.24762	1.76857	0.16862	1.46851	1.93771	0.03688	0.28729	1.93771	0.13765	2.0871	n.d.	n.d.	n.d.	n.d.	n.d.	n.d.
IPI00026546	PLATELET-ACTIVATING FACTOR ACETYLHYDROLASE IB BETA SUBUNIT.	322	2.41342	0.00105	0.38263	2.41342	0.11673	3.27791	0.99431	0.9894	-0.00248	-1.00573	0.18656	-0.0132933	2.25634	0.0053	0.35341	2.25634	0.12676	2.78802	n.d.	n.d.	n.d.	n.d.	n.d.	n.d.	1.32049	0.31054	0.12074	1.32049	0.11906	1.01411	1.19472	0.70833	0.07727	1.19472	0.20654	0.374116
IPI00006103	CD2 ANTIGEN CYTOPLASMIC TAIL-BINDING PROTEIN 2.	393	2.40745	0.00649	0.38156	2.40745	0.14019	2.72173	2.17959	0.07174	0.33837	2.17959	0.1879	1.8008	1.02788	0.96019	0.01194	1.02788	0.23924	0.049908	4.99562	0.00043	0.69859	4.99562	0.19849	3.51952	0.52377	0.06693	-0.28086	-1.90923	0.1533	-1.83209	n.d.	n.d.	n.d.	n.d.	n.d.	n.d.
IPI00399212	PREDICTED: SIMILAR TO RAN-SPECIFIC GTPASE-ACTIVATING PROTEIN (RAN BINDING PROTEIN 1) (RANBP1) .	380	2.40456	0.00014	0.38104	2.40456	0.1	3.8104	0.96051	0.83143	-0.0175	-1.04112	0.08221	-0.212869	1.27198	0.29665	0.10448	1.27198	0.10011	1.04365	3.45221	0.00269	0.5381	3.45221	0.17929	3.00128	1.06391	0.84559	0.02691	1.06391	0.13815	0.194788	1.1516	0.65373	0.0613	1.1516	0.13665	0.448591
IPI00145799	F-BOX/LRR-REPEAT PROTEIN 4.	95	2.40101	0.02955	0.38039	2.40101	0.17481	2.17602	1.19402	0.63975	0.07701	1.19402	0.16454	0.468032	0.60226	0.14488	-0.22021	-1.6604	0.15105	-1.45786	n.d.	n.d.	n.d.	n.d.	n.d.	n.d.	0.23707	0.00626	-0.62513	-4.21825	0.22868	-2.73365	n.d.	n.d.	n.d.	n.d.	n.d.	n.d.
IPI00219446	PHOSPHATIDYLETHANOLAMINE-BINDING PROTEIN.	277	2.39428	4.94e-11	0.37917	2.39428	0.05769	6.57254	0.9741	0.88967	-0.01139	-1.02658	0.08214	-0.138666	1.47239	0.03482	0.16802	1.47239	0.07961	2.11054	2.1503	0.02362	0.3325	2.1503	0.14692	2.26314	0.90531	0.57006	-0.0432	-1.10459	0.07606	-0.567973	0.77294	0.4719	-0.11185	-1.29375	0.15548	-0.719385
IPI00007675	DYNEIN LIGHT CHAIN-A.	397	2.39345	0.00064	0.37902	2.39345	0.11096	3.41583	0.91075	0.65416	-0.0406	-1.09799	0.09063	-0.447975	0.877	0.446	-0.057	-1.14025	0.07479	-0.762134	2.43727	0.00011	0.3869	2.43727	0.1	3.869	0.96375	0.82733	-0.01604	-1.03761	0.07352	-0.218172	1.88907	0.17273	0.27625	1.88907	0.20261	1.36346
IPI00014808	PLATELET-ACTIVATING FACTOR ACETYLHYDROLASE IB GAMMA SUBUNIT.	316	2.38811	3e-05	0.37805	2.38811	0.09084	4.16171	0.93527	0.71239	-0.02906	-1.06921	0.07884	-0.368595	1.79236	0.00358	0.25343	1.79236	0.08699	2.91332	2.96559	0.00309	0.47211	2.96559	0.15955	2.95901	1.09509	0.81572	0.03945	1.09509	0.16928	0.233046	0.89692	0.77138	-0.04725	-1.11493	0.1626	-0.29059
IPI00028122	LENS EPITHELIUM-DERIVED GROWTH FACTOR P75.	404	2.38466	0.0002	0.37743	2.38466	0.10161	3.7145	1.19537	0.57827	0.0775	1.19537	0.13942	0.555874	0.6709	0.45431	-0.17334	-1.49053	0.23166	-0.748252	2.52712	0.00367	0.40263	2.52712	0.13857	2.90561	1.38818	0.29761	0.14245	1.38818	0.13676	1.04161	0.28593	0.01497	-0.54374	-3.49733	0.22348	-2.43306
IPI00021785	CYTOCHROME C OXIDASE POLYPEPTIDE VB, MITOCHONDRIAL PRECURSOR.	70	2.37785	7.89e-11	0.37618	2.37785	0.05785	6.50268	1.89419	0.00184	0.27742	1.89419	0.08905	3.11533	0.61336	0.1097	-0.21229	-1.63037	0.13272	-1.59953	2.43246	0.07889	0.38605	2.43246	0.2197	1.75717	0.79515	0.38075	-0.09955	-1.25762	0.11357	-0.876552	1.746	0.14048	0.24204	1.746	0.16421	1.47397
IPI00000816	14-3-3 PROTEIN EPSILON.	439	2.37093	0.02789	0.37492	2.37093	0.17051	2.19882	0.59782	0.03539	-0.22343	-1.67274	0.1062	-2.10386	0.75626	0.68165	-0.12133	-1.3223	0.29578	-0.410204	2.08836	0.12331	0.31981	2.08836	0.20753	1.54103	1.7667	0.33214	0.24716	1.7667	0.25486	0.969787	n.d.	n.d.	n.d.	n.d.	n.d.	n.d.
IPI00003589	CHROMODOMAIN-HELICASE-DNA-BINDING PROTEIN.	413	2.36461	0.22871	0.37376	2.36461	0.31051	1.2037	3.97678	0.00766	0.59953	3.97678	0.22482	2.66671	1.13353	0.81348	0.05443	1.13353	0.23071	0.235924	4.78368	0.00089	0.67976	4.78368	0.20459	3.32255	n.d.	n.d.	n.d.	n.d.	n.d.	n.d.	n.d.	n.d.	n.d.	n.d.	n.d.	n.d.
IPI00024279	PROTEIN BAP28.	93	2.36355	0.01472	0.37357	2.36355	0.15315	2.43924	1.56171	0.16335	0.1936	1.56171	0.13889	1.39391	0.36125	0.00542	-0.4422	-2.7682	0.15902	-2.78078	0.50345	0.17728	-0.29804	-1.98629	0.22091	-1.34915	0.34073	0.00455	-0.46758	-2.93483	0.16481	-2.83709	n.d.	n.d.	n.d.	n.d.	n.d.	n.d.
IPI00218136	CALCIUM-BINDING PROTEIN P22.	42	2.3539	0.00552	0.37179	2.3539	0.13397	2.77517	1.38954	0.38191	0.14287	1.38954	0.1634	0.874357	1.12986	0.7732	0.05303	1.12986	0.184	0.288207	2.12056	0.04656	0.32645	2.12056	0.16402	1.99031	0.49878	0.01007	-0.30209	-2.00488	0.11738	-2.57361	n.d.	n.d.	n.d.	n.d.	n.d.	n.d.
IPI00003482	2,4-DIENOYL-COA REDUCTASE, MITOCHONDRIAL PRECURSOR.	76	2.35081	0.00797	0.37122	2.35081	0.13991	2.65328	1.92309	0.02752	0.284	1.92309	0.12885	2.20411	n.d.	n.d.	n.d.	n.d.	n.d.	n.d.	1.08352	0.9621	0.03484	1.08352	0.7331	0.0475242	0.52896	0.33293	-0.27657	-1.89048	0.28565	-0.968213	n.d.	n.d.	n.d.	n.d.	n.d.	n.d.
IPI00246058	PDCD6IP PROTEIN.	423	2.33884	0.00076	0.369	2.33884	0.1096	3.36679	1.52219	0.00176	0.18247	1.52219	0.05834	3.1277	9.77892	0.04034	0.99029	9.77892	0.48301	2.05025	0.91015	0.68263	-0.04089	-1.09872	0.1	-0.4089	n.d.	n.d.	n.d.	n.d.	n.d.	n.d.	n.d.	n.d.	n.d.	n.d.	n.d.	n.d.
IPI00014263	SPLICE ISOFORM LONG OF EUKARYOTIC TRANSLATION INITIATION FACTOR 4H.	390	2.33587	0.00012	0.36845	2.33587	0.09584	3.84443	1.64906	0.06034	0.21724	1.64906	0.11565	1.87843	0.48848	0.31101	-0.31116	-2.04718	0.30713	-1.01312	n.d.	n.d.	n.d.	n.d.	n.d.	n.d.	n.d.	n.d.	n.d.	n.d.	n.d.	n.d.	17.5423	6.35e-06	1.24409	17.5423	0.27559	4.51428
IPI00179953	SPLICE ISOFORM 1 OF NUCLEAR AUTOANTIGENIC SPERM PROTEIN.	382	2.32886	0.00159	0.36714	2.32886	0.11625	3.15819	0.97134	0.90688	-0.01263	-1.02951	0.10796	-0.116988	1.17864	0.32324	0.07138	1.17864	0.07226	0.987822	3.02405	4.64e-09	0.48059	3.02405	0.08202	5.85942	1.08014	0.66313	0.03348	1.08014	0.07686	0.435597	0.25789	0.00861	-0.58857	-3.8777	0.22405	-2.62696
IPI00001639	IMPORTIN BETA-1 SUBUNIT.	135	2.30886	5.88e-09	0.3634	2.30886	0.06244	5.81999	2.00014	0.00072	0.30106	2.00014	0.08906	3.38042	16.323	2.95e-12	1.2128	16.323	0.17375	6.98014	0.63519	0.00017	-0.1971	-1.57433	0.05244	-3.75858	0.15938	2.28e-21	-0.79757	-6.27433	0.08403	-9.49149	n.d.	n.d.	n.d.	n.d.	n.d.	n.d.
IPI00303105	UBIQUITIN-LIKE PROTEIN SMT3C PRECURSOR.	441	2.30541	0.07451	0.36275	2.30541	0.2034	1.78343	0.88045	0.73145	-0.0553	-1.13579	0.16112	-0.343222	0.60699	0.00696	-0.21682	-1.64747	0.08034	-2.69878	2.23397	0.02734	0.34908	2.23397	0.15819	2.20671	0.76884	0.38836	-0.11417	-1.30066	0.13235	-0.862637	1.08276	0.83232	0.03453	1.08276	0.16309	0.211724
IPI00026060	NONHISTONE CHROMOSOMAL PROTEIN HMG-17-LIKE 1.	46	2.30445	0.00165	0.36257	2.30445	0.11521	3.14704	1.46302	0.09843	0.16525	1.46302	0.1	1.6525	1.1115	0.73137	0.04591	1.1115	0.13372	0.343329	1.28009	0.61617	0.10724	1.28009	0.21393	0.501285	0.38599	0.00424	-0.41342	-2.59073	0.14458	-2.85945	0.25102	0.00039	-0.60029	-3.9837	0.16923	-3.54718
IPI00026964	UBIQUINOL-CYTOCHROME C REDUCTASE IRON-SULFUR SUBUNIT, MITOCHONDRIAL PRECURSOR.	335	2.30293	0.00039	0.36228	2.30293	0.10219	3.54516	1.37828	0.50542	0.13934	1.37828	0.20922	0.665998	4.42826	0.00151	0.64623	4.42826	0.20369	3.17262	2.20086	0.15799	0.34259	2.20086	0.24265	1.41187	0.70994	0.46767	-0.14878	-1.40856	0.20484	-0.726323	n.d.	n.d.	n.d.	n.d.	n.d.	n.d.
IPI00031697	HYPOTHETICAL PROTEIN MGC5508.	128	2.2979	0.03431	0.36133	2.2979	0.17073	2.11638	1.60549	0.16727	0.20561	1.60549	0.14888	1.38105	1.69111	0.01689	0.22817	1.69111	0.09551	2.38896	0.55814	0.00624	-0.25326	-1.79168	0.0926	-2.73499	0.37658	0.0013	-0.42414	-2.65545	0.13186	-3.21659	1.29635	0.4664	0.11272	1.29635	0.15477	0.728307
IPI00012995	PRE-MRNA CLEAVAGE FACTOR I 25 KDA SUBUNIT.	5	2.29659	9.5e-06	0.36108	2.29659	0.08154	4.42826	1.52286	0.00933	0.18266	1.52286	0.07026	2.59977	1.63878	0.10301	0.21452	1.63878	0.13157	1.63046	1.11818	0.46372	0.04851	1.11818	0.06621	0.732669	0.47722	4.57e-09	-0.32128	-2.09549	0.05481	-5.8617	2.01568	0.1316	0.30442	2.01568	0.20189	1.50785
IPI00410693	SPLICE ISOFORM 1 OF PLASMINOGEN ACTIVATOR INHIBITOR 1 RNA-BINDING PROTEIN.	23	2.28712	8.99e-06	0.35929	2.28712	0.08092	4.44006	1.16016	0.24091	0.06452	1.16016	0.05502	1.17266	0.78308	0.54755	-0.10619	-1.277	0.17656	-0.601439	0.52282	0.35629	-0.28165	-1.91269	0.30532	-0.922475	0.51767	0.01398	-0.28594	-1.93172	0.11634	-2.4578	0.969	0.94064	-0.01368	-1.03199	0.18366	-0.0744855
IPI00180675	TUBULIN ALPHA-3 CHAIN.	56	2.26876	1.28e-10	0.35579	2.26876	0.05534	6.42917	1.68467	0.00032	0.22651	1.68467	0.06298	3.59654	6.0566	0.00214	0.78223	6.0566	0.25478	3.07022	0.62066	0.00016	-0.20714	-1.61118	0.05493	-3.77098	0.18962	2.9e-21	-0.72211	-5.27367	0.07628	-9.46657	n.d.	n.d.	n.d.	n.d.	n.d.	n.d.
IPI00008274	ADENYLYL CYCLASE-ASSOCIATED PROTEIN 1.	371	2.26239	2.19e-07	0.35457	2.26239	0.06841	5.18301	1.3505	0.13989	0.13049	1.3505	0.0884	1.47613	1.13233	0.63455	0.05397	1.13233	0.11355	0.475297	3.30153	3.28e-06	0.51871	3.30153	0.11149	4.65252	0.82207	0.51088	-0.08509	-1.21644	0.12942	-0.657472	n.d.	n.d.	n.d.	n.d.	n.d.	n.d.
IPI00013968	CYTOCHROME C OXIDASE POLYPEPTIDE VIIC, MITOCHONDRIAL PRECURSOR.	373	2.25873	0.01929	0.35386	2.25873	0.15123	2.33988	1.6907	0.11002	0.22807	1.6907	0.14271	1.59814	1.09756	0.75492	0.04043	1.09756	0.12951	0.312177	2.30442	0.03213	0.36256	2.30442	0.1692	2.14279	1.02911	0.93224	0.01246	1.02911	0.14656	0.0850164	n.d.	n.d.	n.d.	n.d.	n.d.	n.d.
IPI00000874	PEROXIREDOXIN 1.	283	2.25806	8.77e-06	0.35374	2.25806	0.07957	4.44565	1.37095	0.09024	0.13702	1.37095	0.08088	1.69411	1.40318	0.05564	0.14711	1.40318	0.07687	1.91375	1.4169	0.01757	0.15134	1.4169	0.06373	2.37471	0.68594	0.08138	-0.16371	-1.45785	0.09394	-1.74271	0.59296	0.02322	-0.22697	-1.68645	0.1	-2.2697
IPI00015963	TRANSIENT RECEPTOR POTENTIAL CATION CHANNEL SUBFAMILY A MEMBER 1.	490	2.25142	0.01409	0.35246	2.25142	0.14357	2.45497	0.28796	0.00132	-0.54067	-3.47275	0.16835	-3.21158	n.d.	n.d.	n.d.	n.d.	n.d.	n.d.	0.2336	0.00237	-0.63153	-4.28088	0.2078	-3.03912	0.52357	0.03559	-0.28102	-1.90995	0.13372	-2.10156	1.1418	0.65589	0.05759	1.1418	0.12924	0.445605
IPI00418433	FATTY ACID SYNTHASE.	94	2.24595	0.02545	0.3514	2.24595	0.15726	2.23452	1.31262	0.47119	0.11814	1.31262	0.16396	0.720542	0.69673	0.34399	-0.15693	-1.43527	0.16584	-0.946274	0.58844	0.27326	-0.2303	-1.69942	0.21021	-1.09557	0.39151	0.01378	-0.40725	-2.5542	0.16535	-2.46296	n.d.	n.d.	n.d.	n.d.	n.d.	n.d.
IPI00026570	OTTHUMP00000039331.	392	2.24045	0.03708	0.35034	2.24045	0.16803	2.08498	1.35781	0.33851	0.13284	1.35781	0.13879	0.957129	1.07929	0.79908	0.03314	1.07929	0.13019	0.254551	1.87843	0.04755	0.27379	1.87843	0.13818	1.9814	0.77695	0.29381	-0.10961	-1.28709	0.10441	-1.0498	0.68624	0.102	-0.16353	-1.45722	0.1	-1.6353
IPI00021263	14-3-3 PROTEIN ZETA/DELTA.	362	2.23926	4.05e-06	0.3501	2.23926	0.07596	4.609	1.20415	0.31347	0.08068	1.20415	0.08004	1.008	1.81425	0.02416	0.2587	1.81425	0.11474	2.25466	2.21682	4.57e-12	0.34573	2.21682	0.04997	6.91875	0.90106	0.47706	-0.04525	-1.1098	0.06363	-0.711143	0.85905	0.68691	-0.06598	-1.16407	0.1637	-0.403054
IPI00008529	60S ACIDIC RIBOSOMAL PROTEIN P2.	59	2.23126	0.00049	0.34855	2.23126	0.1	3.4855	2.01353	0.0262	0.30396	2.01353	0.13672	2.22323	1.19097	0.44785	0.0759	1.19097	0.1	0.759	0.66399	0.03375	-0.17784	-1.50604	0.08377	-2.12296	0.47464	0.02666	-0.32363	-2.10684	0.14601	-2.21649	0.33198	0.00013	-0.47889	-3.01222	0.12528	-3.82256
IPI00465260	GARS PROTEIN.	440	2.22274	0.00274	0.34689	2.22274	0.11582	2.99508	0.14169	0.00528	-0.84867	-7.05776	0.30423	-2.78957	0.63956	0.17221	-0.19412	-1.56358	0.1422	-1.36512	2.33517	0.05266	0.36832	2.33517	0.19008	1.93771	0.99285	0.9801	-0.00312	-1.0072	0.12496	-0.024968	0.59064	0.31675	-0.22868	-1.69309	0.22842	-1.00114
IPI00012268	26S PROTEASOME NON-ATPASE REGULATORY SUBUNIT 2.	44	2.2213	0.00053	0.34661	2.2213	0.1	3.4661	1.3516	0.38827	0.13085	1.3516	0.15166	0.862785	n.d.	n.d.	n.d.	n.d.	n.d.	n.d.	n.d.	n.d.	n.d.	n.d.	n.d.	n.d.	0.34063	0.00483	-0.46772	-2.93573	0.16598	-2.81793	0.25613	0.0025	-0.59154	-3.9043	0.19569	-3.02284
IPI00335168	SMOOTH MUSCLE AND NON-MUSCLE MYOSIN ALKALI LIGHT CHAIN ISOFORM 1 .	280	2.21979	0.00061	0.34631	2.21979	0.10107	3.42644	1.16985	0.30335	0.06813	1.16985	0.06619	1.02931	1.16383	0.6261	0.06589	1.16383	0.13523	0.487244	1.1372	0.71029	0.05584	1.1372	0.15031	0.371499	0.89799	0.70851	-0.04673	-1.1136	0.12499	-0.37387	0.41687	0.0145	-0.38	-2.39883	0.15544	-2.44467
IPI00550746	NPD011.	313	2.2192	0.02051	0.3462	2.2192	0.14942	2.31696	1.12084	0.82904	0.04954	1.12084	0.22944	0.215917	3.23423	0.00169	0.50977	3.23423	0.16238	3.13936	2.73251	0.00876	0.43656	2.73251	0.16653	2.62151	n.d.	n.d.	n.d.	n.d.	n.d.	n.d.	n.d.	n.d.	n.d.	n.d.	n.d.	n.d.
IPI00017799	OTTHUMP00000028732.	394	2.19568	0.07916	0.34157	2.19568	0.19456	1.7556	2.15814	0.03693	0.33408	2.15814	0.16011	2.08657	0.98149	0.95306	-0.00812	-1.01886	0.13789	-0.0588875	3.80554	0.00066	0.58042	3.80554	0.17047	3.40482	0.75829	0.46758	-0.12016	-1.31875	0.16542	-0.726393	n.d.	n.d.	n.d.	n.d.	n.d.	n.d.
IPI00002894	DNA POLYMERASE DELTA CATALYTIC SUBUNIT.	459	2.18394	0.01409	0.33924	2.18394	0.13819	2.45488	0.74739	0.41891	-0.12645	-1.33799	0.15644	-0.808297	0.72976	0.2822	-0.13682	-1.37031	0.12723	-1.07538	0.13256	3e-05	-0.87759	-7.54377	0.20976	-4.18378	n.d.	n.d.	n.d.	n.d.	n.d.	n.d.	0.75242	0.33402	-0.12354	-1.32905	0.12788	-0.966062
IPI00186966	SPLICE ISOFORM IIA OF MYC BOX DEPENDENT INTERACTING PROTEIN 1.	288	2.18115	0.00829	0.33869	2.18115	0.1283	2.63983	2.52619	6e-05	0.40247	2.52619	0.1	4.0247	3.66144	6.14e-06	0.56365	3.66144	0.12466	4.5215	2.14141	0.05309	0.3307	2.14141	0.17098	1.93414	0.69926	0.11079	-0.15536	-1.43008	0.09743	-1.59458	n.d.	n.d.	n.d.	n.d.	n.d.	n.d.
IPI00215893	HEME OXYGENASE 1.	106	2.17251	0.0054	0.33696	2.17251	0.12112	2.78203	0.7588	0.55885	-0.11987	-1.31787	0.20507	-0.584532	0.59463	0.81527	-0.22575	-1.68171	0.96626	-0.233633	0.40906	0.01195	-0.38821	-2.44461	0.15444	-2.51366	0.24073	0.00141	-0.61847	-4.15401	0.19367	-3.19342	n.d.	n.d.	n.d.	n.d.	n.d.	n.d.
IPI00291005	MALATE DEHYDROGENASE, CYTOPLASMIC.	52	2.17214	0.00075	0.33689	2.17214	0.1	3.3689	1.8497	0.00051	0.2671	1.8497	0.07689	3.47379	5.10371	0.01404	0.70789	5.10371	0.28819	2.45633	0.64163	0.19247	-0.19271	-1.55852	0.14786	-1.30333	0.92005	0.80683	-0.03619	-1.0869	0.148	-0.244527	n.d.	n.d.	n.d.	n.d.	n.d.	n.d.
IPI00165261	SEC1 FAMILY DOMAIN CONTAINING PROTEIN 1.	207	2.16233	0.04306	0.33492	2.16233	0.16555	2.02307	1.96244	0.01723	0.2928	1.96244	0.12293	2.38184	n.d.	n.d.	n.d.	n.d.	n.d.	n.d.	0.24129	0.00568	-0.61746	-4.14441	0.22325	-2.76578	n.d.	n.d.	n.d.	n.d.	n.d.	n.d.	n.d.	n.d.	n.d.	n.d.	n.d.	n.d.
IPI00216691	PROFILIN-1.	273	2.15189	5.28e-07	0.33282	2.15189	0.06635	5.01613	0.98783	0.92928	-0.00532	-1.01232	0.05993	-0.0887702	1.84289	0.03981	0.2655	1.84289	0.12915	2.05575	0.73734	0.31062	-0.13233	-1.35622	0.13051	-1.01395	0.57386	0.03411	-0.24119	-1.74258	0.11384	-2.11868	1.17947	0.46183	0.07169	1.17947	0.09742	0.735886
IPI00000001	SPLICE ISOFORM LONG OF DOUBLE-STRANDED RNA-BINDING PROTEIN STAUFEN HOMOLOG.	11	2.15059	2.75e-06	0.33256	2.15059	0.07093	4.68857	0.98576	0.91305	-0.00623	-1.01444	0.05703	-0.109241	1.3023	0.0678	0.11471	1.3023	0.06281	1.8263	1.35942	0.34235	0.13335	1.35942	0.14044	0.949516	0.50732	1.47e-11	-0.29472	-1.97115	0.04366	-6.75034	1.30532	0.46237	0.11572	1.30532	0.15745	0.734963
IPI00377261	SPLICE ISOFORM 1 OF FAR UPSTREAM ELEMENT BINDING PROTEIN 3.	295	2.14963	0.03676	0.33236	2.14963	0.15915	2.08834	1.59813	0.16496	0.20361	1.59813	0.14663	1.3886	1.33415	0.04258	0.1252	1.33415	0.06174	2.02786	1.57053	0.14979	0.19605	1.57053	0.13612	1.44027	0.53337	4e-05	-0.27297	-1.87487	0.06613	-4.12778	1.77671	0.43279	0.24962	1.77671	0.31821	0.784451
IPI00293434	SIGNAL RECOGNITION PARTICLE 14 KDA PROTEIN.	375	2.1408	2.32e-07	0.33058	2.1408	0.06392	5.17178	1.37603	0.08385	0.13863	1.37603	0.08019	1.72877	1.34691	0.24079	0.12934	1.34691	0.11026	1.17305	2.46562	0.0034	0.39193	2.46562	0.13379	2.92944	0.96702	0.87103	-0.01456	-1.03411	0.08971	-0.162301	1.54748	0.06349	0.18963	1.54748	0.10218	1.85584
IPI00011200	D-3-PHOSPHOGLYCERATE DEHYDROGENASE.	75	2.13516	0.00111	0.32943	2.13516	0.10098	3.26233	2.36473	0.00698	0.37378	2.36473	0.13855	2.6978	0.78694	0.42715	-0.10406	-1.27074	0.13104	-0.794109	0.98857	0.98208	-0.00499	-1.01156	0.22226	-0.0224512	0.83341	0.60208	-0.07914	-1.19989	0.15178	-0.521413	0.92023	0.78858	-0.0361	-1.08668	0.13463	-0.268142
IPI00021700	PROLIFERATING CELL NUCLEAR ANTIGEN.	170	2.13418	0.00803	0.32923	2.13418	0.12419	2.65102	1.03231	0.8601	0.01381	1.03231	0.07835	0.17626	2.23379	7e-05	0.34904	2.23379	0.08753	3.98766	0.89916	0.70139	-0.04616	-1.11215	0.1204	-0.383389	0.5408	0.14316	-0.26696	-1.84911	0.18233	-1.46416	n.d.	n.d.	n.d.	n.d.	n.d.	n.d.
IPI00412579	60S RIBOSOMAL PROTEIN L10A.	54	2.13205	3e-05	0.3288	2.13205	0.07864	4.18108	2.95326	0.01133	0.4703	2.95326	0.18571	2.53244	1.78123	0.19748	0.25072	1.78123	0.19454	1.28878	0.60604	0.16888	-0.2175	-1.65006	0.15809	-1.3758	0.61538	0.30733	-0.21086	-1.62502	0.20655	-1.02087	n.d.	n.d.	n.d.	n.d.	n.d.	n.d.
IPI00289876	SYNTAXIN 7 .	303	2.13188	0.01719	0.32876	2.13188	0.13798	2.38266	1.75397	0.038	0.24402	1.75397	0.11761	2.07482	1.38934	0.14132	0.14281	1.38934	0.09709	1.4709	1.69005	0.10587	0.2279	1.69005	0.14094	1.617	0.50839	0.06663	-0.2938	-1.96699	0.16018	-1.83419	n.d.	n.d.	n.d.	n.d.	n.d.	n.d.
IPI00029628	RETICULOCALBIN 2 PRECURSOR.	116	2.12851	0.03204	0.32808	2.12851	0.15303	2.14389	0.7095	0.46084	-0.14905	-1.40944	0.20211	-0.73747	1.95813	0.7733	0.29184	1.95813	1.01311	0.288063	1.83428	0.47343	0.26347	1.83428	0.3675	0.716925	n.d.	n.d.	n.d.	n.d.	n.d.	n.d.	1.74813	0.00024	0.24257	1.74813	0.06612	3.66863
IPI00023542	TRANSMEMBRANE EMP24 DOMAIN CONTAINING PROTEIN 9 PRECURSOR.	332	2.12738	0.00155	0.32785	2.12738	0.10356	3.1658	1.47136	0.20829	0.16772	1.47136	0.13329	1.25831	3.80068	0.00095	0.57986	3.80068	0.1755	3.30405	1.52816	0.53236	0.18417	1.52816	0.29495	0.624411	n.d.	n.d.	n.d.	n.d.	n.d.	n.d.	3.35335	0.0183	0.52548	3.35335	0.22271	2.35948
IPI00334775	HYPOTHETICAL PROTEIN DKFZP761K0511.	20	2.12183	1e-05	0.32671	2.12183	0.07489	4.36253	1.61155	0.01862	0.20724	1.61155	0.08808	2.35286	1.24323	0.39579	0.09455	1.24323	0.11135	0.849124	0.53946	0.34591	-0.26804	-1.85371	0.28438	-0.942542	0.29303	0.01202	-0.53309	-3.41263	0.21225	-2.51161	n.d.	n.d.	n.d.	n.d.	n.d.	n.d.
IPI00002214	IMPORTIN ALPHA-2 SUBUNIT.	266	2.12107	3.59e-06	0.32656	2.12107	0.07048	4.63337	1.26727	0.20369	0.10287	1.26727	0.08093	1.2711	1.82777	0.00013	0.26192	1.82777	0.06834	3.8326	1.51388	0.07172	0.18009	1.51388	0.1	1.8009	0.5662	0.0082	-0.24703	-1.76617	0.09345	-2.64345	n.d.	n.d.	n.d.	n.d.	n.d.	n.d.
IPI00295542	NUCLEOBINDIN 1 PRECURSOR.	104	2.11938	9e-05	0.32621	2.11938	0.08302	3.92929	1.00134	0.99499	0.00058	1.00134	0.09246	0.00627298	1.11783	0.90456	0.04838	1.11783	0.40347	0.11991	0.46641	0.13908	-0.33123	-2.14402	0.22392	-1.47923	0.61727	0.04209	-0.20952	-1.62002	0.10308	-2.0326	0.98384	0.96292	-0.00707	-1.01642	0.15215	-0.0464673
IPI00032827	PRE-MRNA BRANCH SITE PROTEIN P14.	281	2.11886	0.00315	0.3261	2.11886	0.11044	2.95273	1.54563	0.12264	0.1891	1.54563	0.12249	1.5438	1.31387	0.30337	0.11855	1.31387	0.11519	1.02917	2.39218	0.03522	0.37879	2.39218	0.17988	2.10579	0.73376	0.28115	-0.13445	-1.36285	0.12475	-1.07776	n.d.	n.d.	n.d.	n.d.	n.d.	n.d.
IPI00375676	FERRITIN LIGHT CHAIN.	320	2.11357	0.04061	0.32502	2.11357	0.15874	2.0475	1.04872	0.88589	0.02066	1.04872	0.14395	0.143522	2.02664	0.04906	0.30678	2.02664	0.15588	1.96805	1.70669	0.08576	0.23216	1.70669	0.13512	1.71818	1.04768	0.898	0.02023	1.04768	0.15778	0.128217	n.d.	n.d.	n.d.	n.d.	n.d.	n.d.
IPI00215743	SPLICE ISOFORM 3 OF RIBOSOME-BINDING PROTEIN 1.	88	2.10524	1.35e-06	0.3233	2.10524	0.06691	4.83186	0.91175	0.56596	-0.04012	-1.09679	0.0699	-0.573963	0.43989	6.68e-11	-0.35665	-2.27328	0.05464	-6.52727	1.44138	0.01745	0.15878	1.44138	0.06679	2.3773	0.71213	0.00149	-0.14744	-1.40423	0.04642	-3.17622	0.89173	0.74587	-0.04977	-1.12142	0.15356	-0.324108
IPI00013683	TUBULIN BETA-3 CHAIN.	270	2.10413	0.00147	0.32307	2.10413	0.10161	3.17951	1.23974	0.35066	0.09333	1.23974	0.1	0.9333	3.99296	0.00184	0.60129	3.99296	0.19305	3.11469	0.9497	0.8714	-0.02242	-1.05297	0.13847	-0.161912	0.41306	0.40683	-0.38399	-2.42095	0.46292	-0.829495	n.d.	n.d.	n.d.	n.d.	n.d.	n.d.
IPI00021926	26S PROTEASE REGULATORY SUBUNIT S10B.	4	2.09103	0.02638	0.32036	2.09103	0.14427	2.22056	1.41207	0.18407	0.14985	1.41207	0.11282	1.32822	7.89603	0.21261	0.89741	7.89603	0.71998	1.24644	2.0851	0.43548	0.31913	2.0851	0.40922	0.779849	0.52283	0.00173	-0.28164	-1.91266	0.08988	-3.13351	n.d.	n.d.	n.d.	n.d.	n.d.	n.d.
IPI00030702	ISOCITRATE DEHYDROGENASE [NAD] SUBUNIT ALPHA, MITOCHONDRIAL PRECURSOR.	17	2.09059	0.00138	0.32027	2.09059	0.10015	3.1979	1.68729	0.02309	0.22719	1.68729	0.1	2.2719	1.22151	0.66074	0.0869	1.22151	0.19799	0.438911	0.96366	0.8759	-0.01608	-1.03772	0.10296	-0.156177	0.54429	0.04888	-0.26417	-1.83724	0.13412	-1.96965	n.d.	n.d.	n.d.	n.d.	n.d.	n.d.
IPI00028387	SPLICE ISOFORM 1 OF PROTEIN C20ORF116 PRECURSOR.	361	2.07495	0.00257	0.31701	2.07495	0.10515	3.01484	0.99713	0.98823	-0.00125	-1.00288	0.08457	-0.0147807	1.31278	0.23723	0.11819	1.31278	0.1	1.1819	2.29145	0.00105	0.36011	2.29145	0.10988	3.2773	0.78513	0.69868	-0.10506	-1.27367	0.27139	-0.387118	n.d.	n.d.	n.d.	n.d.	n.d.	n.d.
IPI00294304	H1 HISTONE FAMILY, MEMBER 0.	274	2.07384	0.00053	0.31677	2.07384	0.09146	3.46348	0.98329	0.95599	-0.00732	-1.01699	0.13262	-0.0551953	2.37591	0.00882	0.37583	2.37591	0.14349	2.61921	0.47014	0.14003	-0.32777	-2.12701	0.22211	-1.47571	0.40013	0.01142	-0.3978	-2.4992	0.15726	-2.52957	1.79323	0.0579	0.25364	1.79323	0.13374	1.89652
IPI00218144	CYTOCHROME C OXIDASE COPPER CHAPERONE.	463	2.07125	0.0393	0.31623	2.07125	0.15344	2.06094	0.84968	0.63139	-0.07074	-1.17691	0.14745	-0.479756	0.37441	0.00472	-0.42665	-2.67086	0.15098	-2.82587	0.75807	0.37852	-0.12029	-1.31914	0.13659	-0.880665	0.40302	0.02315	-0.39467	-2.48127	0.17379	-2.27096	n.d.	n.d.	n.d.	n.d.	n.d.	n.d.
IPI00291262	CLUSTERIN PRECURSOR.	87	2.07117	0.01285	0.31622	2.07117	0.1271	2.48796	0.96252	0.86636	-0.01659	-1.03894	0.09858	-0.16829	0.47953	0.00141	-0.31919	-2.08539	0.1	-3.1919	1.08987	0.82586	0.03738	1.08987	0.16988	0.220038	0.69773	0.0961	-0.15631	-1.43322	0.09394	-1.66393	1.01793	0.94679	0.00772	1.01793	0.11563	0.0667647
IPI00011302	CD59 GLYCOPROTEIN PRECURSOR.	418	2.07032	0.11371	0.31604	2.07032	0.19981	1.5817	3.28335	0.03606	0.51632	3.28335	0.24631	2.09622	1.48327	0.34848	0.17122	1.48327	0.18262	0.937575	3.19527	0.02195	0.50451	3.19527	0.2202	2.29114	1.24812	0.53386	0.09626	1.24812	0.15472	0.622156	n.d.	n.d.	n.d.	n.d.	n.d.	n.d.
IPI00007052	TETRATRICOPEPTIDE REPEAT PROTEIN 11.	107	2.06168	5.71e-08	0.31422	2.06168	0.05789	5.42788	0.50672	0.08968	-0.29523	-1.97346	0.17396	-1.69711	0.99313	0.98066	-0.00299	-1.00691	0.12347	-0.0242164	0.29622	0.00088	-0.52839	-3.3759	0.15884	-3.32656	0.5824	0.07148	-0.23478	-1.71702	0.13026	-1.8024	0.85355	0.57984	-0.06877	-1.17157	0.12422	-0.553615
IPI00063220	CHROMOSOME 19 OPEN READING FRAME 32.	28	2.05919	0.00361	0.3137	2.05919	0.10779	2.91029	1.68904	0.30521	0.22764	1.68904	0.22202	1.02531	n.d.	n.d.	n.d.	n.d.	n.d.	n.d.	1.02072	0.96733	0.00891	1.02072	0.21745	0.0409749	0.23841	0.01717	-0.62267	-4.1944	0.26129	-2.38306	n.d.	n.d.	n.d.	n.d.	n.d.	n.d.
IPI00018689	C6ORF139 PROTEIN.	140	2.05593	0.03069	0.31301	2.05593	0.14484	2.16107	1.12663	0.69592	0.05178	1.12663	0.13249	0.390822	1.72119	0.08604	0.23583	1.72119	0.13738	1.71663	n.d.	n.d.	n.d.	n.d.	n.d.	n.d.	0.48992	0.04483	-0.30988	-2.04117	0.15446	-2.00622	n.d.	n.d.	n.d.	n.d.	n.d.	n.d.
IPI00011875	RED PROTEIN.	368	2.05357	0.00178	0.31251	2.05357	0.1	3.1251	1.35131	0.19103	0.13075	1.35131	0.1	1.3075	0.79286	0.36669	-0.1008	-1.26126	0.11167	-0.90266	2.17618	0.01209	0.3377	2.17618	0.13457	2.50947	0.98615	0.94987	-0.00606	-1.01405	0.09636	-0.0628892	n.d.	n.d.	n.d.	n.d.	n.d.	n.d.
IPI00218914	RETINAL DEHYDROGENASE 1.	204	2.05305	0.01329	0.3124	2.05305	0.12618	2.47583	4.33239	0.00028	0.63673	4.33239	0.17517	3.63493	1.79815	0.41947	0.25482	1.79815	0.31563	0.807338	0.58479	0.13177	-0.233	-1.71002	0.1546	-1.50712	0.49693	0.09254	-0.3037	-2.01234	0.18054	-1.68218	n.d.	n.d.	n.d.	n.d.	n.d.	n.d.
IPI00221035	SPLICE ISOFORM BTF3A OF TRANSCRIPTION FACTOR BTF3.	109	2.05302	0.02366	0.31239	2.05302	0.13807	2.26255	0.87568	0.54049	-0.05766	-1.14197	0.0942	-0.612102	1.12434	0.66032	0.0509	1.12434	0.11582	0.439475	n.d.	n.d.	n.d.	n.d.	n.d.	n.d.	0.8995	0.62975	-0.046	-1.11173	0.09541	-0.48213	2.75946	0.03734	0.44082	2.75946	0.21173	2.08199
IPI00022334	ORNITHINE AMINOTRANSFERASE, MITOCHONDRIAL PRECURSOR.	213	2.04993	0.00181	0.31174	2.04993	0.09992	3.1199	1.83688	0.00518	0.26408	1.83688	0.09446	2.79568	n.d.	n.d.	n.d.	n.d.	n.d.	n.d.	0.31628	3e-05	-0.49993	-3.16177	0.12045	-4.15052	0.13993	0.16903	-0.85408	-7.14628	0.621	-1.37533	n.d.	n.d.	n.d.	n.d.	n.d.	n.d.
IPI00007334	SPLICE ISOFORM 1 OF APOPTOTIC CHROMATIN CONDENSATION INDUCER IN THE NUCLEUS.	279	2.04642	1.67e-07	0.31099	2.04642	0.05943	5.23288	1.56572	0.14272	0.19472	1.56572	0.13285	1.46571	1.50639	0.31486	0.17794	1.50639	0.17704	1.00508	n.d.	n.d.	n.d.	n.d.	n.d.	n.d.	0.74253	0.51396	-0.12928	-1.34674	0.19808	-0.652666	0.23361	0.00267	-0.63151	-4.28064	0.21028	-3.00319
IPI00385244	PHOSPHOGLYCERATE MUTASE 1.	1	2.04585	0.00045	0.31087	2.04585	0.08864	3.50711	1.26512	0.11145	0.10213	1.26512	0.06417	1.59155	1.60896	0.08638	0.20655	1.60896	0.12045	1.71482	1.1778	0.81041	0.07107	1.1778	0.29626	0.239891	0.37174	0.01504	-0.42976	-2.69007	0.17676	-2.43132	0.95586	0.93104	-0.0196	-1.04618	0.22655	-0.0865151
IPI00030968	LOC286257 PROTEIN.	487	2.04498	0.02258	0.31069	2.04498	0.13624	2.28046	0.3888	0.00486	-0.41027	-2.57199	0.14569	-2.81605	1.80708	0.05239	0.25698	1.80708	0.13247	1.93991	0.20644	0.00013	-0.6852	-4.84393	0.17886	-3.83093	0.91901	0.76712	-0.03668	-1.08813	0.12386	-0.296141	n.d.	n.d.	n.d.	n.d.	n.d.	n.d.
IPI00221224	AMINOPEPTIDASE N.	41	2.04259	0.00336	0.31018	2.04259	0.10576	2.93287	1.31186	0.23845	0.11789	1.31186	0.1	1.1789	0.83374	0.73768	-0.07897	-1.19941	0.23578	-0.334931	1.66675	0.08637	0.22187	1.66675	0.12938	1.71487	0.50056	6.87e-06	-0.30054	-1.99775	0.06682	-4.49776	n.d.	n.d.	n.d.	n.d.	n.d.	n.d.
IPI00465248	ALPHA ENOLASE.	14	2.04167	7e-05	0.30999	2.04167	0.0781	3.96914	1.19395	0.18482	0.07699	1.19395	0.05806	1.32604	2.6229	0.08382	0.41878	2.6229	0.24222	1.72892	0.83941	0.37136	-0.07603	-1.19132	0.08505	-0.893945	0.28542	9.35e-09	-0.54452	-3.50361	0.09483	-5.74206	2.78953	3e-05	0.44553	2.78953	0.10621	4.1948
IPI00002270	HYPOTHETICAL PROTEIN FLJ12910.	493	2.04041	0.02509	0.30972	2.04041	0.13826	2.24013	0.20899	0.00018	-0.67988	-4.78499	0.18173	-3.74115	n.d.	n.d.	n.d.	n.d.	n.d.	n.d.	0.18621	0.00055	-0.72999	-5.37014	0.21137	-3.45361	0.67404	0.17752	-0.17131	-1.48359	0.12705	-1.34837	0.78184	0.40054	-0.10688	-1.27903	0.12714	-0.840648
IPI00009032	LUPUS LA PROTEIN.	318	2.03396	0.03248	0.30834	2.03396	0.14419	2.13843	1.01322	0.93979	0.0057	1.01322	0.07552	0.0754767	1.41247	0.07353	0.14998	1.41247	0.08381	1.78952	1.84893	0.03038	0.26692	1.84893	0.12328	2.16515	0.9934	0.98328	-0.00287	-1.00664	0.13715	-0.020926	1.09421	0.80089	0.0391	1.09421	0.15504	0.252193
IPI00009702	HYPOTHETICAL PROTEIN FLJ13976.	370	2.03359	0.02626	0.30826	2.03359	0.13871	2.22233	1.04682	0.87391	0.01987	1.04682	0.12524	0.158655	1.05578	0.84988	0.02357	1.05578	0.12454	0.189256	2.39459	0.00908	0.37923	2.39459	0.14535	2.60908	0.94946	0.85485	-0.02252	-1.05323	0.12312	-0.182911	0.99351	0.98189	-0.00283	-1.00653	0.12456	-0.02272
IPI00017726	SPLICE ISOFORM 1 OF 3-HYDROXYACYL-COA DEHYDROGENASE TYPE II.	199	2.02655	0.0356	0.30676	2.02655	0.14597	2.10153	2.54451	0.02817	0.4056	2.54451	0.18479	2.19492	n.d.	n.d.	n.d.	n.d.	n.d.	n.d.	n.d.	n.d.	n.d.	n.d.	n.d.	n.d.	0.20516	0.19235	-0.68791	-4.87427	0.52767	-1.30367	n.d.	n.d.	n.d.	n.d.	n.d.	n.d.
IPI00007074	TYROSYL-TRNA SYNTHETASE, CYTOPLASMIC.	118	2.02535	0.01163	0.3065	2.02535	0.12148	2.52305	1.08284	0.72962	0.03456	1.08284	0.1	0.3456	1.0461	0.92429	0.01957	1.0461	0.20595	0.0950231	1.01142	0.96092	0.00493	1.01142	0.10062	0.0489962	0.62437	0.06315	-0.20456	-1.60161	0.11009	-1.85812	1.9306	0.04563	0.28569	1.9306	0.14293	1.99881
IPI00455369	HYPOTHETICAL PROTEIN DKFZP566G013.	57	2.02301	0.00609	0.306	2.02301	0.11157	2.74267	1.35062	0.19178	0.13053	1.35062	0.1	1.3053	1.49728	0.45516	0.1753	1.49728	0.23473	0.746815	0.65731	0.17138	-0.18223	-1.52135	0.13323	-1.36779	0.37632	6e-05	-0.42445	-2.65734	0.10534	-4.02933	n.d.	n.d.	n.d.	n.d.	n.d.	n.d.
IPI00000184	HRIHFB2072 PROTEIN (FRAGMENT).	342	2.01366	0.02443	0.30399	2.01366	0.13509	2.25028	1.2343	0.46144	0.09142	1.2343	0.12413	0.736486	1.60739	0.10905	0.20612	1.60739	0.12863	1.60243	2.18902	0.0136	0.34025	2.18902	0.13789	2.46755	n.d.	n.d.	n.d.	n.d.	n.d.	n.d.	n.d.	n.d.	n.d.	n.d.	n.d.	n.d.
IPI00017339	SPLICING FACTOR 3B SUBUNIT 4.	91	2.01248	0.02798	0.30373	2.01248	0.13821	2.1976	1.3655	0.30293	0.13529	1.3655	0.13133	1.03015	n.d.	n.d.	n.d.	n.d.	n.d.	n.d.	n.d.	n.d.	n.d.	n.d.	n.d.	n.d.	0.30712	0.00027	-0.51269	-3.25607	0.14087	-3.63945	1.93106	0.05229	0.2858	1.93106	0.14726	1.94079
IPI00009960	SPLICE ISOFORM 1 OF MITOCHONDRIAL INNER MEMBRANE PROTEIN.	139	2.01233	0.00067	0.3037	2.01233	0.08927	3.40204	1.13453	0.41152	0.05482	1.13453	0.06675	0.821273	1.44053	0.00485	0.15852	1.44053	0.05628	2.81663	0.89993	0.49821	-0.04579	-1.1112	0.06761	-0.677267	0.35409	0.00047	-0.45089	-2.82417	0.12903	-3.49446	1.27962	0.65049	0.10708	1.27962	0.23634	0.453076
IPI00104050	THYROID HORMONE RECEPTOR-ASSOCIATED PROTEIN COMPLEX 150 KDA COMPONENT.	255	2.00968	2.99e-08	0.30313	2.00968	0.05469	5.5427	1.55151	0.00814	0.19075	1.55151	0.07209	2.646	1.49476	0.08096	0.17457	1.49476	0.10003	1.74518	1.68759	0.3578	0.22727	1.68759	0.24715	0.919563	0.74379	0.07488	-0.12855	-1.34446	0.07217	-1.78121	1.39474	0.14847	0.14449	1.39474	0.1	1.4449
IPI00019208	17 KDA PROTEIN.	419	1.99485	0.03758	0.29991	1.99485	0.14423	2.07939	2.02362	0.08205	0.30613	2.02362	0.17605	1.73888	1.17091	0.78017	0.06852	1.17091	0.24552	0.279081	2.35105	0.01022	0.37126	2.35105	0.14455	2.56838	1.40453	0.32876	0.14753	1.40453	0.15107	0.976567	1.21287	0.57804	0.08382	1.21287	0.15068	0.556278
IPI00027626	T-COMPLEX PROTEIN 1, ZETA SUBUNIT.	412	1.99448	0.00271	0.29983	1.99448	0.1	2.9983	4.97362	1.04e-08	0.69667	4.97362	0.12169	5.72496	0.90067	0.67688	-0.04544	-1.11029	0.10903	-0.416766	n.d.	n.d.	n.d.	n.d.	n.d.	n.d.	n.d.	n.d.	n.d.	n.d.	n.d.	n.d.	n.d.	n.d.	n.d.	n.d.	n.d.	n.d.
IPI00023860	NUCLEOSOME ASSEMBLY PROTEIN 1-LIKE 1.	352	1.99442	0.24364	0.29982	1.99442	0.25715	1.16593	1.94876	0.01627	0.28976	1.94876	0.12059	2.40285	3.1518	0.04238	0.49856	3.1518	0.24562	2.0298	3.81716	0.00127	0.58174	3.81716	0.18054	3.22222	1.05532	0.90289	0.02338	1.05532	0.19164	0.122	n.d.	n.d.	n.d.	n.d.	n.d.	n.d.
IPI00011252	COMPLEMENT COMPONENT C8 ALPHA CHAIN PRECURSOR.	97	1.9907	0.03981	0.29901	1.9907	0.14545	2.05576	0.99509	0.98295	-0.00214	-1.00493	0.1	-0.0214	0.4958	0.02775	-0.30469	-2.01694	0.13844	-2.20088	n.d.	n.d.	n.d.	n.d.	n.d.	n.d.	0.36563	1e-05	-0.43696	-2.73503	0.1	-4.3696	n.d.	n.d.	n.d.	n.d.	n.d.	n.d.
IPI00291866	PLASMA PROTEASE C1 INHIBITOR PRECURSOR.	314	1.98838	0.01293	0.2985	1.98838	0.12009	2.48564	1.21848	0.58003	0.08582	1.21848	0.15509	0.553356	2.20437	0.02464	0.34328	2.20437	0.15277	2.24704	3.07446	0.00282	0.48777	3.07446	0.16333	2.98641	0.54072	0.12591	-0.26703	-1.8494	0.17448	-1.53043	0.80549	0.72004	-0.09394	-1.24148	0.26211	-0.358399
IPI00020599	CALRETICULIN PRECURSOR.	26	1.98607	0.00267	0.29799	1.98607	0.09923	3.00302	1.37883	0.34802	0.13951	1.37883	0.14866	0.93845	0.85884	0.50869	-0.06609	-1.16436	0.1	-0.6609	1.17775	0.55095	0.07105	1.17775	0.11915	0.596307	0.54737	0.00654	-0.26172	-1.82692	0.09625	-2.71917	0.57384	0.26763	-0.24121	-1.74265	0.21759	-1.10855
IPI00029019	UBIQUITIN ASSOCIATED PROTEIN 2-LIKE.	357	1.98083	0.01387	0.29685	1.98083	0.12064	2.46063	1.06279	0.84292	0.02645	1.06279	0.13347	0.198172	1.14167	0.60123	0.05754	1.14167	0.1101	0.522616	1.85915	0.00263	0.26931	1.85915	0.08953	3.00804	0.72915	0.30616	-0.13719	-1.37147	0.13406	-1.02335	n.d.	n.d.	n.d.	n.d.	n.d.	n.d.
IPI00020513	ZYXIN.	319	1.97285	0.01286	0.29509	1.97285	0.11862	2.48769	1.05411	0.84231	0.02289	1.05411	0.11504	0.198974	1.945	0.01684	0.28892	1.945	0.12087	2.39034	2.04684	0.04015	0.31108	2.04684	0.15159	2.05211	1.00356	0.99615	0.00154	1.00356	0.31986	0.00481461	0.90521	0.79186	-0.04325	-1.10472	0.16389	-0.263897
IPI00027499	SPLICE ISOFORM 1 OF NUCLEOPHOSMIN.	102	1.97117	0.00887	0.29472	1.97117	0.11261	2.61717	1.40792	0.151	0.14858	1.40792	0.10347	1.43597	0.57639	0.01508	-0.23929	-1.73495	0.09846	-2.43033	0.96265	0.90305	-0.01653	-1.0388	0.13571	-0.121804	0.8386	0.4444	-0.07644	-1.19246	0.09995	-0.764782	0.24802	5.04e-08	-0.60551	-4.0319	0.11111	-5.44964
IPI00017334	PROHIBITIN.	134	1.96219	4.16e-07	0.29274	1.96219	0.05784	5.0612	1.35539	0.0079	0.13206	1.35539	0.04972	2.65607	3.78559	6.48e-09	0.57813	3.78559	0.09961	5.80394	0.64946	0.01937	-0.18744	-1.53973	0.08016	-2.33832	0.26193	3.02e-15	-0.58182	-3.81784	0.07374	-7.89015	3.06357	1.21e-10	0.48623	3.06357	0.07552	6.43843
IPI00000643	BAG-FAMILY MOLECULAR CHAPERONE REGULATOR-2.	271	1.94833	0.001	0.28966	1.94833	0.088	3.29159	1.31635	0.11247	0.11937	1.31635	0.07521	1.58716	1.9979	0.01433	0.30057	1.9979	0.12273	2.44903	0.72046	0.24553	-0.14239	-1.38801	0.12262	-1.16123	0.74952	0.37528	-0.12521	-1.33418	0.14122	-0.886631	1.05217	0.8829	0.02209	1.05217	0.14995	0.147316
IPI00006378	HYPOTHETICAL PROTEIN HSPC016.	96	1.94744	0.00671	0.28946	1.94744	0.10677	2.71106	1.07002	0.82762	0.02939	1.07002	0.13497	0.217752	0.37058	0.00421	-0.43111	-2.69844	0.15064	-2.86186	0.59685	0.14268	-0.22413	-1.67546	0.1529	-1.46586	n.d.	n.d.	n.d.	n.d.	n.d.	n.d.	n.d.	n.d.	n.d.	n.d.	n.d.	n.d.
IPI00024102	TRANSALDOLASE.	261	1.94701	0.00414	0.28937	1.94701	0.10091	2.8676	1.84871	0.06297	0.26687	1.84871	0.14352	1.85946	2.68865	2e-05	0.42953	2.68865	0.1	4.2953	1.89611	0.03177	0.27786	1.89611	0.1294	2.1473	0.66216	0.09252	-0.17903	-1.5102	0.10642	-1.6823	n.d.	n.d.	n.d.	n.d.	n.d.	n.d.
IPI00439194	SPLICE ISOFORM 1 OF METHYL-CPG-BINDING DOMAIN PROTEIN 3.	82	1.94652	0.06169	0.28926	1.94652	0.15481	1.86848	1.15209	0.64202	0.06149	1.15209	0.13227	0.464882	0.31195	0.00197	-0.50591	-3.20563	0.1635	-3.09425	1.57284	0.1881	0.19668	1.57284	0.14943	1.3162	0.5683	0.0404	-0.24542	-1.75963	0.11974	-2.04961	n.d.	n.d.	n.d.	n.d.	n.d.	n.d.
IPI00012066	POLY(RC)-BINDING PROTEIN 2 ISOFORM B .	306	1.94309	0.00484	0.28849	1.94309	0.10238	2.81784	1.49955	0.05322	0.17596	1.49955	0.09102	1.9332	1.53774	0.01252	0.18688	1.53774	0.07484	2.49706	1.29848	0.26039	0.11344	1.29848	0.10079	1.12551	0.66637	0.02833	-0.17628	-1.50066	0.0804	-2.19254	1.32431	0.36462	0.12199	1.32431	0.13456	0.906584
IPI00021716	TRANSKETOLASE.	389	1.93987	1.54e-06	0.28777	1.93987	0.05988	4.80578	1.48451	0.17375	0.17158	1.48451	0.12614	1.36023	0.89528	0.85071	-0.04804	-1.11697	0.25525	-0.188208	n.d.	n.d.	n.d.	n.d.	n.d.	n.d.	0.55832	0.02986	-0.25311	-1.79107	0.11654	-2.17187	1.50283	0.35895	0.17691	1.50283	0.19284	0.917393
IPI00219567	34 KDA PROTEIN.	409	1.92992	9.51e-07	0.28554	1.92992	0.05825	4.90197	2.54633	0.0007	0.40591	2.54633	0.11977	3.38908	1.53298	0.15296	0.18554	1.53298	0.12982	1.42921	n.d.	n.d.	n.d.	n.d.	n.d.	n.d.	1.1889	0.54676	0.07514	1.1889	0.1247	0.602566	1.53868	0.15974	0.18715	1.53868	0.13311	1.40598
IPI00300371	SPLICING FACTOR 3B SUBUNIT 3.	324	1.91949	0.02494	0.28319	1.91949	0.12629	2.24238	1.06307	0.82294	0.02656	1.06307	0.1187	0.223757	2.27136	0.01102	0.35629	2.27136	0.14016	2.54202	1.49153	0.17713	0.17363	1.49153	0.12865	1.34963	n.d.	n.d.	n.d.	n.d.	n.d.	n.d.	n.d.	n.d.	n.d.	n.d.	n.d.	n.d.
IPI00021983	SPLICE ISOFORM 1 OF NICASTRIN PRECURSOR.	388	1.91922	0.00464	0.28312	1.91922	0.1	2.8312	1.15098	0.5414	0.06107	1.15098	0.1	0.6107	0.98006	0.93031	-0.00875	-1.02034	0.1	-0.0875	1.83909	0.00132	0.2646	1.83909	0.08236	3.21272	0.74773	0.20674	-0.12626	-1.33739	0.1	-1.2626	n.d.	n.d.	n.d.	n.d.	n.d.	n.d.
IPI00008438	40S RIBOSOMAL PROTEIN S10.	10	1.91629	0.04256	0.28246	1.91629	0.13928	2.028	1.34017	0.46925	0.12716	1.34017	0.17571	0.723692	1.04987	0.85242	0.02114	1.04987	0.11362	0.186059	1.10939	0.69903	0.04508	1.10939	0.11661	0.386588	0.48189	0.002	-0.31705	-2.07516	0.10258	-3.09076	1.46438	0.44189	0.16565	1.46438	0.21541	0.768999
IPI00019733	MRNA-ASSOCIATED PROTEIN MRNP 41.	12	1.90869	0.01631	0.28074	1.90869	0.11688	2.40195	1.26421	0.32472	0.10182	1.26421	0.10339	0.984815	1.94076	0.68973	0.28797	1.94076	0.72135	0.39921	0.90922	0.88061	-0.04133	-1.09985	0.2752	-0.150182	0.27439	0.00629	-0.56164	-3.64448	0.20557	-2.73211	n.d.	n.d.	n.d.	n.d.	n.d.	n.d.
IPI00215926	ASIALOGLYCOPROTEIN RECEPTOR 1.	84	1.90797	0.06137	0.28057	1.90797	0.14997	1.87084	1.19538	0.48535	0.07751	1.19538	0.11109	0.697723	0.40576	0.03692	-0.39173	-2.46451	0.18773	-2.08667	n.d.	n.d.	n.d.	n.d.	n.d.	n.d.	0.48585	0.03017	-0.3135	-2.05826	0.14462	-2.16775	0.99515	0.99174	-0.00211	-1.00488	0.20414	-0.010336
IPI00010720	T-COMPLEX PROTEIN 1, EPSILON SUBUNIT.	51	1.89241	5.34e-06	0.27702	1.89241	0.06087	4.55101	2.09698	5.28e-09	0.32159	2.09698	0.05509	5.83754	6.57836	0.0006	0.81812	6.57836	0.23851	3.43013	0.74995	0.22425	-0.12497	-1.33343	0.10283	-1.21531	0.30717	0.01532	-0.51262	-3.25554	0.21141	-2.42477	n.d.	n.d.	n.d.	n.d.	n.d.	n.d.
IPI00015602	MITOCHONDRIAL PRECURSOR PROTEINS IMPORT RECEPTOR.	311	1.89101	2e-05	0.27669	1.89101	0.0648	4.26991	1.04165	0.7557	0.01772	1.04165	0.05696	0.311096	2.06904	2.84e-08	0.31577	2.06904	0.05689	5.55054	1.96425	0.01131	0.2932	1.96425	0.11575	2.53305	0.5399	4e-05	-0.26769	-1.85219	0.06499	-4.11894	1.18253	0.71281	0.07281	1.18253	0.19782	0.368062
IPI00012507	GTP-BINDING NUCLEAR PROTEIN RAN.	149	1.8897	0.06811	0.27639	1.8897	0.15151	1.82424	2.02735	0.03993	0.30693	2.02735	0.1494	2.05442	4.61788	0.00068	0.66444	4.61788	0.19561	3.39676	0.63688	0.13947	-0.19594	-1.57016	0.1326	-1.47768	0.17995	0.00266	-0.74486	-5.55722	0.2479	-3.00468	n.d.	n.d.	n.d.	n.d.	n.d.	n.d.
IPI00024502	UBIQUILIN-4.	437	1.8881	0.05355	0.27603	1.8881	0.14299	1.93041	0.49049	0.02935	-0.30937	-2.03878	0.14199	-2.17882	1.25204	0.45452	0.09762	1.25204	0.13052	0.747931	2.56605	0.0093	0.40926	2.56605	0.15736	2.60079	0.6705	0.17937	-0.1736	-1.49142	0.12929	-1.34272	n.d.	n.d.	n.d.	n.d.	n.d.	n.d.
IPI00022229	APOLIPOPROTEIN B-100 PRECURSOR.	194	1.88673	0.07766	0.27571	1.88673	0.15626	1.76443	n.d.	n.d.	n.d.	n.d.	n.d.	n.d.	n.d.	n.d.	n.d.	n.d.	n.d.	n.d.	n.d.	n.d.	n.d.	n.d.	n.d.	n.d.	0.14732	3e-05	-0.83173	-6.78785	0.20043	-4.14973	5.53795	0.03489	0.74335	5.53795	0.35235	2.10969
IPI00022434	SERUM ALBUMIN PRECURSOR.	38	1.88658	0.00067	0.27567	1.88658	0.08109	3.39956	0.79384	0.38235	-0.10027	-1.2597	0.11478	-0.873584	0.60867	0.21748	-0.21562	-1.64294	0.17484	-1.23324	1.23288	0.08025	0.09092	1.23288	0.05198	1.74913	0.63704	2e-05	-0.19583	-1.56976	0.0455	-4.30396	0.78992	0.03277	-0.10242	-1.26595	0.04797	-2.13508
IPI00000335	HISTIDINE TRIAD NUCLEOTIDE-BINDING PROTEIN 2.	365	1.88648	0.00584	0.27565	1.88648	0.1	2.7565	1.10537	0.66352	0.04351	1.10537	0.1	0.4351	1.15173	0.53954	0.06135	1.15173	0.1	0.6135	2.5506	2.75e-07	0.40664	2.5506	0.07912	5.13953	0.73729	0.18562	-0.13236	-1.35633	0.1	-1.3236	0.88799	0.71673	-0.05159	-1.12614	0.14219	-0.362824
IPI00179700	HIGH MOBILITY GROUP AT-HOOK 1 ISOFORM A .	251	1.88456	0.084	0.27521	1.88456	0.15927	1.72795	1.35713	0.42107	0.13262	1.35713	0.16484	0.804538	0.99563	0.99598	-0.0019	-1.00439	0.37732	-0.00503551	0.34316	0.01032	-0.4645	-2.91409	0.1811	-2.56488	1.00482	0.99578	0.00209	1.00482	0.39483	0.00529342	4.71944	0.00015	0.67389	4.71944	0.1774	3.7987
IPI00020512	UNCHARACTERIZED HEMATOPOIETIC STEM/PROGENITOR CELLS PROTEIN MDS031.	286	1.87803	0.04137	0.2737	1.87803	0.13418	2.0398	2.29921	0.01106	0.36158	2.29921	0.1423	2.54097	1.87058	0.04468	0.27198	1.87058	0.13547	2.00768	n.d.	n.d.	n.d.	n.d.	n.d.	n.d.	n.d.	n.d.	n.d.	n.d.	n.d.	n.d.	n.d.	n.d.	n.d.	n.d.	n.d.	n.d.
IPI00182933	CYTOCHROME B-5 ISOFORM 2 .	86	1.86976	7e-05	0.27178	1.86976	0.06823	3.98329	0.90838	0.3558	-0.04173	-1.10086	0.04519	-0.923434	0.33823	0.00017	-0.47078	-2.95654	0.12535	-3.75572	0.90018	0.77386	-0.04567	-1.11089	0.15895	-0.287323	0.40411	0.03246	-0.3935	-2.47457	0.18399	-2.1387	n.d.	n.d.	n.d.	n.d.	n.d.	n.d.
IPI00297779	T-COMPLEX PROTEIN 1, BETA SUBUNIT.	197	1.86933	0.00305	0.27169	1.86933	0.0917	2.96281	2.21454	0.001	0.34528	2.21454	0.10495	3.28995	0.32232	0.00737	-0.49171	-3.10247	0.1835	-2.67962	0.65735	0.11803	-0.1822	-1.52126	0.11657	-1.56301	n.d.	n.d.	n.d.	n.d.	n.d.	n.d.	n.d.	n.d.	n.d.	n.d.	n.d.	n.d.
IPI00026848	ALPHA-2-MACROGLOBULIN RECEPTOR-ASSOCIATED PROTEIN PRECURSOR.	396	1.86099	1.36e-07	0.26974	1.86099	0.05118	5.27042	0.88229	0.39497	-0.05439	-1.13342	0.06394	-0.850641	0.98863	0.9593	-0.00497	-1.0115	0.09731	-0.0510739	2.01602	0.00129	0.3045	2.01602	0.09462	3.21814	0.84997	0.19514	-0.0706	-1.17651	0.05449	-1.29565	1.02696	0.90737	0.01155	1.02696	0.0993	0.116314
IPI00021842	APOLIPOPROTEIN E PRECURSOR.	401	1.86081	0.02332	0.2697	1.86081	0.11891	2.2681	0.97588	0.89651	-0.0106	-1.02472	0.08153	-0.130013	0.68522	0.13679	-0.16417	-1.45938	0.11034	-1.48786	1.90378	0.02014	0.27962	1.90378	0.12033	2.32378	0.78953	0.29577	-0.10263	-1.26657	0.09816	-1.04554	1.11037	0.71886	0.04547	1.11037	0.12631	0.359987
IPI00029133	ATP SYNTHASE B CHAIN, MITOCHONDRIAL PRECURSOR.	208	1.86067	0.0236	0.26967	1.86067	0.11913	2.26366	2.20836	0.00771	0.34407	2.20836	0.12914	2.66432	n.d.	n.d.	n.d.	n.d.	n.d.	n.d.	n.d.	n.d.	n.d.	n.d.	n.d.	n.d.	0.53738	0.63902	-0.26972	-1.86088	0.575	-0.469078	n.d.	n.d.	n.d.	n.d.	n.d.	n.d.
IPI00016568	ADENYLATE KINASE ISOENZYME 4, MITOCHONDRIAL.	114	1.8603	7.23e-08	0.26958	1.8603	0.05006	5.38514	0.8782	0.42277	-0.05641	-1.13869	0.07036	-0.801734	0.95864	0.78166	-0.01835	-1.04315	0.06619	-0.277232	1.15565	0.66633	0.06283	1.15565	0.14571	0.431199	0.61104	5.05e-07	-0.21393	-1.63656	0.04258	-5.02419	n.d.	n.d.	n.d.	n.d.	n.d.	n.d.
IPI00019906	SPLICE ISOFORM 2 OF BASIGIN PRECURSOR.	369	1.85786	0.00014	0.26901	1.85786	0.07055	3.81304	1.39207	0.1345	0.14366	1.39207	0.09599	1.49661	1.1142	0.54948	0.04696	1.1142	0.07846	0.598522	1.95939	3.62e-07	0.29212	1.95939	0.05742	5.08743	0.88619	0.44055	-0.05247	-1.12843	0.06803	-0.771277	1.32894	0.32791	0.1235	1.32894	0.12624	0.978295
IPI00023748	NASCENT POLYPEPTIDE ASSOCIATED COMPLEX ALPHA SUBUNIT.	90	1.85357	0.00834	0.26801	1.85357	0.1016	2.63789	0.97223	0.89589	-0.01223	-1.02856	0.09347	-0.130844	0.60308	0.08581	-0.21962	-1.65815	0.12784	-1.71793	1.17722	0.58815	0.07086	1.17722	0.13085	0.541536	0.63551	0.04898	-0.19688	-1.57354	0.1	-1.9688	0.72211	0.43063	-0.1414	-1.38483	0.17941	-0.788139
IPI00011654	TUBULIN BETA-2 CHAIN.	160	1.84964	0.01429	0.26709	1.84964	0.10902	2.44992	1.16159	0.60788	0.06505	1.16159	0.12678	0.513094	3.66228	1.73e-08	0.56375	3.66228	0.1	5.6375	1.22555	0.5398	0.08833	1.22555	0.14407	0.613105	0.47043	7.48e-07	-0.3275	-2.12571	0.06618	-4.94862	1.57791	0.04761	0.19808	1.57791	0.1	1.9808
IPI00300299	MICROSOMAL SIGNAL PEPTIDASE 23 KDA SUBUNIT.	138	1.84952	0.10225	0.26706	1.84952	0.16344	1.63399	1.35625	0.24532	0.13234	1.35625	0.11391	1.16179	2.90319	0.03292	0.46288	2.90319	0.21701	2.13299	0.75356	0.39768	-0.12288	-1.32703	0.14529	-0.845757	0.23673	0.01563	-0.62575	-4.22424	0.25885	-2.41742	n.d.	n.d.	n.d.	n.d.	n.d.	n.d.
IPI00007611	ATP SYNTHASE OLIGOMYCIN SENSITIVITY CONFERRAL PROTEIN, MITOCHONDRIAL PRECURSOR.	141	1.84642	0.00028	0.26633	1.84642	0.07334	3.63144	1.16058	0.37967	0.06467	1.16058	0.07362	0.87843	1.67573	0.00248	0.2242	1.67573	0.07411	3.02523	0.99101	0.94925	-0.00392	-1.00907	0.06159	-0.0636467	0.50673	3.54e-08	-0.29522	-1.97344	0.05356	-5.51195	1.28172	0.36985	0.10779	1.28172	0.12021	0.896681
IPI00018278	HISTONE H2A.F/Z VARIANT.	425	1.83825	0.16557	0.26441	1.83825	0.19069	1.3866	1.68964	0.23196	0.2278	1.68964	0.19057	1.19536	14.1422	3.65e-06	1.15052	14.1422	0.24847	4.63042	1.1282	0.88363	0.05239	1.1282	0.35789	0.146386	3.50063	0.00624	0.54415	3.50063	0.19897	2.73483	0.59942	0.16381	-0.22227	-1.66828	0.15963	-1.39241
IPI00020436	RAS-RELATED PROTEIN RAB-11B.	203	1.83768	0.00043	0.26427	1.83768	0.07502	3.52266	2.57968	3.45e-08	0.41157	2.57968	0.0746	5.51702	n.d.	n.d.	n.d.	n.d.	n.d.	n.d.	0.41581	0.03801	-0.3811	-2.40493	0.18369	-2.07469	n.d.	n.d.	n.d.	n.d.	n.d.	n.d.	n.d.	n.d.	n.d.	n.d.	n.d.	n.d.
IPI00011569	ACETYL-COA CARBOXYLASE 1.	310	1.83484	0.28319	0.2636	1.83484	0.24562	1.0732	1.33748	0.68144	0.12629	1.33748	0.30765	0.410499	1.87271	0.02494	0.27247	1.87271	0.12152	2.24218	3.18606	0.01133	0.50325	3.18606	0.19872	2.53246	0.58672	0.51075	-0.23157	-1.70439	0.35211	-0.657664	1.32503	0.86494	0.12223	1.32503	0.71858	0.170099
IPI00382470	HEAT SHOCK PROTEIN HSP 90-ALPHA.	32	1.82859	0.00015	0.26212	1.82859	0.06914	3.79115	0.95126	0.86581	-0.0217	-1.05124	0.12843	-0.168964	1.68794	0.25483	0.22736	1.68794	0.19966	1.13874	0.71557	0.36158	-0.14535	-1.39749	0.15931	-0.912372	0.33356	0.00015	-0.47682	-2.99793	0.12602	-3.78369	n.d.	n.d.	n.d.	n.d.	n.d.	n.d.
IPI00022048	PROSTAGLANDIN F2 RECEPTOR NEGATIVE REGULATOR PRECURSOR.	302	1.82617	0.19559	0.26154	1.82617	0.20208	1.29424	2.21326	0.03191	0.34503	2.21326	0.16081	2.14558	2.49731	0.08716	0.39747	2.49731	0.23237	1.7105	2.50914	0.02234	0.39953	2.50914	0.17489	2.28446	0.31083	0.02519	-0.50748	-3.2172	0.22671	-2.23845	n.d.	n.d.	n.d.	n.d.	n.d.	n.d.
IPI00169383	PHOSPHOGLYCERATE KINASE 1.	157	1.82175	0.06287	0.26049	1.82175	0.14004	1.86011	1.38944	0.20062	0.14284	1.38944	0.11161	1.27981	3.12955	0.00249	0.49548	3.12955	0.16379	3.02509	1.40722	0.4616	0.14836	1.40722	0.20152	0.736205	0.4407	0.0364	-0.35586	-2.26912	0.17007	-2.09243	2.01698	0.0447	0.3047	2.01698	0.15178	2.00751
IPI00008575	P62.	337	1.81285	0.00935	0.25836	1.81285	0.09941	2.59893	0.88321	0.49355	-0.05394	-1.13224	0.07878	-0.684692	3.43995	0.01321	0.53655	3.43995	0.21652	2.47806	1.63633	0.21183	0.21387	1.63633	0.1713	1.24851	0.75581	0.52427	-0.12159	-1.32308	0.19094	-0.636797	13.1918	8.98e-06	1.12031	13.1918	0.2523	4.44039
IPI00026271	40S RIBOSOMAL PROTEIN S14.	126	1.81202	0.10379	0.25816	1.81202	0.1587	1.62672	1.27487	0.47093	0.10547	1.27487	0.14629	0.720965	4.19296	0.0399	0.62252	4.19296	0.30297	2.05472	0.38796	0.04705	-0.41121	-2.57758	0.20707	-1.98585	0.12393	0.00013	-0.90681	-8.06881	0.23721	-3.82282	n.d.	n.d.	n.d.	n.d.	n.d.	n.d.
IPI00291641	MANNOSYL-OLIGOSACCHARIDE 1,2-ALPHA-MANNOSIDASE IA.	176	1.81073	0.08422	0.25785	1.81073	0.14933	1.72671	0.49753	0.0942	-0.30318	-2.00995	0.18115	-1.67364	2.85675	0.03789	0.45587	2.85675	0.21959	2.07601	n.d.	n.d.	n.d.	n.d.	n.d.	n.d.	0.15031	3e-05	-0.82302	-6.65305	0.19815	-4.15352	1.19201	0.78041	0.07628	1.19201	0.27361	0.278791
IPI00291328	NADH-UBIQUINONE OXIDOREDUCTASE 24 KDA SUBUNIT, MITOCHONDRIAL PRECURSOR.	356	1.79886	0.01077	0.255	1.79886	0.1	2.55	1.11518	0.68867	0.04735	1.11518	0.11817	0.400694	1.14577	0.56801	0.0591	1.14577	0.1035	0.571014	1.88373	0.04679	0.27502	1.88373	0.13833	1.98814	0.76104	0.51161	-0.11859	-1.31399	0.18069	-0.656317	n.d.	n.d.	n.d.	n.d.	n.d.	n.d.
IPI00163782	SPLICE ISOFORM 2 OF FAR UPSTREAM ELEMENT BINDING PROTEIN 1.	386	1.79295	0.00464	0.25357	1.79295	0.08956	2.83129	1.11223	0.4672	0.04619	1.11223	0.06354	0.726944	0.97053	0.81997	-0.01299	-1.03036	0.05708	-0.227575	2.12026	0.00192	0.32639	2.12026	0.10522	3.10198	0.64571	0.01084	-0.18996	-1.54869	0.07456	-2.54775	1.19164	0.27127	0.07614	1.19164	0.06921	1.10013
IPI00025366	CITRATE SYNTHASE, MITOCHONDRIAL PRECURSOR.	146	1.79228	7e-05	0.25341	1.79228	0.06386	3.96821	1.78959	3e-05	0.25275	1.78959	0.06077	4.15912	6.27877	1.09e-09	0.79787	6.27877	0.13088	6.09619	0.52909	0.02267	-0.27647	-1.89005	0.12131	-2.27904	0.17493	3.75e-36	-0.75714	-5.71661	0.06031	-12.5541	3.8911	0.00087	0.59007	3.8911	0.17722	3.32959
IPI00218136	137 KDA PROTEIN.	372	1.78937	0.03587	0.2527	1.78937	0.12043	2.09831	1.15666	0.59259	0.0632	1.15666	0.11812	0.535049	0.96699	0.94346	-0.01458	-1.03414	0.20554	-0.0709351	1.82059	0.02189	0.26021	1.82059	0.11352	2.2922	0.96173	0.92312	-0.01694	-1.03979	0.17558	-0.0964802	n.d.	n.d.	n.d.	n.d.	n.d.	n.d.
IPI00329391	DIHYDROLIPOAMIDE S-ACETYLTRANSFERASE.	215	1.78886	0.14172	0.25258	1.78886	0.17189	1.46943	1.90092	8e-05	0.27896	1.90092	0.0708	3.94011	n.d.	n.d.	n.d.	n.d.	n.d.	n.d.	0.33623	4.41e-06	-0.47337	-2.97419	0.1031	-4.59137	n.d.	n.d.	n.d.	n.d.	n.d.	n.d.	n.d.	n.d.	n.d.	n.d.	n.d.	n.d.
IPI00303476	ATP SYNTHASE BETA CHAIN, MITOCHONDRIAL PRECURSOR.	237	1.78414	0.00336	0.25143	1.78414	0.08573	2.93281	2.38903	0.00093	0.37822	2.38903	0.11427	3.30988	8.05055	1.33e-19	0.90583	8.05055	0.1	9.0583	0.31976	3.55e-20	-0.49518	-3.12738	0.05382	-9.20067	0.68794	0.49231	-0.16245	-1.45362	0.23659	-0.686631	4.51367	0.00707	0.65453	4.51367	0.24298	2.69376
IPI00012788	CD3E-ASSOCIATED PROTEIN.	67	1.78326	0.00288	0.25121	1.78326	0.0843	2.97995	1.17319	0.26369	0.06937	1.17319	0.06206	1.11779	0.64618	0.01642	-0.18964	-1.54755	0.07904	-2.39929	1.80977	0.35326	0.25762	1.80977	0.27753	0.92826	0.81201	0.34274	-0.09044	-1.23152	0.09532	-0.948804	n.d.	n.d.	n.d.	n.d.	n.d.	n.d.
IPI00021266	60S RIBOSOMAL PROTEIN L23A.	129	1.77956	0.02063	0.25031	1.77956	0.10814	2.31468	1.59443	0.19632	0.2026	1.59443	0.1568	1.29209	1.72284	0.20401	0.23625	1.72284	0.18599	1.27023	0.4869	0.13614	-0.31256	-2.05382	0.20973	-1.4903	0.56744	0.02273	-0.24608	-1.76232	0.10803	-2.27789	2.85742	0.06242	0.45597	2.85742	0.24471	1.86331
IPI00022002	MITOCHONDRIAL 28S RIBOSOMAL PROTEIN S27.	131	1.77484	0.09181	0.24916	1.77484	0.14779	1.68591	1.09492	0.60263	0.03938	1.09492	0.07565	0.520555	3.76382	0.03669	0.57563	3.76382	0.27553	2.08917	1.24387	0.8095	0.09478	1.24387	0.39314	0.241085	0.33924	0.01263	-0.46949	-2.94777	0.18825	-2.49397	2.69804	0.05984	0.43105	2.69804	0.22904	1.88199
IPI00398131	HYPOTHETICAL PROTEIN FLJ16517.	47	1.77283	0.04294	0.24867	1.77283	0.12284	2.02434	2.07523	0.00342	0.31707	2.07523	0.10833	2.92689	1.76468	0.28051	0.24667	1.76468	0.22857	1.07919	1.85735	0.58941	0.26889	1.85735	0.49824	0.53968	0.49723	0.15954	-0.30344	-2.01113	0.21572	-1.40664	n.d.	n.d.	n.d.	n.d.	n.d.	n.d.
IPI00180154	SPLICE ISOFORM 1 OF ATAXIN-2.	132	1.76519	0.07039	0.24679	1.76519	0.1364	1.80931	1.52333	0.17125	0.18279	1.52333	0.1336	1.36819	2.08814	0.02946	0.31976	2.08814	0.14686	2.17731	0.95419	0.88166	-0.02037	-1.04801	0.13681	-0.148893	0.30507	0.00096	-0.5156	-3.2779	0.15609	-3.30322	n.d.	n.d.	n.d.	n.d.	n.d.	n.d.
IPI00003935	HISTONE H2B.Q.	254	1.76358	7.14e-29	0.24639	1.76358	0.0221	11.1489	1.45366	0.02407	0.16246	1.45366	0.07201	2.25608	1.53014	1.19e-06	0.18473	1.53014	0.03803	4.85748	1.40871	0.17189	0.14882	1.40871	0.10894	1.36607	0.74592	0.1154	-0.12731	-1.34063	0.08086	-1.57445	1.12544	0.65055	0.05132	1.12544	0.11329	0.452997
IPI00030009	SPLICE ISOFORM A OF BIFUNCTIONAL 3'-PHOSPHOADENOSINE 5'-PHOSPHOSULFATE SYNTHETHASE 2.	152	1.76166	0.06284	0.24592	1.76166	0.13219	1.86035	2.35117	0.00853	0.37128	2.35117	0.14114	2.63058	5.45107	8e-05	0.73648	5.45107	0.187	3.9384	n.d.	n.d.	n.d.	n.d.	n.d.	n.d.	0.15704	3e-05	-0.804	-6.36801	0.19358	-4.15332	n.d.	n.d.	n.d.	n.d.	n.d.	n.d.
IPI00029744	SINGLE-STRANDED DNA-BINDING PROTEIN, MITOCHONDRIAL PRECURSOR.	304	1.75694	0.00444	0.24476	1.75694	0.08603	2.84505	3.85959	0.00543	0.58654	3.85959	0.21097	2.78021	3.39241	0.00312	0.53051	3.39241	0.1795	2.95549	1.73121	0.21875	0.23835	1.73121	0.1938	1.22988	0.37088	0.00143	-0.43077	-2.69632	0.13507	-3.18924	n.d.	n.d.	n.d.	n.d.	n.d.	n.d.
IPI00215780	40S RIBOSOMAL PROTEIN S19.	258	1.75675	0.00029	0.24471	1.75675	0.06747	3.62695	1.4365	0.00787	0.1573	1.4365	0.05919	2.65754	2.35897	3e-05	0.37272	2.35897	0.08847	4.21295	1.55862	0.09604	0.19274	1.55862	0.1158	1.66442	0.63606	0.0286	-0.1965	-1.57217	0.08977	-2.18893	1.03128	0.93474	0.01338	1.03128	0.16337	0.0819
IPI00220362	10 KDA HEAT SHOCK PROTEIN, MITOCHONDRIAL.	402	1.75598	4e-05	0.24452	1.75598	0.05978	4.09033	1.0236	0.80514	0.01013	1.0236	0.04106	0.246712	1.08363	0.68325	0.03488	1.08363	0.08549	0.408001	1.96099	0.0275	0.29248	1.96099	0.13268	2.2044	2.18944	0.08388	0.34033	2.18944	0.19688	1.72862	0.92633	0.81927	-0.03323	-1.07953	0.14545	-0.228463
IPI00168501	HYPOTHETICAL PROTEIN DKFZP434D1620.	433	1.75468	0.00109	0.2442	1.75468	0.07479	3.26514	0.6612	0.01264	-0.17966	-1.51239	0.07204	-2.49389	0.9251	0.71649	-0.03381	-1.08097	0.09311	-0.363119	2.64252	0.02007	0.42202	2.64252	0.18151	2.32505	0.71599	0.02789	-0.14509	-1.39667	0.06599	-2.19867	0.78626	0.68373	-0.10443	-1.27185	0.25636	-0.407357
IPI00026215	FLAP ENDONUCLEASE-1.	22	1.74714	7e-05	0.24233	1.74714	0.06068	3.99357	1.19568	0.2346	0.07762	1.19568	0.0653	1.18867	0.90789	0.74122	-0.04197	-1.10145	0.12708	-0.330264	1.17765	0.77335	0.07101	1.17765	0.24659	0.287968	0.39958	0.01339	-0.3984	-2.50264	0.16109	-2.47315	1.16113	0.78135	0.06488	1.16113	0.23374	0.277573
IPI00328348	16 KDA PROTEIN.	214	1.73662	2.81e-07	0.2397	1.73662	0.04667	5.13606	1.41701	0.00233	0.15137	1.41701	0.04973	3.04384	1.46873	0.01851	0.16694	1.46873	0.07088	2.35525	0.56648	3e-05	-0.24682	-1.76529	0.05882	-4.19619	n.d.	n.d.	n.d.	n.d.	n.d.	n.d.	0.54875	0.05926	-0.26063	-1.82233	0.13817	-1.8863
IPI00026670	TRANSCRIPTION ELONGATION FACTOR B POLYPEPTIDE 2.	488	1.73539	0.08105	0.2394	1.73539	0.13722	1.74464	0.27944	0.00363	-0.55371	-3.57857	0.19036	-2.90875	1.6886	0.08896	0.22753	1.6886	0.13377	1.7009	0.36126	0.03202	-0.44218	-2.76808	0.20622	-2.14421	1.06019	0.82337	0.02538	1.06019	0.11372	0.22318	n.d.	n.d.	n.d.	n.d.	n.d.	n.d.
IPI00009922	DC50.	312	1.73245	0.00801	0.23866	1.73245	0.09	2.65178	1.01392	0.90194	0.00601	1.01392	0.04874	0.123307	1.51651	0.00888	0.18085	1.51651	0.06911	2.61684	1.82701	0.00886	0.26174	1.82701	0.1	2.6174	0.65449	0.00287	-0.1841	-1.5279	0.06174	-2.98186	0.92423	0.7918	-0.03422	-1.08198	0.12962	-0.264002
IPI00014938	NUCLEAR PROTEIN HCC-1.	384	1.72897	0.01551	0.23779	1.72897	0.09824	2.4205	1.11453	0.68752	0.04709	1.11453	0.11708	0.402204	0.88185	0.55364	-0.05461	-1.13398	0.09219	-0.592364	2.04466	1.77e-10	0.31062	2.04466	0.04869	6.37954	1.02959	0.9133	0.01267	1.02959	0.11634	0.108905	0.881	0.67962	-0.05503	-1.13508	0.13324	-0.413014
IPI00010810	ELECTRON TRANSFER FLAVOPROTEIN ALPHA-SUBUNIT, MITOCHONDRIAL PRECURSOR.	15	1.72503	0.00159	0.2368	1.72503	0.07498	3.15818	1.52504	0.0022	0.18328	1.52504	0.05985	3.06232	1.24081	0.10603	0.0937	1.24081	0.05797	1.61635	0.89457	0.41586	-0.04839	-1.11785	0.05947	-0.813688	0.35117	2.26e-08	-0.45449	-2.84765	0.08129	-5.59097	1.21165	0.64648	0.08338	1.21165	0.18179	0.458661
IPI00003373	OCCLUDIN.	484	1.72229	0.07421	0.23611	1.72229	0.13225	1.78533	0.52332	0.04303	-0.28123	-1.91087	0.13899	-2.02338	n.d.	n.d.	n.d.	n.d.	n.d.	n.d.	0.4806	0.0267	-0.31822	-2.08074	0.14361	-2.21586	0.5077	0.02911	-0.29439	-1.96967	0.13492	-2.18196	1.34246	0.35242	0.1279	1.34246	0.13754	0.929911
IPI00022810	DIPEPTIDYL-PEPTIDASE I PRECURSOR.	68	1.7205	0.04256	0.23565	1.7205	0.1162	2.02797	1.64764	0.25419	0.21686	1.64764	0.19019	1.14023	0.77905	0.34149	-0.10843	-1.28361	0.11399	-0.951224	1.48393	0.36333	0.17141	1.48393	0.18857	0.908999	0.62015	0.03798	-0.20751	-1.61252	0.1	-2.0751	1.22115	0.38556	0.08677	1.22115	0.1	0.8677
IPI00300567	SPLICE ISOFORM 1 OF 3,2-TRANS-ENOYL-COA ISOMERASE, MITOCHONDRIAL PRECURSOR.	7	1.71884	0.00153	0.23524	1.71884	0.07423	3.16907	1.11218	0.82339	0.04618	1.11218	0.2069	0.2232	1.2025	0.1664	0.08008	1.2025	0.05787	1.38379	1.80765	0.19257	0.25711	1.80765	0.19732	1.30301	0.51733	0.00266	-0.28623	-1.93301	0.09527	-3.00441	1.05489	0.66697	0.02321	1.05489	0.05394	0.430293
IPI00019385	TRANSLOCON-ASSOCIATED PROTEIN, DELTA SUBUNIT PRECURSOR.	143	1.7176	5e-05	0.23492	1.7176	0.05792	4.05594	1.55595	0.00299	0.19199	1.55595	0.06467	2.96876	3.65246	2.46e-06	0.56259	3.65246	0.11941	4.71141	0.47895	0.03167	-0.31971	-2.08788	0.1488	-2.14859	0.19531	0.00026	-0.70928	-5.12007	0.19424	-3.65157	3.01431	0.04985	0.47919	3.01431	0.24433	1.96124
IPI00017337	ANNEXIN A13 ISOFORM A .	465	1.71552	0.2143	0.2344	1.71552	0.18875	1.24185	n.d.	n.d.	n.d.	n.d.	n.d.	n.d.	0.17003	0.00147	-0.76948	-5.88145	0.24197	-3.18006	0.53762	0.17571	-0.26953	-1.86006	0.19905	-1.35408	0.15109	0.03065	-0.82077	-6.6187	0.37971	-2.16157	n.d.	n.d.	n.d.	n.d.	n.d.	n.d.
IPI00014958	SPLICE ISOFORM 1 OF SERUM PARAOXONASE/ARYLESTERASE 2.	136	1.71004	0.00962	0.23301	1.71004	0.09	2.589	1.74008	0.12245	0.24057	1.74008	0.15575	1.54459	3.71512	0.00202	0.56997	3.71512	0.18463	3.08709	n.d.	n.d.	n.d.	n.d.	n.d.	n.d.	0.2761	0.00346	-0.55893	-3.62184	0.19118	-2.92358	2.1564	0.087	0.33373	2.1564	0.195	1.71144
IPI00099730	RNA BINDING PROTEIN.	399	1.70781	0.00112	0.23244	1.70781	0.07133	3.25866	0.97478	0.91165	-0.0111	-1.02588	0.1	-0.111	0.78297	0.04144	-0.10625	-1.27718	0.05211	-2.03896	2.00699	0.00056	0.30254	2.00699	0.08763	3.45247	0.71757	0.00928	-0.14414	-1.3936	0.0554	-2.60181	0.9493	0.79872	-0.02259	-1.0534	0.0886	-0.254966
IPI00293307	ADIPOPHILIN.	99	1.70645	0.01749	0.23209	1.70645	0.09768	2.37602	1.13715	0.48099	0.05582	1.13715	0.0792	0.704798	0.80555	0.34768	-0.09391	-1.24139	0.1	-0.9391	0.99306	0.97588	-0.00302	-1.00699	0.1	-0.0302	0.34815	2e-05	-0.45824	-2.87235	0.10709	-4.27902	0.97526	0.94713	-0.01088	-1.02536	0.16404	-0.0663253
IPI00026154	GLUCOSIDASE II BETA SUBUNIT PRECURSOR.	366	1.70474	1.58e-08	0.23166	1.70474	0.04098	5.653	1.09717	0.57843	0.04027	1.09717	0.07248	0.555602	0.83742	0.48599	-0.07705	-1.19414	0.1106	-0.696655	4.29207	2.8e-07	0.63267	4.29207	0.12317	5.13656	0.64411	0.1958	-0.19104	-1.55252	0.14768	-1.29361	0.42523	0.10702	-0.37138	-2.35169	0.23042	-1.61175
IPI00012197	HYPOTHETICAL PROTEIN FLJ21190.	483	1.69675	0.08513	0.22962	1.69675	0.13337	1.72168	0.28191	0.00218	-0.54989	-3.54722	0.17946	-3.06414	1.9345	0.03666	0.28657	1.9345	0.13714	2.08962	n.d.	n.d.	n.d.	n.d.	n.d.	n.d.	0.43404	0.01775	-0.36247	-2.30393	0.15289	-2.37079	n.d.	n.d.	n.d.	n.d.	n.d.	n.d.
IPI00186711	PLECTIN 6.	308	1.69458	0.06855	0.22906	1.69458	0.12576	1.82141	1.5066	0.00251	0.178	1.5066	0.05891	3.02156	1.45395	0.21932	0.16255	1.45395	0.13233	1.22837	1.43867	0.02252	0.15796	1.43867	0.06924	2.28134	0.54928	0.00094	-0.26021	-1.82056	0.07866	-3.30803	0.95141	0.91892	-0.02163	-1.05107	0.21253	-0.101774
IPI00178440	ELONGATION FACTOR 1-BETA.	444	1.69415	0.05379	0.22895	1.69415	0.11872	1.92849	0.80148	0.14878	-0.09611	-1.24769	0.06656	-1.44396	0.59375	0.01726	-0.2264	-1.68422	0.09508	-2.38115	1.93161	0.00716	0.28592	1.93161	0.10632	2.68924	1.43076	0.4754	0.15557	1.43076	0.21797	0.713722	1.26134	0.63791	0.10083	1.26134	0.21425	0.470618
IPI00021187	RUVB-LIKE 1.	307	1.69141	0.0008	0.22825	1.69141	0.06805	3.35415	1.85218	0.00041	0.26768	1.85218	0.0758	3.5314	2.67475	2e-05	0.42728	2.67475	0.1	4.2728	1.14986	0.52443	0.06064	1.14986	0.09527	0.636507	0.43613	0.0006	-0.36038	-2.29288	0.10495	-3.43383	2.68253	0.04084	0.42854	2.68253	0.20954	2.04515
IPI00514561	HETEROGENEOUS NUCLEAR RIBONUCLEOPROTEIN K.	448	1.6908	0.04175	0.22809	1.6908	0.11203	2.03597	1.00238	0.98891	0.00103	1.00238	0.07435	0.0138534	0.42543	4.5e-10	-0.37117	-2.35056	0.05952	-6.23606	1.33219	0.20819	0.12457	1.33219	0.09898	1.25854	0.50165	0.03512	-0.2996	-1.99343	0.14219	-2.10704	0.78165	0.64902	-0.10699	-1.27935	0.23508	-0.455122
IPI00297084	DOLICHYL-DIPHOSPHOOLIGOSACCHARIDE--PROTEIN GLYCOSYLTRANSFERASE 48 KDA SUBUNIT PRECURSOR.	153	1.69025	0.15525	0.22795	1.69025	0.16039	1.42122	2.12808	0.03892	0.32799	2.12808	0.15883	2.06504	n.d.	n.d.	n.d.	n.d.	n.d.	n.d.	0.29825	0.25123	-0.52541	-3.35284	0.45793	-1.14736	0.21458	0.00034	-0.66841	-4.66024	0.18637	-3.58647	n.d.	n.d.	n.d.	n.d.	n.d.	n.d.
IPI00472102	60 KDA HEAT SHOCK PROTEIN, MITOCHONDRIAL PRECURSOR.	29	1.6899	4.27e-09	0.22786	1.6899	0.0388	5.87268	1.21341	0.0919	0.08401	1.21341	0.04984	1.68559	0.97022	0.81721	-0.01313	-1.0307	0.05681	-0.231121	1.17042	0.22394	0.06834	1.17042	0.0562	1.21601	0.59471	0.00042	-0.2257	-1.68151	0.06403	-3.52491	0.76854	0.1259	-0.11433	-1.30116	0.0747	-1.53052
IPI00029715	ALDEHYDE OXIDASE.	165	1.68649	0.08329	0.22698	1.68649	0.13106	1.73188	1.08091	0.71344	0.03379	1.08091	0.09201	0.367243	1.92859	0.00067	0.28524	1.92859	0.08385	3.40179	0.61784	0.4036	-0.20912	-1.61853	0.25038	-0.83521	0.24311	0.00025	-0.61419	-4.11331	0.16756	-3.66549	n.d.	n.d.	n.d.	n.d.	n.d.	n.d.
IPI00017451	SPLICING FACTOR 3 SUBUNIT 1.	110	1.68476	0.01512	0.22654	1.68476	0.09324	2.42964	0.82702	0.39537	-0.08248	-1.20915	0.09705	-0.849871	0.96939	0.93306	-0.0135	-1.03158	0.16073	-0.0839918	0.80311	0.58808	-0.09523	-1.24516	0.17582	-0.541633	0.62494	0.19506	-0.20416	-1.60016	0.15756	-1.29576	2.1211	0.02244	0.32656	2.1211	0.14305	2.28284
IPI00017292	SPLICE ISOFORM 1 OF BETA-CATENIN.	355	1.68187	0.07107	0.22579	1.68187	0.12509	1.80502	2.45544	4e-05	0.39013	2.45544	0.09478	4.11616	n.d.	n.d.	n.d.	n.d.	n.d.	n.d.	n.d.	n.d.	n.d.	n.d.	n.d.	n.d.	n.d.	n.d.	n.d.	n.d.	n.d.	n.d.	6.2545	0.01995	0.79619	6.2545	0.3421	2.32736
IPI00328319	CHROMATIN ASSEMBLY FACTOR 1 SUBUNIT C.	297	1.68147	0.06001	0.22569	1.68147	0.12	1.88075	3.00086	0.00027	0.47725	3.00086	0.13089	3.64619	n.d.	n.d.	n.d.	n.d.	n.d.	n.d.	n.d.	n.d.	n.d.	n.d.	n.d.	n.d.	0.35658	0.01636	-0.44785	-2.80445	0.18654	-2.40083	n.d.	n.d.	n.d.	n.d.	n.d.	n.d.
IPI00298994	TALIN 1.	16	1.68074	6e-05	0.2255	1.68074	0.05602	4.02535	2.1782	0.00079	0.3381	2.1782	0.10073	3.3565	1.7257	0.14223	0.23697	1.7257	0.16147	1.46758	0.90827	0.87872	-0.04179	-1.101	0.27385	-0.152602	0.409	0.00641	-0.38827	-2.44498	0.14243	-2.72604	1.76069	0.07087	0.24568	1.76069	0.13601	1.80634
IPI00216989	HYPOTHETICAL PROTEIN FLJ42625.	325	1.67948	0.00412	0.22517	1.67948	0.07849	2.86877	1.11219	0.69197	0.04618	1.11219	0.11656	0.396191	7.62253	0.00026	0.8821	7.62253	0.24166	3.65017	2.39231	0.04232	0.37882	2.39231	0.18657	2.03044	1.40006	0.25331	0.14615	1.40006	0.12793	1.14242	1.48771	0.17602	0.17252	1.48771	0.1275	1.3531
IPI00014177	SEPTIN 2.	210	1.67918	0.05368	0.2251	1.67918	0.11667	1.92937	2.82041	0.00067	0.45031	2.82041	0.13244	3.40011	0.77891	0.65312	-0.10851	-1.28385	0.24145	-0.44941	0.54154	0.00903	-0.26637	-1.84659	0.10202	-2.61096	n.d.	n.d.	n.d.	n.d.	n.d.	n.d.	0.73085	0.75517	-0.13617	-1.36827	0.43669	-0.311823
IPI00011107	ISOCITRATE DEHYDROGENASE [NADP], MITOCHONDRIAL PRECURSOR.	202	1.67864	0.00549	0.22496	1.67864	0.08102	2.7766	2.0745	3.89e-09	0.31691	2.0745	0.05382	5.88833	n.d.	n.d.	n.d.	n.d.	n.d.	n.d.	0.50309	0.12255	-0.29835	-1.98771	0.19322	-1.54409	0.14706	0.00398	-0.8325	-6.7999	0.28911	-2.87953	n.d.	n.d.	n.d.	n.d.	n.d.	n.d.
IPI00304692	HETEROGENEOUS NUCLEAR RIBONUCLEOPROTEIN G.	33	1.67789	0.00056	0.22476	1.67789	0.06516	3.44936	1.07564	0.74693	0.03167	1.07564	0.09813	0.322735	0.58331	0.2552	-0.2341	-1.71434	0.20575	-1.13779	1.14936	0.55784	0.06046	1.14936	0.10316	0.58608	0.6589	0.11376	-0.18118	-1.51768	0.11456	-1.58153	0.60765	0.03051	-0.21635	-1.64568	0.1	-2.1635
IPI00552282	GAPD (GLYCERALDEHYDE-3-PHOSPHATE DEHYDROGENASE) PSEUDOGENE.	177	1.67708	0.24548	0.22455	1.67708	0.19335	1.16137	0.15817	0.04541	-0.80089	-6.32251	0.40028	-2.00082	2.96992	0.01757	0.47275	2.96992	0.19909	2.37455	n.d.	n.d.	n.d.	n.d.	n.d.	n.d.	0.28378	0.00074	-0.54702	-3.52391	0.16213	-3.37396	1.24033	0.84294	0.09354	1.24033	0.47209	0.19814
IPI00221226	ANNEXIN A6.	186	1.67055	0.01533	0.22286	1.67055	0.09192	2.4245	1.09081	0.77107	0.03775	1.09081	0.12974	0.290967	n.d.	n.d.	n.d.	n.d.	n.d.	n.d.	0.17932	1.58e-09	-0.74637	-5.57656	0.12365	-6.03615	n.d.	n.d.	n.d.	n.d.	n.d.	n.d.	n.d.	n.d.	n.d.	n.d.	n.d.	n.d.
IPI00220487	ATP SYNTHASE, H+ TRANSPORTING, MITOCHONDRIAL F0 COMPLEX, SUBUNIT D ISOFORM A .	276	1.66978	6e-05	0.22266	1.66978	0.05543	4.01696	1.04477	0.71398	0.01902	1.04477	0.0519	0.366474	1.29042	0.08147	0.11073	1.29042	0.06356	1.74213	1.90062	0.02013	0.2789	1.90062	0.12001	2.32397	0.78423	0.29117	-0.10556	-1.27514	0.1	-1.0556	0.68291	0.22818	-0.16564	-1.46433	0.13745	-1.20509
IPI00010740	SPLICE ISOFORM LONG OF SPLICING FACTOR, PROLINE-AND GLUTAMINE-RICH.	148	1.66601	0.00411	0.22168	1.66601	0.07725	2.86964	1.4245	0.0098	0.15366	1.4245	0.05949	2.58296	2.93343	1.23e-09	0.46738	2.93343	0.07691	6.07697	0.81491	0.24593	-0.08889	-1.22712	0.07661	-1.16029	0.32201	5.49e-20	-0.49213	-3.10546	0.05376	-9.1542	2.08644	0.22347	0.31941	2.08644	0.26238	1.21736
IPI00029764	SPLICING FACTOR 3A SUBUNIT 3.	434	1.66547	0.00168	0.22154	1.66547	0.07052	3.14152	0.65571	0.02394	-0.18329	-1.52506	0.08117	-2.2581	0.97064	0.78612	-0.01294	-1.03024	0.04769	-0.271336	1.67584	0.00843	0.22423	1.67584	0.08511	2.63459	0.71413	0.00202	-0.14623	-1.40031	0.04736	-3.08763	0.82651	0.49782	-0.08275	-1.20991	0.12207	-0.67789
IPI00026940	NUCLEOPORIN 50 KDA.	113	1.66471	0.00025	0.22134	1.66471	0.06049	3.65912	0.7486	0.34324	-0.12575	-1.33582	0.13268	-0.947769	1.0189	0.95097	0.00813	1.0189	0.13226	0.0614698	1.07049	0.89782	0.02958	1.07049	0.23036	0.128408	0.35043	0.00644	-0.4554	-2.85365	0.16714	-2.72466	n.d.	n.d.	n.d.	n.d.	n.d.	n.d.
IPI00216230	LAMINA-ASSOCIATED POLYPEPTIDE 2 ISOFORM ALPHA.	36	1.66168	0.0005	0.22055	1.66168	0.06337	3.48035	0.99217	0.95014	-0.00341	-1.00789	0.0546	-0.0624542	0.78082	0.09845	-0.10745	-1.2807	0.06502	-1.65257	1.56552	0.19995	0.19466	1.56552	0.15188	1.28167	0.55032	0.00094	-0.25939	-1.81713	0.0784	-3.30855	0.93775	0.84018	-0.02791	-1.06639	0.13843	-0.201618
IPI00305360	AGMATINASE, MITOCHONDRIAL PRECURSOR.	296	1.66128	0.10307	0.22044	1.66128	0.13523	1.63011	2.00442	0.08436	0.30199	2.00442	0.17497	1.72595	2.14439	0.01756	0.3313	2.14439	0.13951	2.37474	1.66126	0.16945	0.22044	1.66126	0.16044	1.37397	0.32113	0.00267	-0.49332	-3.11397	0.16425	-3.00347	n.d.	n.d.	n.d.	n.d.	n.d.	n.d.
IPI00298281	LAMININ GAMMA-1 CHAIN PRECURSOR.	435	1.65878	0.02984	0.21979	1.65878	0.10118	2.17227	0.67547	0.08839	-0.17039	-1.48045	0.1	-1.7039	0.80644	0.54596	-0.09343	-1.24001	0.15473	-0.603826	1.29345	0.26378	0.11175	1.29345	0.1	1.1175	0.61639	0.0356	-0.21015	-1.62236	0.1	-2.1015	n.d.	n.d.	n.d.	n.d.	n.d.	n.d.
IPI00328753	SPLICE ISOFORM 1 OF KINECTIN.	430	1.65361	0.00245	0.21843	1.65361	0.07211	3.02912	0.48287	4e-05	-0.31617	-2.07094	0.07664	-4.12539	1.10993	0.4501	0.04529	1.10993	0.05997	0.755211	1.15734	0.47396	0.06346	1.15734	0.08863	0.71601	0.65055	3e-05	-0.18672	-1.53716	0.04434	-4.2111	0.90553	0.5598	-0.0431	-1.10432	0.0739	-0.583221
IPI00024157	FK506-BINDING PROTEIN 3.	377	1.65343	0.00034	0.21839	1.65343	0.06098	3.58134	1.20217	0.49847	0.07996	1.20217	0.11813	0.676881	1.59473	0.22407	0.20269	1.59473	0.16671	1.21582	1.71781	0.09571	0.23498	1.71781	0.14104	1.66605	1.1238	0.6172	0.05069	1.1238	0.10141	0.499852	2.23396	0.00842	0.34908	2.23396	0.13248	2.63496
IPI00045946	SPLICE ISOFORM 1 OF ATP-DEPENDENT METALLOPROTEASE YME1L1.	481	1.65232	0.13406	0.21809	1.65232	0.14556	1.49828	0.29381	0.01618	-0.53193	-3.40353	0.22118	-2.40496	6.08826	0.003	0.78449	6.08826	0.2643	2.96818	n.d.	n.d.	n.d.	n.d.	n.d.	n.d.	0.47211	0.09073	-0.32595	-2.11814	0.1927	-1.69149	n.d.	n.d.	n.d.	n.d.	n.d.	n.d.
IPI00291006	MALATE DEHYDROGENASE, MITOCHONDRIAL PRECURSOR.	123	1.64981	0.00012	0.21743	1.64981	0.05639	3.85583	1.74389	0.00068	0.24152	1.74389	0.07105	3.3993	2.69721	0.0003	0.43092	2.69721	0.1192	3.6151	0.42781	1.19e-10	-0.36874	-2.33746	0.05726	-6.43975	0.19625	1.38e-14	-0.70718	-5.09543	0.09186	-7.69845	2.656	0.00599	0.42423	2.656	0.15435	2.74849
IPI00456969	DYNEIN HEAVY CHAIN, CYTOSOLIC.	476	1.6493	0.05947	0.2173	1.6493	0.1153	1.88465	0.36143	0.00912	-0.44198	-2.76681	0.1695	-2.60755	1.17033	0.65782	0.06831	1.17033	0.15422	0.442939	0.59904	0.48691	-0.22254	-1.66933	0.3201	-0.69522	0.64379	0.0465	-0.19125	-1.55329	0.09607	-1.99074	0.61518	0.14183	-0.21099	-1.62553	0.14363	-1.46898
IPI00009885	FK506 BINDING PROTEIN 11 PRECURSOR.	473	1.64898	0.02423	0.21722	1.64898	0.09639	2.25355	0.65192	0.17016	-0.18581	-1.53394	0.13546	-1.3717	0.59258	0.14652	-0.22725	-1.68754	0.15652	-1.45189	0.53316	0.02997	-0.27314	-1.87562	0.12585	-2.17036	0.38393	3.04e-14	-0.41575	-2.60464	0.05473	-7.59638	0.49713	0.02845	-0.30353	-2.01154	0.13853	-2.19108
IPI00025344	NADH-UBIQUINONE OXIDOREDUCTASE 13 KDA-A SUBUNIT, MITOCHONDRIAL PRECURSOR.	407	1.64545	0.17683	0.21628	1.64545	0.16014	1.35057	2.71055	0.00946	0.43306	2.71055	0.16687	2.59519	3.11108	0.02131	0.49291	3.11108	0.21409	2.30235	1.83739	0.37157	0.2642	1.83739	0.29568	0.893534	n.d.	n.d.	n.d.	n.d.	n.d.	n.d.	n.d.	n.d.	n.d.	n.d.	n.d.	n.d.
IPI00030131	SPLICE ISOFORM BETA OF LAMINA-ASSOCIATED POLYPEPTIDE 2, ISOFORMS BETA/GAMMA.	8	1.64033	0.01346	0.21493	1.64033	0.08696	2.4716	1.06857	0.73275	0.0288	1.06857	0.08435	0.341434	1.09251	0.59583	0.03843	1.09251	0.07244	0.530508	1.21074	0.40626	0.08305	1.21074	0.1	0.8305	0.47813	6e-05	-0.32046	-2.09149	0.07994	-4.00876	1.24508	0.64027	0.0952	1.24508	0.20371	0.467331
IPI00031461	RAB GDP DISSOCIATION INHIBITOR BETA.	212	1.63897	0.01312	0.21457	1.63897	0.0865	2.48058	1.72204	0.04838	0.23604	1.72204	0.11958	1.97391	1.2867	0.56313	0.10948	1.2867	0.18934	0.578219	0.47809	0.00032	-0.32049	-2.09164	0.08909	-3.59737	0.18908	0.18781	-0.72334	-5.28863	0.5492	-1.31708	n.d.	n.d.	n.d.	n.d.	n.d.	n.d.
IPI00024919	THIOREDOXIN-DEPENDENT PEROXIDE REDUCTASE, MITOCHONDRIAL PRECURSOR.	3	1.6371	1.76e-08	0.21408	1.6371	0.038	5.63368	1.29003	0.02297	0.1106	1.29003	0.04864	2.27385	1.34798	0.00048	0.12968	1.34798	0.03715	3.49071	1.30105	0.09525	0.11429	1.30105	0.06851	1.66822	0.55863	2.24e-12	-0.25288	-1.7901	0.03603	-7.0186	1.08368	0.52291	0.0349	1.08368	0.05463	0.638843
IPI00022463	SEROTRANSFERRIN PRECURSOR.	462	1.62814	1.68e-09	0.21169	1.62814	0.03513	6.0259	0.70211	0.04499	-0.15359	-1.42428	0.07661	-2.00483	0.22246	0.00098	-0.65275	-4.49521	0.198	-3.29672	0.39518	0.01139	-0.4032	-2.53048	0.15934	-2.53044	0.41319	0.05136	-0.38385	-2.42019	0.197	-1.94848	0.19375	0.00016	-0.71275	-5.16121	0.18881	-3.77496
IPI00022314	SUPEROXIDE DISMUTASE [MN], MITOCHONDRIAL PRECURSOR.	30	1.62387	7.97e-10	0.21055	1.62387	0.03426	6.14565	1.06349	0.67134	0.02673	1.06349	0.06301	0.424218	1.0892	0.43303	0.03711	1.0892	0.04733	0.784069	1.16255	0.51431	0.06541	1.16255	0.1003	0.652144	0.57891	9.42e-07	-0.23739	-1.72739	0.04841	-4.90374	1.36553	0.434	0.1353	1.36553	0.17294	0.782352
IPI00220803	MARCKSL1 PROTEIN.	108	1.62096	0.00635	0.20977	1.62096	0.07686	2.72925	0.88689	0.423	-0.05213	-1.12753	0.06506	-0.80126	1.16013	0.83447	0.06451	1.16013	0.30869	0.20898	0.79103	0.63068	-0.10181	-1.26418	0.21176	-0.48078	1.04507	0.95816	0.01915	1.04507	0.36491	0.0524787	11.9894	6.82e-06	1.0788	11.9894	0.23978	4.49912
IPI00166684	HYPOTHETICAL PROTEIN.	339	1.61597	0.00553	0.20843	1.61597	0.07513	2.77426	0.96532	0.9246	-0.01533	-1.03592	0.16195	-0.0946588	1.7986	0.00413	0.25494	1.7986	0.08889	2.86804	1.49264	0.32199	0.17396	1.49264	0.17565	0.990379	n.d.	n.d.	n.d.	n.d.	n.d.	n.d.	n.d.	n.d.	n.d.	n.d.	n.d.	n.d.
IPI00026105	NONSPECIFIC LIPID-TRANSFER PROTEIN, MITOCHONDRIAL PRECURSOR.	117	1.61592	5e-05	0.20842	1.61592	0.05122	4.06911	1.03634	0.75216	0.0155	1.03634	0.04909	0.315747	0.88568	0.30275	-0.05273	-1.12908	0.05116	-1.03069	1.28496	0.32447	0.10889	1.28496	0.11051	0.985341	0.61162	0.01816	-0.21352	-1.635	0.09038	-2.36247	2.91107	0.00361	0.46405	2.91107	0.15943	2.91068
IPI00023728	GAMMA-GLUTAMYL HYDROLASE PRECURSOR.	89	1.61027	0.00336	0.2069	1.61027	0.07054	2.93309	1.01485	0.92313	0.0064	1.01485	0.06634	0.0964727	0.52962	0.01514	-0.27604	-1.88816	0.11364	-2.42907	1.14737	0.74326	0.0597	1.14737	0.18228	0.327518	0.61532	0.12197	-0.2109	-1.62518	0.13637	-1.54653	n.d.	n.d.	n.d.	n.d.	n.d.	n.d.
IPI00012442	RAS-GTPASE-ACTIVATING PROTEIN BINDING PROTEIN 1.	431	1.60896	0.09668	0.20654	1.60896	0.12434	1.66109	0.59693	0.01508	-0.22408	-1.67524	0.09219	-2.43063	1.08803	0.60115	0.03664	1.08803	0.07009	0.522756	1.81764	0.15876	0.25951	1.81764	0.18414	1.40931	0.56269	0.0012	-0.24973	-1.77717	0.0771	-3.23904	n.d.	n.d.	n.d.	n.d.	n.d.	n.d.
IPI00396171	SPLICE ISOFORM 1 OF MICROTUBULE-ASSOCIATED PROTEIN 4.	398	1.60473	2e-05	0.2054	1.60473	0.0483	4.25259	0.86318	0.47578	-0.0639	-1.15851	0.08961	-0.71309	0.83948	0.53354	-0.07599	-1.19122	0.12205	-0.622614	1.73314	0.01387	0.23883	1.73314	0.09707	2.46039	0.84942	0.19764	-0.07088	-1.17728	0.05502	-1.28826	1.54902	0.10991	0.19006	1.54902	0.11889	1.59862
IPI00479786	KHSRP PROTEIN.	400	1.60457	0.00048	0.20536	1.60457	0.05878	3.49371	0.9812	0.89128	-0.00824	-1.01916	0.06029	-0.136673	0.75403	0.06054	-0.12261	-1.32621	0.06533	-1.87678	2.40164	9.27e-06	0.38051	2.40164	0.08582	4.43381	0.76464	0.041	-0.11654	-1.3078	0.05703	-2.04349	1.13731	0.28007	0.05588	1.13731	0.05173	1.08022
IPI00017448	40S RIBOSOMAL PROTEIN S21.	489	1.60342	0.04333	0.20505	1.60342	0.10148	2.0206	0.47645	0.0037	-0.32198	-2.09887	0.11092	-2.90281	0.84184	0.57341	-0.07477	-1.18788	0.1328	-0.563027	n.d.	n.d.	n.d.	n.d.	n.d.	n.d.	0.80204	0.12046	-0.0958	-1.24682	0.0617	-1.55267	1.2254	0.51966	0.08828	1.2254	0.1371	0.64391
IPI00217871	DELTA-1-PYRROLINE-5-CARBOXYLATE DEHYDROGENASE, MITOCHONDRIAL PRECURSOR.	100	1.60315	0.15574	0.20498	1.60315	0.14439	1.41963	1.61617	0.03708	0.20849	1.61617	0.1	2.0849	n.d.	n.d.	n.d.	n.d.	n.d.	n.d.	0.38634	0.01118	-0.41303	-2.58842	0.16281	-2.53688	n.d.	n.d.	n.d.	n.d.	n.d.	n.d.	n.d.	n.d.	n.d.	n.d.	n.d.	n.d.
IPI00017297	MATRIN 3.	119	1.60194	5.41e-06	0.20465	1.60194	0.045	4.54778	0.74188	0.02126	-0.12967	-1.34793	0.05629	-2.30361	1.4466	0.13678	0.16035	1.4466	0.10777	1.48789	1.02437	0.86418	0.01046	1.02437	0.06114	0.171083	0.48359	4e-05	-0.31552	-2.06787	0.077	-4.09766	1.30699	0.05396	0.11627	1.30699	0.06033	1.92723
IPI00465256	GTP:AMP PHOSPHOTRANSFERASE MITOCHONDRIAL.	9	1.59959	0.00535	0.20401	1.59959	0.07324	2.7855	1.19352	0.38392	0.07683	1.19352	0.08824	0.870694	1.24383	0.41696	0.09476	1.24383	0.11674	0.811718	n.d.	n.d.	n.d.	n.d.	n.d.	n.d.	0.39797	1.76e-07	-0.40015	-2.51273	0.07662	-5.22253	n.d.	n.d.	n.d.	n.d.	n.d.	n.d.
IPI00179964	SPLICE ISOFORM 1 OF POLYPYRIMIDINE TRACT-BINDING PROTEIN 1.	240	1.58989	7e-05	0.20137	1.58989	0.05068	3.97336	1.73635	3.54e-07	0.23964	1.73635	0.04706	5.09222	6.65687	1.15e-17	0.82327	6.65687	0.0962	8.5579	0.23641	0.00013	-0.62633	-4.22993	0.16395	-3.82025	0.4746	0.08342	-0.32367	-2.10704	0.18696	-1.73123	6.53037	7e-05	0.81494	6.53037	0.20414	3.99206
IPI00016801	GLUTAMATE DEHYDROGENASE 1, MITOCHONDRIAL PRECURSOR.	151	1.58703	0.0179	0.20058	1.58703	0.08472	2.36756	4.45001	0.00067	0.64836	4.45001	0.19064	3.40097	n.d.	n.d.	n.d.	n.d.	n.d.	n.d.	0.31762	0.01292	-0.4981	-3.14846	0.20036	-2.48603	n.d.	n.d.	n.d.	n.d.	n.d.	n.d.	n.d.	n.d.	n.d.	n.d.	n.d.	n.d.
IPI00025815	TAR DNA-BINDING PROTEIN-43.	40	1.58457	0.04867	0.19991	1.58457	0.1014	1.9715	1.37473	0.21022	0.13822	1.37473	0.11031	1.25301	1.10033	0.67798	0.04152	1.10033	0.1	0.4152	1.72717	0.15622	0.23733	1.72717	0.16739	1.41783	0.32641	6e-05	-0.48624	-3.06367	0.12132	-4.00791	n.d.	n.d.	n.d.	n.d.	n.d.	n.d.
IPI00292858	THYMIDINE PHOSPHORYLASE PRECURSOR.	457	1.58395	0.09019	0.19974	1.58395	0.11788	1.69444	n.d.	n.d.	n.d.	n.d.	n.d.	n.d.	0.69892	0.64695	-0.15558	-1.43079	0.33968	-0.458019	0.32602	0.00451	-0.48676	-3.0673	0.17138	-2.84024	0.29251	0.00108	-0.53386	-3.41871	0.16334	-3.2684	n.d.	n.d.	n.d.	n.d.	n.d.	n.d.
IPI00216730	HISTONE H2A.	55	1.58288	0.12163	0.19945	1.58288	0.12884	1.54804	1.33279	0.32413	0.12476	1.33279	0.12653	0.986011	1.35306	0.2974	0.13132	1.35306	0.12602	1.04206	0.90221	0.46354	-0.04469	-1.10839	0.06097	-0.732983	0.47257	0.01785	-0.32554	-2.1161	0.13744	-2.3686	0.39662	0.00652	-0.40162	-2.52128	0.14763	-2.72045
IPI00006579	CYTOCHROME C OXIDASE SUBUNIT IV ISOFORM 1, MITOCHONDRIAL PRECURSOR.	6	1.58271	0.0323	0.1994	1.58271	0.09315	2.14063	1.14096	0.27713	0.05727	1.14096	0.0527	1.08672	1.11741	0.48785	0.04821	1.11741	0.0695	0.693669	1.2155	0.52084	0.08476	1.2155	0.13201	0.642073	0.60904	0.02422	-0.21536	-1.64194	0.09556	-2.25366	0.79808	0.55747	-0.09796	-1.25301	0.16699	-0.586622
IPI00027493	4F2 CELL-SURFACE ANTIGEN HEAVY CHAIN.	309	1.57794	0.03763	0.19809	1.57794	0.09529	2.07881	1.15432	0.49676	0.06233	1.15432	0.09171	0.679642	1.78684	9e-05	0.25209	1.78684	0.06455	3.90534	2.17235	0.04834	0.33693	2.17235	0.17065	1.97439	0.91882	0.72132	-0.03677	-1.08835	0.10309	-0.356679	0.90651	0.78294	-0.04263	-1.10313	0.15473	-0.275512
IPI00009316	SPLICE ISOFORM A OF PEPTIDYL-PROLYL CIS-TRANS ISOMERASE E.	351	1.57662	0.04084	0.19773	1.57662	0.09668	2.0452	0.89152	0.41225	-0.04987	-1.12169	0.06082	-0.819961	2.16105	0.04027	0.33466	2.16105	0.16317	2.05099	1.7485	0.09669	0.24266	1.7485	0.14608	1.66114	1.21929	0.26999	0.08611	1.21929	0.07806	1.10313	n.d.	n.d.	n.d.	n.d.	n.d.	n.d.
IPI00020984	CALNEXIN PRECURSOR.	58	1.56959	0.00701	0.19579	1.56959	0.07261	2.69646	1.24523	0.25225	0.09525	1.24523	0.0832	1.14483	1.48983	0.19634	0.17314	1.48983	0.134	1.29209	0.81497	0.56851	-0.08886	-1.22704	0.15583	-0.570237	0.59736	0.10506	-0.22377	-1.67404	0.13806	-1.62082	0.30911	0.00146	-0.50988	-3.23505	0.16018	-3.18317
IPI00022143	KIAA0747 PROTEIN.	105	1.56959	0.0001	0.19579	1.56959	0.05045	3.88087	0.96437	0.842	-0.01576	-1.03694	0.07904	-0.199393	1.09425	0.77278	0.03912	1.09425	0.13547	0.288772	0.42794	0.02941	-0.36861	-2.33676	0.16925	-2.1779	0.29072	0.00255	-0.53652	-3.43969	0.17782	-3.01721	n.d.	n.d.	n.d.	n.d.	n.d.	n.d.
IPI00218848	ATP SYNTHASE E CHAIN, MITOCHONDRIAL.	34	1.56681	0.00104	0.19502	1.56681	0.05946	3.27985	0.9243	0.68646	-0.03419	-1.0819	0.08469	-0.403708	1.00942	0.97542	0.00407	1.00942	0.13216	0.030796	1.75084	0.04159	0.24325	1.75084	0.11938	2.03761	0.60928	0.00786	-0.21519	-1.64129	0.08095	-2.65831	0.52504	0.06147	-0.27981	-1.90463	0.14962	-1.87014
IPI00022970	TRANSLOCATED PROMOTER REGION.	175	1.5611	0.00095	0.19343	1.5611	0.05853	3.3048	0.66796	0.00036	-0.17525	-1.4971	0.04909	-3.56997	1.36498	0.00623	0.13513	1.36498	0.0494	2.73543	1.92092	1.87e-06	0.28351	1.92092	0.05948	4.76648	0.63952	9.89e-12	-0.19414	-1.56367	0.02852	-6.80715	1.16	0.57836	0.06446	1.16	0.11598	0.555785
IPI00297477	U2 SMALL NUCLEAR RIBONUCLEOPROTEIN A'.	98	1.55976	0.0028	0.19306	1.55976	0.0646	2.98854	0.96076	0.71932	-0.01739	-1.04084	0.04838	-0.359446	0.66961	0.13107	-0.17418	-1.49341	0.11536	-1.50988	0.56297	0.19944	-0.24952	-1.77629	0.19446	-1.28314	0.55423	0.00909	-0.25631	-1.8043	0.09825	-2.60875	n.d.	n.d.	n.d.	n.d.	n.d.	n.d.
IPI00022443	ALPHA-FETOPROTEIN PRECURSOR.	445	1.5594	0.05366	0.19296	1.5594	0.1	1.9296	0.68035	0.1001	-0.16727	-1.46983	0.10172	-1.64442	0.40999	0.00011	-0.38722	-2.43905	0.1	-3.8722	1.22461	0.37888	0.088	1.22461	0.1	0.88	0.5891	0.0255	-0.22981	-1.69749	0.10288	-2.23377	0.71749	0.14934	-0.14419	-1.39375	0.1	-1.4419
IPI00025447	ELONGATION FACTOR 1-ALPHA 1.	201	1.55789	0.00035	0.19254	1.55789	0.05383	3.57682	3.11864	2.62e-12	0.49397	3.11864	0.0706	6.99674	1.95351	0.08387	0.29082	1.95351	0.16823	1.7287	0.55408	0.44975	-0.25643	-1.80479	0.33926	-0.755851	0.31122	0.00038	-0.50694	-3.21319	0.14272	-3.55199	n.d.	n.d.	n.d.	n.d.	n.d.	n.d.
IPI00169156	OLFACTORY RECEPTOR 52N1.	492	1.5563	0.20341	0.19209	1.5563	0.15103	1.27187	0.19308	0.00155	-0.71426	-5.17912	0.2257	-3.16464	0.49791	0.08303	-0.30285	-2.00839	0.17472	-1.73334	0.12455	0.00024	-0.90467	-8.0291	0.24667	-3.66753	0.34932	0.0166	-0.45678	-2.86274	0.19069	-2.39541	n.d.	n.d.	n.d.	n.d.	n.d.	n.d.
IPI00171903	HETEROGENEOUS NUCLEAR RIBONUCLEOPROTEIN M ISOFORM A .	236	1.55567	0.06688	0.19192	1.55567	0.10473	1.83252	2.30006	4e-05	0.36174	2.30006	0.08803	4.10928	1.10424	0.81017	0.04306	1.10424	0.17928	0.240183	0.2809	7.9e-18	-0.55146	-3.56004	0.06411	-8.60178	0.44747	7e-05	-0.34924	-2.2348	0.08782	-3.97677	n.d.	n.d.	n.d.	n.d.	n.d.	n.d.
IPI00329536	EARLY ENDOSOME ANTIGEN 1.	25	1.54611	0.00399	0.18924	1.54611	0.06574	2.87861	1.10026	0.42662	0.04149	1.10026	0.0522	0.794828	0.96655	0.72049	-0.01478	-1.03461	0.0413	-0.357869	0.97861	0.90625	-0.00939	-1.02186	0.07975	-0.117743	0.55616	0.00213	-0.2548	-1.79803	0.08295	-3.07173	n.d.	n.d.	n.d.	n.d.	n.d.	n.d.
IPI00553177	ALPHA-1-ANTITRYPSIN PRECURSOR.	446	1.54487	0.00156	0.18889	1.54487	0.05972	3.16293	0.54803	0.00031	-0.2612	-1.82472	0.0725	-3.60276	0.31779	1.56e-12	-0.49785	-3.1467	0.07043	-7.06872	2.16858	0.15989	0.33617	2.16858	0.2392	1.40539	0.76276	0.01095	-0.11761	-1.31104	0.04623	-2.54402	0.44874	0.09272	-0.34801	-2.22847	0.20699	-1.68129
IPI00006663	ALDEHYDE DEHYDROGENASE, MITOCHONDRIAL PRECURSOR.	217	1.54467	0.14121	0.18884	1.54467	0.12835	1.47129	2.88411	2.64e-07	0.46001	2.88411	0.08937	5.14725	n.d.	n.d.	n.d.	n.d.	n.d.	n.d.	0.26696	9.72e-09	-0.57356	-3.74593	0.1	-5.7356	n.d.	n.d.	n.d.	n.d.	n.d.	n.d.	n.d.	n.d.	n.d.	n.d.	n.d.	n.d.
IPI00456359	SPLICE ISOFORM 1 OF ATAXIN-2-LIKE PROTEIN.	432	1.54182	0.00769	0.18803	1.54182	0.07054	2.66558	0.84066	0.08811	-0.07538	-1.18955	0.0442	-1.70543	1.07902	0.39872	0.03303	1.07902	0.03914	0.843894	1.16159	0.65504	0.06505	1.16159	0.1456	0.446772	0.63025	0.01257	-0.20049	-1.58667	0.08033	-2.49583	0.94506	0.80616	-0.02454	-1.05813	0.1	-0.2454
IPI00003406	DREBRIN.	103	1.53915	0.02139	0.18728	1.53915	0.08139	2.30102	1.50489	0.06541	0.17751	1.50489	0.09634	1.84254	0.26312	0.00587	-0.57984	-3.8005	0.21047	-2.75498	1.06801	0.90513	0.02858	1.06801	0.23977	0.119198	0.70928	0.12206	-0.14918	-1.40987	0.09648	-1.54623	n.d.	n.d.	n.d.	n.d.	n.d.	n.d.
IPI00554742	XAGL PROTEIN.	24	1.53864	0.03008	0.18714	1.53864	0.08628	2.16898	1.15229	0.2081	0.06156	1.15229	0.04891	1.25864	0.89548	0.67386	-0.04794	-1.11672	0.11392	-0.420822	0.83248	0.6795	-0.07962	-1.20122	0.19273	-0.413117	0.35917	0.0318	-0.4447	-2.7842	0.20713	-2.14696	n.d.	n.d.	n.d.	n.d.	n.d.	n.d.
IPI00027569	HETEROGENEOUS NUCLEAR RIBONUCLEOPROTEIN C-LIKE DJ845O24.4.	289	1.53699	0.15446	0.18667	1.53699	0.13109	1.42398	1.96569	0.03843	0.29351	1.96569	0.14178	2.07018	3.58932	0.00106	0.55501	3.58932	0.16948	3.27478	1.28437	0.38869	0.10869	1.28437	0.12609	0.862003	0.55279	0.09526	-0.25744	-1.80901	0.15431	-1.66833	n.d.	n.d.	n.d.	n.d.	n.d.	n.d.
IPI00007001	39S RIBOSOMAL PROTEIN L11, MITOCHONDRIAL PRECURSOR.	179	1.53513	0.17341	0.18615	1.53513	0.13674	1.36134	1.19634	0.44003	0.07785	1.19634	0.10083	0.772092	2.62348	0.01615	0.41888	2.62348	0.17413	2.40556	1.20297	0.58439	0.08025	1.20297	0.14672	0.54696	0.40358	1e-05	-0.39407	-2.47781	0.09078	-4.34093	1.0932	0.85537	0.0387	1.0932	0.21231	0.182281
IPI00397526	MYOSIN HEAVY CHAIN, NONMUSCLE TYPE B.	120	1.53503	0.16942	0.18612	1.53503	0.13545	1.37409	1.99366	0.01365	0.29965	1.99366	0.12149	2.46646	2.27269	0.08367	0.35654	2.27269	0.20612	1.72977	0.35725	0.03003	-0.44703	-2.79916	0.20603	-2.16973	0.56124	0.01212	-0.25085	-1.78177	0.1	-2.5085	n.d.	n.d.	n.d.	n.d.	n.d.	n.d.
IPI00465430	ATP-DEPENDENT DNA HELICASE II, 70 KDA SUBUNIT.	206	1.53444	1e-05	0.18595	1.53444	0.04227	4.3991	2.0945	3.6e-06	0.32108	2.0945	0.0693	4.63319	0.67312	0.53474	-0.1719	-1.48561	0.27692	-0.620757	0.39599	0.08327	-0.40231	-2.5253	0.23228	-1.732	0.4354	0.1159	-0.36112	-2.29676	0.22968	-1.57227	n.d.	n.d.	n.d.	n.d.	n.d.	n.d.
IPI00455315	ANNEXIN A2.	180	1.53428	0.01295	0.18591	1.53428	0.07481	2.4851	0.96051	0.77881	-0.0175	-1.04111	0.0623	-0.280899	1.34515	0.02425	0.12877	1.34515	0.05715	2.25319	1.28753	0.02792	0.10976	1.28753	0.04993	2.19828	0.41894	1.64e-09	-0.37785	-2.38699	0.06266	-6.03016	1.28034	0.05343	0.10732	1.28034	0.05557	1.93126
IPI00017367	RADIXIN.	461	1.53257	0.08886	0.18542	1.53257	0.10898	1.70141	0.9066	0.66923	-0.04259	-1.10303	0.09968	-0.427267	0.47594	0.01883	-0.32245	-2.10111	0.13727	-2.34902	0.26435	0.00688	-0.57782	-3.78283	0.21381	-2.70249	0.52767	0.09822	-0.27763	-1.89511	0.1679	-1.65354	n.d.	n.d.	n.d.	n.d.	n.d.	n.d.
IPI00001676	SIMILAR TO NPL4.	161	1.53059	0.66112	0.18486	1.53059	0.4217	0.438369	1.1436	0.64659	0.05827	1.1436	0.12709	0.458494	2.08433	0.02256	0.31897	2.08433	0.13985	2.2808	1.31198	0.46407	0.11793	1.31198	0.16107	0.732166	0.58133	0.07136	-0.23558	-1.7202	0.13065	-1.80314	2.44043	0.00961	0.38747	2.44043	0.14962	2.58969
IPI00554587	HYPOTHETICAL PROTEIN DKFZP761I2217.	482	1.52983	0.08637	0.18464	1.52983	0.10767	1.71487	0.73942	0.02031	-0.13111	-1.35242	0.0565	-2.32053	2.95099	0.0018	0.46997	2.95099	0.15053	3.1221	0.86466	0.68524	-0.06316	-1.15653	0.15582	-0.405339	0.28065	0.0427	-0.55184	-3.56319	0.2723	-2.02659	1.6251	0.35286	0.21088	1.6251	0.22698	0.929069
IPI00302927	T-COMPLEX PROTEIN 1, DELTA SUBUNIT.	249	1.528	0.00116	0.18412	1.528	0.05666	3.24956	2.9406	1.33e-06	0.46844	2.9406	0.09687	4.83576	0.41228	0.11092	-0.38481	-2.42553	0.2414	-1.59408	0.321	0.00049	-0.49349	-3.11524	0.14161	-3.48485	n.d.	n.d.	n.d.	n.d.	n.d.	n.d.	n.d.	n.d.	n.d.	n.d.	n.d.	n.d.
IPI00171438	THIOREDOXIN DOMAIN CONTAINING PROTEIN 5 PRECURSOR.	395	1.52708	9.77e-06	0.18386	1.52708	0.04158	4.42184	0.72578	0.14009	-0.13919	-1.37782	0.09434	-1.47541	1.30652	0.2492	0.11612	1.30652	0.10077	1.15233	1.56786	8e-05	0.19531	1.56786	0.04936	3.95685	0.68423	0.16345	-0.1648	-1.4615	0.11826	-1.39354	1.04469	0.90118	0.01899	1.04469	0.15289	0.124207
IPI00550041	ECH1 PROTEIN.	248	1.52567	0.04017	0.18346	1.52567	0.08941	2.0519	2.80174	7.67e-06	0.44743	2.80174	0.1	4.4743	n.d.	n.d.	n.d.	n.d.	n.d.	n.d.	0.37663	0.05885	-0.42408	-2.6551	0.22447	-1.88925	n.d.	n.d.	n.d.	n.d.	n.d.	n.d.	n.d.	n.d.	n.d.	n.d.	n.d.	n.d.
IPI00011454	SPLICE ISOFORM 2 OF NEUTRAL ALPHA-GLUCOSIDASE AB PRECURSOR.	125	1.52484	0.00185	0.18322	1.52484	0.05885	3.11334	2.59561	0.00592	0.41424	2.59561	0.15053	2.75188	1.59503	0.21798	0.20277	1.59503	0.1646	1.2319	0.34472	0.00052	-0.46253	-2.90087	0.13323	-3.47167	0.3828	1e-05	-0.41702	-2.6123	0.09534	-4.37403	2.12223	0.08345	0.32679	2.12223	0.18879	1.73097
IPI00220739	MEMBRANE ASSOCIATED PROGESTERONE RECEPTOR COMPONENT 1.	39	1.51775	0.232	0.1812	1.51775	0.1516	1.19525	1.2231	0.77295	0.08746	1.2231	0.30315	0.288504	1.06574	0.8644	0.02765	1.06574	0.16192	0.170763	2.11317	0.18677	0.32493	2.11317	0.24612	1.32021	0.50173	0.00274	-0.29953	-1.99309	0.1	-2.9953	0.53793	0.00709	-0.26928	-1.85899	0.1	-2.6928
IPI00008530	60S ACIDIC RIBOSOMAL PROTEIN P0.	147	1.51514	0.05493	0.18045	1.51514	0.09401	1.91948	1.63984	0.03479	0.2148	1.63984	0.10177	2.11064	4.96542	0.00139	0.69596	4.96542	0.21769	3.19702	0.82711	0.23184	-0.08244	-1.20903	0.06895	-1.19565	0.31573	1.65e-12	-0.50069	-3.1673	0.07091	-7.06092	n.d.	n.d.	n.d.	n.d.	n.d.	n.d.
IPI00024993	ENOYL-COA HYDRATASE, MITOCHONDRIAL PRECURSOR.	467	1.51276	0.10716	0.17977	1.51276	0.11158	1.61113	0.81067	0.50179	-0.09116	-1.23355	0.13571	-0.671726	0.57325	0.00096	-0.24166	-1.74444	0.07318	-3.30227	0.88458	0.71295	-0.05326	-1.13048	0.14478	-0.367868	0.28181	5e-05	-0.55005	-3.54855	0.13592	-4.04687	0.5796	0.35797	-0.23687	-1.72532	0.25768	-0.919241
IPI00005537	39S RIBOSOMAL PROTEIN L12, MITOCHONDRIAL PRECURSOR.	429	1.49205	0.17073	0.17378	1.49205	0.12686	1.36986	0.83781	0.66504	-0.07685	-1.19359	0.1775	-0.432958	1.17864	0.38199	0.07138	1.17864	0.08165	0.874219	1.73507	1e-05	0.23932	1.73507	0.05526	4.3308	1.95461	0.04922	0.29106	1.95461	0.148	1.96662	2.78237	0.00344	0.44442	2.78237	0.15191	2.92555
IPI00021841	APOLIPOPROTEIN A-I PRECURSOR.	436	1.48803	0.00097	0.17261	1.48803	0.05231	3.29975	0.50676	7.57e-06	-0.2952	-1.97332	0.06594	-4.4768	0.63625	0.40665	-0.19637	-1.5717	0.23664	-0.829826	1.42336	0.24254	0.15331	1.42336	0.13119	1.16861	0.57042	0.01769	-0.24381	-1.7531	0.10279	-2.37192	0.72988	0.23538	-0.13675	-1.37008	0.11524	-1.18665
IPI00290566	T-COMPLEX PROTEIN 1, ALPHA SUBUNIT.	78	1.48529	0.04894	0.17181	1.48529	0.08725	1.96917	3.83957	0.00106	0.58428	3.83957	0.17851	3.27309	n.d.	n.d.	n.d.	n.d.	n.d.	n.d.	n.d.	n.d.	n.d.	n.d.	n.d.	n.d.	0.38716	0.00487	-0.41211	-2.58291	0.14637	-2.81554	n.d.	n.d.	n.d.	n.d.	n.d.	n.d.
IPI00028514	SPLICE ISOFORM PSMA-1 OF GLUTAMATE CARBOXYPEPTIDASE II.	464	1.48145	0.19502	0.17069	1.48145	0.13172	1.29585	0.72237	0.27988	-0.14124	-1.38434	0.13071	-1.08056	0.44083	0.01121	-0.35573	-2.26847	0.14027	-2.53604	0.74847	0.33877	-0.12582	-1.33605	0.13153	-0.956588	0.32711	0.00234	-0.4853	-3.05704	0.15944	-3.04378	0.20093	0.00012	-0.69695	-4.97683	0.18154	-3.8391
IPI00290204	SPLICE ISOFORM 1 OF U1 SMALL NUCLEAR RIBONUCLEOPROTEIN 70 KDA.	172	1.47732	0.03475	0.16947	1.47732	0.08027	2.11125	0.87841	0.4076	-0.0563	-1.13842	0.06799	-0.828063	3.29968	0.00055	0.51847	3.29968	0.15005	3.45531	1.09349	0.68479	0.03882	1.09349	0.09562	0.405982	0.56922	0.12733	-0.24472	-1.7568	0.1605	-1.52474	15.4908	9e-05	1.19007	15.4908	0.30468	3.90597
IPI00011062	SPLICE ISOFORM 1 OF CARBAMOYL-PHOSPHATE SYNTHASE [AMMONIA], MITOCHONDRIAL PRECURSOR.	474	1.46955	0.19287	0.16718	1.46955	0.12839	1.30213	0.57753	0.14939	-0.23843	-1.73152	0.16538	-1.44171	n.d.	n.d.	n.d.	n.d.	n.d.	n.d.	0.40479	0.02215	-0.39278	-2.47044	0.17168	-2.28786	0.47984	0.00011	-0.3189	-2.08401	0.08243	-3.86874	0.82314	0.51056	-0.08453	-1.21487	0.12847	-0.657975
IPI00015972	CYTOCHROME C OXIDASE POLYPEPTIDE VIC PRECURSOR.	164	1.46879	0.2463	0.16696	1.46879	0.14401	1.15936	1.21054	0.55365	0.08298	1.21054	0.1401	0.592291	3.38644	0.00184	0.52974	3.38644	0.17005	3.1152	0.89354	0.7532	-0.04889	-1.11915	0.15548	-0.314446	0.4431	0.00725	-0.3535	-2.25683	0.13164	-2.68535	n.d.	n.d.	n.d.	n.d.	n.d.	n.d.
IPI00005198	NF45 PROTEIN.	124	1.46593	0.02254	0.16611	1.46593	0.07282	2.2811	1.67881	0.00322	0.225	1.67881	0.07639	2.94541	2.66859	0.00452	0.42628	2.66859	0.15013	2.83941	0.29493	2.26e-06	-0.53028	-3.39065	0.11213	-4.72915	0.14781	1.63e-11	-0.8303	-6.76543	0.12326	-6.73617	n.d.	n.d.	n.d.	n.d.	n.d.	n.d.
IPI00012102	N-ACETYLGLUCOSAMINE-6-SULFATASE PRECURSOR.	443	1.46426	0.13433	0.16562	1.46426	0.11062	1.4972	1.11693	0.63105	0.04802	1.11693	0.1	0.4802	0.57502	0.01626	-0.24031	-1.73906	0.1	-2.4031	2.31461	0.00027	0.36448	2.31461	0.1	3.6448	0.92802	0.72473	-0.03244	-1.07756	0.09213	-0.352111	n.d.	n.d.	n.d.	n.d.	n.d.	n.d.
IPI00165467	PUTATIVE RNA BINDING PROTEIN KOC.	144	1.46398	0.09785	0.16554	1.46398	0.1	1.6554	1.88083	0.00675	0.27435	1.88083	0.10128	2.70883	n.d.	n.d.	n.d.	n.d.	n.d.	n.d.	0.66043	0.70899	-0.18017	-1.51417	0.48277	-0.3732	0.10424	2e-05	-0.98195	-9.59288	0.23207	-4.23127	2.4401	0.05176	0.38741	2.4401	0.19917	1.94512
IPI00017510	CYTOCHROME C OXIDASE SUBUNIT 2.	220	1.46349	0.09815	0.16539	1.46349	0.1	1.6539	2.00442	0.00253	0.30199	2.00442	0.1	3.0199	n.d.	n.d.	n.d.	n.d.	n.d.	n.d.	0.21819	0.00063	-0.66116	-4.58312	0.19349	-3.41702	n.d.	n.d.	n.d.	n.d.	n.d.	n.d.	n.d.	n.d.	n.d.	n.d.	n.d.	n.d.
IPI00218850	SECRETORY CARRIER-ASSOCIATED MEMBRANE PROTEIN 2.	226	1.45281	0.77337	0.16221	1.45281	0.56329	0.287969	2.43338	0.00534	0.38621	2.43338	0.13864	2.7857	n.d.	n.d.	n.d.	n.d.	n.d.	n.d.	n.d.	n.d.	n.d.	n.d.	n.d.	n.d.	0.22027	0.00751	-0.65703	-4.53978	0.24577	-2.67335	n.d.	n.d.	n.d.	n.d.	n.d.	n.d.
IPI00021428	ACTIN, ALPHA SKELETAL MUSCLE.	13	1.44562	2.12e-07	0.16005	1.44562	0.03085	5.18801	1.47832	0.01033	0.16977	1.47832	0.0662	2.5645	1.33813	0.02434	0.1265	1.33813	0.05618	2.25169	0.93231	0.49721	-0.03044	-1.07261	0.04484	-0.678858	0.41289	7.04e-13	-0.38416	-2.42194	0.05351	-7.17922	1.54128	0.0063	0.18788	1.54128	0.06878	2.73161
IPI00399089	PREDICTED: MESODERM DEVELOPMENT CANDIDATE 2 .	191	1.44538	0.07433	0.15998	1.44538	0.08965	1.7845	3.53423	0.00912	0.54829	3.53423	0.21027	2.60755	0.4186	0.02118	-0.3782	-2.3889	0.1641	-2.30469	0.43896	0.04257	-0.35757	-2.2781	0.17633	-2.02785	n.d.	n.d.	n.d.	n.d.	n.d.	n.d.	n.d.	n.d.	n.d.	n.d.	n.d.	n.d.
IPI00008943	ATP-DEPENDENT RNA HELICASE DDX19.	239	1.43723	0.23345	0.15753	1.43723	0.13221	1.19151	n.d.	n.d.	n.d.	n.d.	n.d.	n.d.	6.2104	5e-05	0.79312	6.2104	0.19609	4.04467	0.36997	0.01642	-0.43183	-2.70291	0.17997	-2.39946	n.d.	n.d.	n.d.	n.d.	n.d.	n.d.	2.22659	0.02452	0.34764	2.22659	0.15458	2.24893
IPI00219150	RIBOSOMAL PROTEIN L11 .	218	1.42142	0.12671	0.15272	1.42142	0.1	1.5272	4.87735	0.00734	0.68818	4.87735	0.25668	2.68108	n.d.	n.d.	n.d.	n.d.	n.d.	n.d.	0.44624	0.00256	-0.35043	-2.24094	0.1162	-3.01575	n.d.	n.d.	n.d.	n.d.	n.d.	n.d.	n.d.	n.d.	n.d.	n.d.	n.d.	n.d.
IPI00018274	SPLICE ISOFORM 1 OF EPIDERMAL GROWTH FACTOR RECEPTOR PRECURSOR.	83	1.41801	0.06621	0.15168	1.41801	0.08257	1.83699	1.20094	0.52424	0.07952	1.20094	0.12487	0.636822	0.56681	0.01976	-0.24657	-1.76427	0.10578	-2.33097	1.37787	0.38058	0.13921	1.37787	0.15876	0.876858	0.6452	0.01049	-0.19031	-1.54992	0.07436	-2.55931	n.d.	n.d.	n.d.	n.d.	n.d.	n.d.
IPI00163185	CENTAURIN GAMMA 3.	495	1.41339	0.28	0.15026	1.41339	0.13909	1.08031	0.20096	0.00116	-0.6969	-4.97621	0.21448	-3.24925	0.93777	0.82997	-0.0279	-1.06636	0.12994	-0.214714	0.31217	0.01566	-0.50561	-3.20336	0.20921	-2.41676	0.76398	0.37736	-0.11692	-1.30893	0.13244	-0.882815	n.d.	n.d.	n.d.	n.d.	n.d.	n.d.
IPI00221106	SPLICING FACTOR 3B SUBUNIT 2 .	469	1.41298	0.08985	0.15014	1.41298	0.08852	1.69611	0.63156	0.00101	-0.19958	-1.58338	0.06069	-3.28852	0.78379	0.15107	-0.1058	-1.27586	0.07369	-1.43574	0.76116	0.49763	-0.11853	-1.31379	0.17476	-0.678244	0.53889	0.00184	-0.2685	-1.85566	0.08619	-3.11521	0.6639	0.28026	-0.1779	-1.50625	0.16476	-1.07975
IPI00478292	SPLICE ISOFORM 2 OF SPECTRIN ALPHA CHAIN, BRAIN.	163	1.41178	0.26308	0.14977	1.41178	0.13382	1.11919	1.10875	0.72578	0.04483	1.10875	0.12783	0.3507	44.5576	5.34e-06	1.64892	44.5576	0.36232	4.551	0.61766	0.20096	-0.20925	-1.61901	0.16363	-1.2788	0.36628	0.00331	-0.43619	-2.73019	0.14852	-2.93691	n.d.	n.d.	n.d.	n.d.	n.d.	n.d.
IPI00103467	ALDEHYDE DEHYDROGENASE X, MITOCHONDRIAL PRECURSOR.	245	1.40704	0.2589	0.14831	1.40704	0.13136	1.12903	2.70123	3e-05	0.43156	2.70123	0.10356	4.16725	9.28518	0.0412	0.96779	9.28518	0.47406	2.04149	0.35791	0.028	-0.44623	-2.79402	0.20308	-2.19731	0.2301	0.40969	-0.63809	-4.34596	0.77396	-0.824448	n.d.	n.d.	n.d.	n.d.	n.d.	n.d.
IPI00234252	SWI/SNF-RELATED MATRIX-ASSOCIATED ACTIN-DEPENDENT REGULATOR OF CHROMATIN SUBFAMILY C MEMBER 1.	470	1.40664	0.21787	0.14818	1.40664	0.12026	1.23216	0.59777	0.02544	-0.22346	-1.67287	0.1	-2.2346	0.61101	0.3208	-0.21395	-1.63663	0.2155	-0.992807	1.01492	0.9725	0.00643	1.01492	0.18664	0.0344513	0.45783	3e-05	-0.3393	-2.18423	0.08073	-4.2029	0.37438	0.04336	-0.42669	-2.67108	0.21121	-2.02022
IPI00026530	ERGIC-53 PROTEIN PRECURSOR.	133	1.39533	0.02365	0.14468	1.39533	0.06394	2.26275	1.94826	0.08695	0.28965	1.94826	0.16922	1.71168	2.81652	0.0032	0.44971	2.81652	0.15254	2.94814	0.79329	0.5686	-0.10057	-1.26058	0.1764	-0.570125	0.20593	0.00012	-0.68629	-4.85611	0.17839	-3.84713	1.41135	0.28538	0.14964	1.41135	0.14007	1.06832
IPI00290085	NEURAL-CADHERIN PRECURSOR.	184	1.38693	0.33184	0.14206	1.38693	0.14639	0.970421	3.07867	0.02247	0.48836	3.07867	0.21397	2.28238	1.68741	0.37551	0.22722	1.68741	0.2564	0.886193	n.d.	n.d.	n.d.	n.d.	n.d.	n.d.	0.34648	1.48e-07	-0.46032	-2.88618	0.0876	-5.25479	n.d.	n.d.	n.d.	n.d.	n.d.	n.d.
IPI00001546	MITOCHONDRIAL IMPORT INNER MEMBRANE TRANSLOCASE SUBUNIT TIM8 B.	442	1.38217	0.3728	0.14056	1.38217	0.15772	0.8912	0.92615	0.89708	-0.03332	-1.07974	0.2576	-0.129348	0.58713	0.00028	-0.23126	-1.70319	0.0636	-3.63616	2.16091	0.00242	0.33464	2.16091	0.11034	3.03281	n.d.	n.d.	n.d.	n.d.	n.d.	n.d.	n.d.	n.d.	n.d.	n.d.	n.d.	n.d.
IPI00026302	60S RIBOSOMAL PROTEIN L31.	173	1.37697	0.33043	0.13893	1.37697	0.14274	0.973308	0.80037	0.42939	-0.09671	-1.24942	0.12238	-0.790244	2.30524	0.0116	0.36272	2.30524	0.14371	2.52397	1.3577	0.38565	0.1328	1.3577	0.15308	0.86752	0.49407	0.03611	-0.30621	-2.024	0.14611	-2.09575	1.65948	0.2019	0.21997	1.65948	0.17237	1.27615
IPI00027230	ENDOPLASMIN PRECURSOR.	159	1.37041	0.0405	0.13685	1.37041	0.0668	2.04865	1.11908	0.26404	0.04886	1.11908	0.04375	1.1168	2.46122	3.55e-11	0.39115	2.46122	0.05907	6.6218	1.01136	0.93403	0.00491	1.01136	0.05926	0.0828552	0.56674	0.00016	-0.24662	-1.76448	0.06543	-3.76922	2.25332	0.00042	0.35282	2.25332	0.1	3.5282
IPI00013808	ALPHA-ACTININ 4.	205	1.36937	0.00466	0.13652	1.36937	0.04824	2.83002	1.90144	2.4e-06	0.27908	1.90144	0.05918	4.71578	2.27257	0.28735	0.35652	2.27257	0.33509	1.06395	0.51464	0.00908	-0.28849	-1.94309	0.11057	-2.60912	0.428	0.02027	-0.36856	-2.33645	0.15877	-2.32135	4.85246	0.03957	0.68596	4.85246	0.33328	2.05821
IPI00006122	SPLICE ISOFORM MEA6 OF CUTANEOUS T-CELL LYMPHOMA-ASSOCIATED ANTIGEN 5.	174	1.36395	0.70001	0.1348	1.36395	0.34985	0.385308	0.69587	0.62144	-0.15747	-1.43705	0.31889	-0.493807	1.82584	0.0427	0.26146	1.82584	0.12901	2.02666	1.60202	0.08983	0.20467	1.60202	0.12066	1.69625	0.37887	0.01494	-0.42151	-2.63945	0.17319	-2.4338	n.d.	n.d.	n.d.	n.d.	n.d.	n.d.
IPI00465436	CATALASE.	167	1.36251	0.16476	0.13434	1.36251	0.0967	1.38925	1.1271	0.47482	0.05196	1.1271	0.07271	0.71462	4.61995	3.73e-11	0.66464	4.61995	0.10049	6.61399	0.56754	0.00893	-0.24601	-1.762	0.09409	-2.61462	0.14861	3.9e-22	-0.82795	-6.72892	0.08559	-9.67344	n.d.	n.d.	n.d.	n.d.	n.d.	n.d.
IPI00023048	ELONGATION FACTOR 1-DELTA.	438	1.35749	0.18438	0.13274	1.35749	0.1	1.3274	0.65697	0.02586	-0.18245	-1.52214	0.08188	-2.22826	0.75372	0.08904	-0.12279	-1.32675	0.07221	-1.70046	2.13535	0.00027	0.32947	2.13535	0.09045	3.64256	0.90616	0.57816	-0.0428	-1.10356	0.07696	-0.556133	0.45353	0.05833	-0.3434	-2.20495	0.18138	-1.89326
IPI00060414	SNF7 HOMOLOGUE ASSOCIATED WITH ALIX 3.	166	1.34867	0.36488	0.12991	1.34867	0.14337	0.906117	n.d.	n.d.	n.d.	n.d.	n.d.	n.d.	5.03307	0.0013	0.70183	5.03307	0.21816	3.21704	0.7759	0.52786	-0.11019	-1.28882	0.17456	-0.631244	0.25113	0.00031	-0.60011	-3.98205	0.16624	-3.6099	5.87554	0.00029	0.76905	5.87554	0.21203	3.62708
IPI00008557	MRNA-BINDING PROTEIN CRDBP.	241	1.34542	0.15047	0.12886	1.34542	0.08962	1.43785	1.69132	0.00688	0.22823	1.69132	0.08444	2.70287	7.57807	1.02e-06	0.87956	7.57807	0.17992	4.88862	0.44999	0.00052	-0.3468	-2.22227	0.1	-3.468	0.59193	0.36003	-0.22773	-1.68939	0.2488	-0.915314	n.d.	n.d.	n.d.	n.d.	n.d.	n.d.
IPI00294380	PHOSPHOENOLPYRUVATE CARBOXYKINASE, MITOCHONDRIAL PRECURSOR.	477	1.34517	0.31595	0.12878	1.34517	0.12842	1.0028	0.34539	0.00292	-0.46169	-2.8953	0.15513	-2.97615	2.84695	0.00289	0.45438	2.84695	0.1525	2.97954	0.16411	0.00018	-0.78486	-6.09347	0.20958	-3.74492	0.27679	0.00051	-0.55785	-3.61282	0.16044	-3.477	n.d.	n.d.	n.d.	n.d.	n.d.	n.d.
IPI00156374	SPLICE ISOFORM 1 OF IMPORTIN 4.	221	1.34317	0.31357	0.12813	1.34317	0.12714	1.00779	n.d.	n.d.	n.d.	n.d.	n.d.	n.d.	n.d.	n.d.	n.d.	n.d.	n.d.	n.d.	0.24019	0.00049	-0.61944	-4.16334	0.17781	-3.48372	0.42211	0.00807	-0.37457	-2.36903	0.1414	-2.64901	1.64679	0.11136	0.21664	1.64679	0.13607	1.59212
IPI00008494	INTERCELLULAR ADHESION MOLECULE-1 PRECURSOR.	305	1.3384	0.05571	0.12658	1.3384	0.06616	1.91324	1.61337	0.03777	0.20773	1.61337	0.1	2.0773	2.12825	0.04736	0.32802	2.12825	0.16541	1.98307	1.42779	0.22703	0.15466	1.42779	0.12803	1.208	0.52062	0.0587	-0.28348	-1.9208	0.14996	-1.89037	1.08992	0.84009	0.03739	1.08992	0.18531	0.20177
IPI00410214	SPLICE ISOFORM 1 OF 3'.	101	1.33468	0.3947	0.12538	1.33468	0.1473	0.851188	n.d.	n.d.	n.d.	n.d.	n.d.	n.d.	0.51957	0.04857	-0.28435	-1.92465	0.14417	-1.97232	n.d.	n.d.	n.d.	n.d.	n.d.	n.d.	0.5988	0.19948	-0.22272	-1.67001	0.17359	-1.28302	0.41269	0.02572	-0.38438	-2.42314	0.17233	-2.23049
IPI00440493	ATP SYNTHASE ALPHA CHAIN, MITOCHONDRIAL PRECURSOR.	233	1.33265	0.01986	0.12472	1.33265	0.05355	2.32904	5.07002	4.08e-08	0.70501	5.07002	0.12848	5.48731	1.20545	0.74879	0.08115	1.20545	0.25341	0.320232	0.19844	5.35e-10	-0.70237	-5.03935	0.11313	-6.20852	n.d.	n.d.	n.d.	n.d.	n.d.	n.d.	n.d.	n.d.	n.d.	n.d.	n.d.	n.d.
IPI00453473	HISTONE H4.	246	1.33133	0.00051	0.12429	1.33133	0.03575	3.47664	3.32806	1.91e-32	0.52219	3.32806	0.04403	11.8599	3.44125	3.37e-19	0.53672	3.44125	0.05993	8.95578	0.34174	0.00087	-0.4663	-2.9262	0.14008	-3.32881	0.12853	5e-05	-0.891	-7.78028	0.2193	-4.06293	1.26333	0.51758	0.10152	1.26333	0.15689	0.647078
IPI00021812	NEUROBLAST DIFFERENTIATION ASSOCIATED PROTEIN AHNAK (FRAGMENT).	471	1.32605	0.17399	0.12256	1.32605	0.09015	1.35951	0.71426	0.00141	-0.14615	-1.40006	0.04578	-3.19244	0.66168	0.18482	-0.17935	-1.51131	0.13525	-1.32606	0.69588	0.00807	-0.15747	-1.43703	0.05944	-2.64923	0.46181	1.39e-11	-0.33554	-2.16541	0.04965	-6.75811	0.22171	0.00019	-0.65421	-4.51036	0.17535	-3.73088
IPI00410618	KIAA1143 PROTEIN.	229	1.31636	0.45023	0.11937	1.31636	0.15811	0.754981	4.10393	0.00078	0.6132	4.10393	0.18257	3.35871	n.d.	n.d.	n.d.	n.d.	n.d.	n.d.	0.42601	0.01275	-0.37058	-2.34735	0.14878	-2.49079	n.d.	n.d.	n.d.	n.d.	n.d.	n.d.	n.d.	n.d.	n.d.	n.d.	n.d.	n.d.
IPI00299000	PROLIFERATION-ASSOCIATED PROTEIN 2G4.	242	1.31404	0.1246	0.11861	1.31404	0.07723	1.5358	1.53354	0.04514	0.18569	1.53354	0.09269	2.00334	n.d.	n.d.	n.d.	n.d.	n.d.	n.d.	0.32847	5e-05	-0.4835	-3.04438	0.11942	-4.04874	n.d.	n.d.	n.d.	n.d.	n.d.	n.d.	n.d.	n.d.	n.d.	n.d.	n.d.	n.d.
IPI00182469	SPLICE ISOFORM 1AB OF CATENIN DELTA-1.	154	1.31295	0.10186	0.11825	1.31295	0.07228	1.636	0.90142	0.32508	-0.04507	-1.10936	0.0458	-0.984061	1.15206	0.681	0.06148	1.15206	0.14954	0.411127	0.64175	0.01073	-0.19263	-1.55824	0.0755	-2.55139	0.24842	1.91e-06	-0.60481	-4.02539	0.12698	-4.76303	5.33817	0.00366	0.72739	5.33817	0.25031	2.90596
IPI00001575	OXYSTEROL BINDING PROTEIN-RELATED PROTEIN 7.	491	1.30949	0.36258	0.1171	1.30949	0.12862	0.910434	0.15979	8e-05	-0.79645	-6.25817	0.20134	-3.95575	n.d.	n.d.	n.d.	n.d.	n.d.	n.d.	0.13228	0.00016	-0.87851	-7.55972	0.23306	-3.76946	0.39977	0.00551	-0.39819	-2.50142	0.14345	-2.77581	1.76495	0.07193	0.24673	1.76495	0.13711	1.7995
IPI00218013	TRIPIN.	232	1.30749	0.38425	0.11644	1.30749	0.13382	0.870124	4.48931	0.00027	0.65218	4.48931	0.17884	3.64672	n.d.	n.d.	n.d.	n.d.	n.d.	n.d.	0.35832	0.00381	-0.44573	-2.79083	0.15406	-2.89322	n.d.	n.d.	n.d.	n.d.	n.d.	n.d.	n.d.	n.d.	n.d.	n.d.	n.d.	n.d.
IPI00106646	45 KDA CALCIUM-BINDING PROTEIN PRECURSOR.	447	1.30623	0.16023	0.11602	1.30623	0.08262	1.40426	0.74562	0.03756	-0.12748	-1.34117	0.0613	-2.07961	0.30942	0.00037	-0.50945	-3.23187	0.14315	-3.55885	1.76678	0.01764	0.24718	1.76678	0.10416	2.37308	0.85197	0.27612	-0.06958	-1.17375	0.06388	-1.08923	0.53701	0.39293	-0.27002	-1.86217	0.31606	-0.854331
IPI00220985	KERATIN 18 .	127	1.30002	0.02127	0.11395	1.30002	0.04947	2.30342	1.24925	0.0635	0.09665	1.24925	0.05208	1.8558	1.44799	0.04319	0.16077	1.44799	0.07951	2.02201	0.55637	0.03796	-0.25463	-1.79736	0.1227	-2.07522	0.46871	0.00485	-0.3291	-2.13353	0.11685	-2.81643	1.1392	0.40861	0.0566	1.1392	0.0685	0.826277
IPI00007702	HEAT SHOCK-RELATED 70 KDA PROTEIN 2.	494	1.28948	0.45816	0.11042	1.28948	0.14883	0.74192	0.22401	0.00496	-0.64972	-4.46401	0.23128	-2.80924	0.99118	0.97701	-0.00385	-1.0089	0.13353	-0.0288325	0.36734	0.00704	-0.43493	-2.72227	0.16139	-2.6949	0.82905	0.60204	-0.08142	-1.2062	0.15614	-0.521455	0.80166	0.56784	-0.09601	-1.24741	0.16808	-0.571216
IPI00027107	TU TRANSLATION ELONGATION FACTOR, MITOCHONDRIAL .	231	1.27624	0.28945	0.10593	1.27624	0.1	1.0593	2.31805	4e-05	0.36512	2.31805	0.08893	4.1057	0.7395	0.29659	-0.13106	-1.35227	0.12557	-1.04372	0.23209	0.00084	-0.63435	-4.30871	0.18989	-3.34062	0.26662	7.56e-12	-0.57411	-3.75071	0.08385	-6.84687	0.17721	6e-05	-0.7515	-5.64286	0.18731	-4.01207
IPI00011229	CATHEPSIN D PRECURSOR.	156	1.27533	0.29086	0.10562	1.27533	0.1	1.0562	1.23499	0.35933	0.09166	1.23499	0.1	0.9166	1.74526	0.0423	0.24186	1.74526	0.11911	2.03056	0.4463	0.00451	-0.35037	-2.24065	0.12337	-2.83999	0.19743	1.84e-12	-0.70459	-5.06507	0.1	-7.0459	n.d.	n.d.	n.d.	n.d.	n.d.	n.d.
IPI00009904	PROTEIN DISULFIDE-ISOMERASE A4 PRECURSOR.	178	1.26539	0.00284	0.10222	1.26539	0.03425	2.98453	1.01498	0.85638	0.00646	1.01498	0.03568	0.181054	2.49277	2.62e-10	0.39668	2.49277	0.06277	6.31958	1.06873	0.39147	0.02887	1.06873	0.03369	0.856931	0.47392	4.65e-20	-0.32429	-2.11006	0.03536	-9.1711	1.4769	0.02157	0.16935	1.4769	0.0737	2.29783
IPI00004860	ARGINYL-TRNA SYNTHETASE.	354	1.26303	0.87608	0.10141	1.26303	0.65032	0.155939	n.d.	n.d.	n.d.	n.d.	n.d.	n.d.	2.32884	5.63e-08	0.36714	2.32884	0.06761	5.43026	2.4943	0.01182	0.39695	2.4943	0.15768	2.51744	1.05673	0.89285	0.02396	1.05673	0.17791	0.134675	n.d.	n.d.	n.d.	n.d.	n.d.	n.d.
IPI00005681	EIF4-GAMMA/EIF5/EIF2-EPSILON DOMAIN CONTAINING PROTEIN.	182	1.25385	0.49872	0.09824	1.25385	0.14522	0.676491	1.25518	0.35594	0.09871	1.25518	0.10693	0.923127	1.09993	0.83919	0.04137	1.09993	0.20384	0.202953	0.2741	0.00363	-0.56209	-3.6483	0.19327	-2.90831	0.1243	0.00152	-0.90554	-8.04531	0.28551	-3.17166	n.d.	n.d.	n.d.	n.d.	n.d.	n.d.
IPI00013881	HETEROGENEOUS NUCLEAR RIBONUCLEOPROTEIN H1 .	169	1.24973	0.03308	0.09682	1.24973	0.04543	2.13119	0.80932	0.14196	-0.09188	-1.23561	0.06257	-1.46844	2.42428	0.00012	0.38458	2.42428	0.1	3.8458	0.86003	0.48141	-0.06548	-1.16274	0.09301	-0.70401	0.28805	2.38e-15	-0.54053	-3.47162	0.06825	-7.91985	3.29677	1.29e-07	0.51809	3.29677	0.09811	5.28071
IPI00384291	GENETHONIN 3 (FRAGMENT).	183	1.24427	0.45371	0.09491	1.24427	0.12668	0.749211	1.41455	0.25446	0.15062	1.41455	0.13217	1.13959	0.9864	0.96213	-0.00595	-1.01379	0.12522	-0.0475164	0.32844	0.00193	-0.48355	-3.04471	0.15595	-3.10067	0.20776	0.00042	-0.68244	-4.81322	0.19353	-3.52627	0.78978	0.43299	-0.1025	-1.26618	0.13072	-0.784119
IPI00418471	VIMENTIN.	189	1.24281	0.09603	0.09441	1.24281	0.05672	1.66449	0.90283	0.48927	-0.0444	-1.10763	0.06421	-0.691481	1.19673	0.56583	0.07799	1.19673	0.13583	0.574174	0.49021	1e-05	-0.30962	-2.03995	0.07022	-4.40929	0.58187	0.08717	-0.23517	-1.71858	0.13748	-1.71058	0.53521	0.02193	-0.27148	-1.86843	0.11847	-2.29155
IPI00025054	SPLICE ISOFORM LONG OF HETEROGENOUS NUCLEAR RIBONUCLEOPROTEIN U.	211	1.24111	0.01668	0.09381	1.24111	0.03919	2.39372	1.72925	0.00375	0.23786	1.72925	0.08207	2.89826	0.65623	0.20436	-0.18294	-1.52385	0.14414	-1.26918	0.37743	0.00656	-0.42317	-2.64951	0.15565	-2.71873	0.72113	0.15371	-0.14198	-1.38671	0.09953	-1.4265	0.93454	0.83405	-0.0294	-1.07005	0.14035	-0.209476
IPI00025174	SDCCAG10.	185	1.22812	0.47535	0.08924	1.22812	0.12502	0.713806	0.56702	0.28153	-0.2464	-1.76359	0.22881	-1.07688	2.25472	0.0116	0.35309	2.25472	0.13988	2.52424	0.43118	0.00929	-0.36534	-2.3192	0.14044	-2.6014	0.2344	0.00032	-0.63004	-4.26623	0.17503	-3.59961	0.58337	0.09289	-0.23405	-1.71417	0.13929	-1.68031
IPI00010779	TROPOMYOSIN 4 .	468	1.20989	0.65782	0.08275	1.20989	0.18682	0.44294	1.00085	0.99827	0.00037	1.00085	0.17081	0.00216615	0.3885	0.01452	-0.41061	-2.57399	0.168	-2.44411	0.9698	0.92351	-0.01332	-1.03114	0.13869	-0.0960415	0.26186	0.01062	-0.58193	-3.81886	0.22776	-2.55501	n.d.	n.d.	n.d.	n.d.	n.d.	n.d.
IPI00290770	CHAPERONIN CONTAINING TCP1, SUBUNIT 3.	227	1.20703	0.36429	0.08172	1.20703	0.09008	0.907194	3.87364	4.07e-09	0.58812	3.87364	0.1	5.8812	n.d.	n.d.	n.d.	n.d.	n.d.	n.d.	0.36733	1e-05	-0.43494	-2.72235	0.1	-4.3494	n.d.	n.d.	n.d.	n.d.	n.d.	n.d.	n.d.	n.d.	n.d.	n.d.	n.d.	n.d.
IPI00013773	RECEPTOR-INTERACTING SERINE/THREONINE-PROTEIN KINASE 2.	478	1.20552	0.51822	0.08117	1.20552	0.12564	0.646052	0.41821	0.00996	-0.37861	-2.39115	0.1469	-2.57733	2.37588	0.01124	0.37582	2.37588	0.14825	2.53504	n.d.	n.d.	n.d.	n.d.	n.d.	n.d.	0.21584	0.00013	-0.66587	-4.63308	0.17424	-3.82157	2.10913	0.02847	0.3241	2.10913	0.14794	2.19075
IPI00328343	SPLICEOSOME RNA HELICASE BAT1.	420	1.18253	0.33533	0.07281	1.18253	0.07558	0.96335	1.7725	3e-05	0.24859	1.7725	0.05995	4.14662	8.68396	0.00686	0.93872	8.68396	0.34722	2.70353	0.21342	0.00031	-0.67077	-4.68563	0.18601	-3.6061	n.d.	n.d.	n.d.	n.d.	n.d.	n.d.	n.d.	n.d.	n.d.	n.d.	n.d.	n.d.
IPI00301936	ELAV-LIKE PROTEIN 1.	234	1.15222	0.48843	0.06154	1.15222	0.08882	0.692862	3.39016	1.14e-07	0.53022	3.39016	0.1	5.3022	1.32451	0.38331	0.12205	1.32451	0.14	0.871786	0.25611	3.3e-09	-0.59157	-3.90455	0.1	-5.9157	0.53	0.00956	-0.27572	-1.88678	0.10639	-2.5916	n.d.	n.d.	n.d.	n.d.	n.d.	n.d.
IPI00171611	HISTONE H3.	225	1.12416	0.30858	0.05083	1.12416	0.04992	1.01823	5.41415	2.28e-18	0.73353	5.41415	0.0839	8.74291	4.9553	0.00115	0.69507	4.9553	0.21384	3.25042	0.20514	2.65e-14	-0.68796	-4.87483	0.09035	-7.61439	0.16646	2.75e-16	-0.77869	-6.0074	0.09515	-8.18382	1.06404	0.86247	0.02696	1.06404	0.15561	0.173254
IPI00010080	OXIDATIVE-STRESS RESPONSIVE 1.	472	1.12124	0.70196	0.0497	1.12124	0.12987	0.38269	0.22704	0.00039	-0.6439	-4.40455	0.18148	-3.54805	0.57493	0.26453	-0.24039	-1.73936	0.21545	-1.11576	n.d.	n.d.	n.d.	n.d.	n.d.	n.d.	0.11748	1e-05	-0.93002	-8.51187	0.21332	-4.35974	0.13551	0.00018	-0.86804	-7.37969	0.23198	-3.74187
IPI00465084	DESMIN.	168	1.12092	0.68932	0.04958	1.12092	0.12401	0.399806	0.94452	0.84148	-0.02479	-1.05874	0.12395	-0.2	2.56679	0.00529	0.40939	2.56679	0.14681	2.78857	0.87366	0.63626	-0.05866	-1.14461	0.12403	-0.47295	0.34665	0.00206	-0.46011	-2.88474	0.14935	-3.08075	2.08382	0.02189	0.31886	2.08382	0.1391	2.29231
IPI00002821	60S RIBOSOMAL PROTEIN L14.	230	1.11058	0.77389	0.04555	1.11058	0.15855	0.287291	3.89759	0.0007	0.5908	3.89759	0.17431	3.38936	n.d.	n.d.	n.d.	n.d.	n.d.	n.d.	0.38045	0.04346	-0.4197	-2.62848	0.20785	-2.01924	n.d.	n.d.	n.d.	n.d.	n.d.	n.d.	n.d.	n.d.	n.d.	n.d.	n.d.	n.d.
IPI00302917	AT RICH INTERACTIVE DOMAIN 4B.	224	1.09549	0.79116	0.03961	1.09549	0.14957	0.264826	n.d.	n.d.	n.d.	n.d.	n.d.	n.d.	2.27312	0.04266	0.35662	2.27312	0.17594	2.02694	n.d.	n.d.	n.d.	n.d.	n.d.	n.d.	0.16135	0.00016	-0.79224	-6.19786	0.20981	-3.77599	1.36256	0.45788	0.13435	1.36256	0.18099	0.742306
IPI00410657	MRNA (GUANINE-7-)METHYLTRANSFERASE.	475	1.09427	0.75375	0.03912	1.09427	0.12471	0.313688	0.52403	0.16774	-0.28065	-1.9083	0.20344	-1.37952	0.73511	0.29261	-0.13365	-1.36034	0.12699	-1.05245	0.59657	0.03823	-0.22434	-1.67625	0.10825	-2.07242	0.3794	0.00154	-0.4209	-2.63575	0.13292	-3.16657	n.d.	n.d.	n.d.	n.d.	n.d.	n.d.
IPI00027834	HETEROGENEOUS NUCLEAR RIBONUCLEOPROTEIN L ISOFORM A .	181	1.05479	0.77376	0.02317	1.05479	0.08059	0.287505	1.06929	0.7766	0.0291	1.06929	0.10254	0.283792	0.98283	0.97669	-0.00752	-1.01747	0.25741	-0.0292141	0.41619	1.61e-09	-0.38071	-2.40276	0.06311	-6.03248	0.21872	1.3e-17	-0.66011	-4.572	0.07726	-8.54401	0.14479	0.00011	-0.83925	-6.90636	0.21669	-3.87304
IPI00005614	SPLICE ISOFORM LONG OF SPECTRIN BETA CHAIN, BRAIN 1.	145	1.05296	0.76849	0.02241	1.05296	0.07614	0.294326	1.6704	0.08379	0.22282	1.6704	0.12887	1.72903	5.88371	8e-05	0.76965	5.88371	0.19453	3.95646	0.92667	0.77384	-0.03308	-1.07914	0.1151	-0.287402	0.58361	0.00936	-0.23388	-1.71348	0.09	-2.59867	n.d.	n.d.	n.d.	n.d.	n.d.	n.d.
IPI00182289	40S RIBOSOMAL PROTEIN S29.	455	1.02166	0.95868	0.00931	1.02166	0.17961	0.0518345	0.73165	0.34768	-0.1357	-1.36678	0.1445	-0.9391	0.22372	0.01545	-0.6503	-4.46991	0.26854	-2.42161	0.21369	0.00684	-0.67022	-4.67974	0.24784	-2.70424	0.18294	0.0028	-0.73769	-5.46627	0.24682	-2.98878	n.d.	n.d.	n.d.	n.d.	n.d.	n.d.
IPI00022774	TRANSITIONAL ENDOPLASMIC RETICULUM ATPASE.	155	1.02155	0.94575	0.00926	1.02155	0.13608	0.0680482	1.23516	0.52207	0.09172	1.23516	0.14328	0.640145	1.94146	0.09094	0.28813	1.94146	0.17044	1.69051	0.57321	0.12104	-0.24168	-1.74455	0.15588	-1.55042	0.20361	0.00019	-0.6912	-4.91137	0.18498	-3.73662	2.29978	0.01758	0.36169	2.29978	0.15234	2.37423
IPI00000877	150 KDA OXYGEN-REGULATED PROTEIN PRECURSOR.	162	1.01834	0.94956	0.00789	1.01834	0.12477	0.0632364	1.08367	0.69595	0.0349	1.08367	0.0893	0.390817	4.22069	1.05e-06	0.62538	4.22069	0.12809	4.88235	0.57946	0.5517	-0.23698	-1.72575	0.39814	-0.595218	0.39334	0.03246	-0.40523	-2.54234	0.18947	-2.13876	3.04043	0.02744	0.48293	3.04043	0.219	2.20516
IPI00455757	PREDICTED: SIMILAR TO 60S RIBOSOMAL PROTEIN L35 .	235	0.99449	0.96835	-0.0024	-1.00554	0.06046	-0.0396957	2.83075	0.00765	0.4519	2.83075	0.16944	2.66702	1.59065	0.71462	0.20158	1.59065	0.55127	0.365665	0.43316	0.03499	-0.36335	-2.30862	0.17233	-2.10845	n.d.	n.d.	n.d.	n.d.	n.d.	n.d.	2.52801	0.17151	0.40278	2.52801	0.29457	1.36735
IPI00219330	SPLICE ISOFORM 5 OF INTERLEUKIN ENHANCER-BINDING FACTOR 3.	480	0.98866	0.94104	-0.00496	-1.01148	0.067	-0.0740299	0.67854	3.13e-06	-0.16842	-1.47375	0.03613	-4.6615	2.8183	0.0116	0.44999	2.8183	0.17828	2.52406	0.50479	0.02455	-0.29689	-1.98104	0.13204	-2.24849	0.22357	0.02243	-0.65059	-4.47293	0.28497	-2.28301	2.13644	0.04047	0.32969	2.13644	0.16091	2.04891
IPI00000873	VALYL-TRNA SYNTHETASE 2.	456	0.95092	0.95427	-0.02186	-1.05162	0.38118	-0.0573482	0.62619	0.80639	-0.20329	-1.59695	0.82946	-0.245087	0.32134	0.00217	-0.49303	-3.11193	0.16083	-3.06554	0.2565	0.00053	-0.59091	-3.89864	0.17058	-3.46412	0.1147	0.00017	-0.94043	-8.71832	0.24986	-3.76383	n.d.	n.d.	n.d.	n.d.	n.d.	n.d.
IPI00303722	HYPOTHETICAL PROTEIN FLJ14668.	449	0.90327	0.73318	-0.04418	-1.10709	0.12961	-0.340869	0.62091	0.00259	-0.20697	-1.61055	0.06869	-3.0131	0.44446	0.02595	-0.35216	-2.24991	0.15814	-2.22689	0.49431	0.17525	-0.306	-2.02303	0.22574	-1.35554	0.30261	0.02599	-0.51912	-3.30462	0.23317	-2.22636	0.10013	1e-05	-0.99942	-9.98662	0.22833	-4.37709
IPI00306708	T-LYMPHOKINE-ACTIVATED KILLER CELL-ORIGINATED PROTEIN KINASE.	479	0.88261	0.737	-0.05423	-1.133	0.16148	-0.335831	0.40416	0.03806	-0.39345	-2.47426	0.18968	-2.07428	1.92354	0.03492	0.2841	1.92354	0.13469	2.10929	0.17669	0.00105	-0.75279	-5.6596	0.22976	-3.27642	n.d.	n.d.	n.d.	n.d.	n.d.	n.d.	n.d.	n.d.	n.d.	n.d.	n.d.	n.d.
IPI00013933	SPLICE ISOFORM DPI OF DESMOPLAKIN.	190	0.86934	0.63216	-0.06081	-1.1503	0.12703	-0.478706	0.43157	0.01236	-0.36494	-2.3171	0.14588	-2.50165	2.23938	0.01502	0.35013	2.23938	0.14398	2.4318	0.52586	0.04405	-0.27913	-1.90163	0.13862	-2.01363	0.26458	0.00074	-0.57744	-3.77957	0.17122	-3.3725	0.20757	0.00015	-0.68283	-4.81758	0.17998	-3.79392
IPI00004457	MEMBRANE COPPER AMINE OXIDASE.	450	0.75853	0.34121	-0.12003	-1.31835	0.12611	-0.951788	0.10754	1e-05	-0.96843	-9.29895	0.22056	-4.39078	0.26137	0.00037	-0.58274	-3.82596	0.16378	-3.55807	n.d.	n.d.	n.d.	n.d.	n.d.	n.d.	n.d.	n.d.	n.d.	n.d.	n.d.	n.d.	n.d.	n.d.	n.d.	n.d.	n.d.	n.d.
IPI00024568	GLIOMA TUMOR SUPPRESSOR CANDIDATE REGION GENE 1 PROTEIN.	451	0.67939	0.25262	-0.16788	-1.47192	0.14675	-1.14399	0.53075	0.04909	-0.27511	-1.88412	0.1398	-1.96788	0.24776	0.00027	-0.60598	-4.03625	0.16643	-3.64105	n.d.	n.d.	n.d.	n.d.	n.d.	n.d.	n.d.	n.d.	n.d.	n.d.	n.d.	n.d.	n.d.	n.d.	n.d.	n.d.	n.d.	n.d.
IPI00178431	ATP-DEPENDENT DNA HELICASE Q1.	452	0.5312	0.16798	-0.27474	-1.88252	0.19927	-1.37873	0.17724	0.00958	-0.75144	-5.64213	0.29005	-2.59073	0.71245	0.37371	-0.14725	-1.40361	0.16553	-0.889567	1.52056	0.45339	0.182	1.52056	0.24274	0.749773	0.30103	0.03078	-0.52139	-3.3219	0.24139	-2.15995	n.d.	n.d.	n.d.	n.d.	n.d.	n.d.
IPI00291419	ACETYL-COA ACETYLTRANSFERASE, CYTOSOLIC.	453	0.31805	0.2132	-0.4975	-3.14412	0.39966	-1.24481	0.66078	0.61226	-0.17994	-1.51337	0.35502	-0.506845	n.d.	n.d.	n.d.	n.d.	n.d.	n.d.	n.d.	n.d.	n.d.	n.d.	n.d.	n.d.	0.46341	0.02123	-0.33404	-2.15792	0.14499	-2.30388	3.08898	0.0061	0.48981	3.08898	0.17861	2.74234
IPI00221093	40S RIBOSOMAL PROTEIN S17.	18	n.d.	n.d.	n.d.	n.d.	n.d.	n.d.	2.05073	0.0733	0.31191	2.05073	0.17416	1.79094	1.55627	0.44976	0.19208	1.55627	0.25414	0.755804	0.76986	0.75634	-0.11359	-1.29893	0.36607	-0.310296	0.607	0.01218	-0.21681	-1.64745	0.08648	-2.50705	2.51997	0.03458	0.40139	2.51997	0.18994	2.11325
IPI00104341	EPOXIDE HYDROLASE 2, CYTOPLASMIC.	48	n.d.	n.d.	n.d.	n.d.	n.d.	n.d.	n.d.	n.d.	n.d.	n.d.	n.d.	n.d.	n.d.	n.d.	n.d.	n.d.	n.d.	n.d.	n.d.	n.d.	n.d.	n.d.	n.d.	n.d.	0.23584	0.00108	-0.62738	-4.24011	0.19188	-3.26965	0.12366	6e-05	-0.90777	-8.08669	0.22586	-4.01917
IPI00015799	DIACYLGLYCEROL O-ACYLTRANSFERASE 1.	61	n.d.	n.d.	n.d.	n.d.	n.d.	n.d.	n.d.	n.d.	n.d.	n.d.	n.d.	n.d.	n.d.	n.d.	n.d.	n.d.	n.d.	n.d.	1.08181	0.83129	0.03415	1.08181	0.16029	0.213051	0.16947	4e-05	-0.7709	-5.90064	0.18889	-4.08121	0.47514	0.02744	-0.32317	-2.10462	0.14655	-2.20519
IPI00477553	DEDICATOR OF CYTO-KINESIS 1 (FRAGMENT).	64	n.d.	n.d.	n.d.	n.d.	n.d.	n.d.	5.02087	0.00084	0.70078	5.02087	0.20985	3.33943	n.d.	n.d.	n.d.	n.d.	n.d.	n.d.	3.46682	0.04074	0.53993	3.46682	0.26387	2.0462	n.d.	n.d.	n.d.	n.d.	n.d.	n.d.	n.d.	n.d.	n.d.	n.d.	n.d.	n.d.
IPI00107113	UTP14, U3 SMALL NUCLEOLAR RIBONUCLEOPROTEIN, HOMOLOG A.	65	n.d.	n.d.	n.d.	n.d.	n.d.	n.d.	2.48401	0.01072	0.39515	2.48401	0.15486	2.55166	n.d.	n.d.	n.d.	n.d.	n.d.	n.d.	n.d.	n.d.	n.d.	n.d.	n.d.	n.d.	0.38563	0.01214	-0.41383	-2.59314	0.165	-2.50806	n.d.	n.d.	n.d.	n.d.	n.d.	n.d.
IPI00376344	SPLICE ISOFORM 1 OF MYOSIN IB.	66	n.d.	n.d.	n.d.	n.d.	n.d.	n.d.	2.6173	0.04061	0.41785	2.6173	0.20408	2.04748	0.27339	0.00352	-0.56321	-3.65774	0.19298	-2.91849	n.d.	n.d.	n.d.	n.d.	n.d.	n.d.	n.d.	n.d.	n.d.	n.d.	n.d.	n.d.	n.d.	n.d.	n.d.	n.d.	n.d.	n.d.
IPI00005024	MYBBP1A PROTEIN.	79	n.d.	n.d.	n.d.	n.d.	n.d.	n.d.	n.d.	n.d.	n.d.	n.d.	n.d.	n.d.	0.43173	0.01779	-0.36479	-2.31627	0.15392	-2.37	1.24295	0.55028	0.09445	1.24295	0.15812	0.597331	0.44214	0.01332	-0.35444	-2.26172	0.1432	-2.47514	n.d.	n.d.	n.d.	n.d.	n.d.	n.d.
IPI00455560	PREDICTED: SIMILAR TO CAVP-TARGET PROTEIN (CAVPT) .	80	n.d.	n.d.	n.d.	n.d.	n.d.	n.d.	1.31363	0.38263	0.11847	1.31363	0.1357	0.873029	0.34478	0.0033	-0.46246	-2.90039	0.15736	-2.93887	1.22588	0.62067	0.08845	1.22588	0.17871	0.494936	0.44859	0.02044	-0.34815	-2.22921	0.15019	-2.31806	n.d.	n.d.	n.d.	n.d.	n.d.	n.d.
IPI00296400	EVOLUTIONARILY CONSERVED G-PATCH DOMAIN CONTAINING PROTEIN.	121	n.d.	n.d.	n.d.	n.d.	n.d.	n.d.	n.d.	n.d.	n.d.	n.d.	n.d.	n.d.	n.d.	n.d.	n.d.	n.d.	n.d.	n.d.	0.30252	0.00128	-0.51924	-3.30555	0.16126	-3.21989	n.d.	n.d.	n.d.	n.d.	n.d.	n.d.	3.39529	0.03004	0.53088	3.39529	0.2447	2.16951
IPI00181359	SRRP129 PROTEIN.	187	n.d.	n.d.	n.d.	n.d.	n.d.	n.d.	1.16482	0.92356	0.06626	1.16482	0.69051	0.0959581	1.70976	0.13396	0.23293	1.70976	0.15543	1.49862	0.16591	0.00017	-0.78013	-6.02736	0.2076	-3.75785	0.21517	0.00365	-0.66722	-4.64749	0.2295	-2.90728	n.d.	n.d.	n.d.	n.d.	n.d.	n.d.
IPI00430808	HYPOTHETICAL PROTEIN.	188	n.d.	n.d.	n.d.	n.d.	n.d.	n.d.	0.98009	0.9792	-0.00873	-1.02031	0.335	-0.0260597	3.04261	0.10726	0.48325	3.04261	0.30003	1.61067	0.51117	0.03235	-0.29144	-1.95632	0.13618	-2.14011	0.27397	0.01415	-0.5623	-3.65008	0.22918	-2.45353	n.d.	n.d.	n.d.	n.d.	n.d.	n.d.
IPI00019407	STEROL-4-ALPHA-CARBOXYLATE 3-DEHYDROGENASE, DECARBOXYLATING.	192	n.d.	n.d.	n.d.	n.d.	n.d.	n.d.	7.16691	0.00479	0.85533	7.16691	0.30321	2.82092	n.d.	n.d.	n.d.	n.d.	n.d.	n.d.	n.d.	n.d.	n.d.	n.d.	n.d.	n.d.	0.19315	0.04023	-0.71411	-5.1774	0.34811	-2.05139	n.d.	n.d.	n.d.	n.d.	n.d.	n.d.
IPI00021924	HISTONE H1X.	193	n.d.	n.d.	n.d.	n.d.	n.d.	n.d.	n.d.	n.d.	n.d.	n.d.	n.d.	n.d.	n.d.	n.d.	n.d.	n.d.	n.d.	n.d.	0.34412	0.0115	-0.46329	-2.90594	0.18332	-2.52722	0.27914	0.00342	-0.55417	-3.58238	0.18934	-2.92685	n.d.	n.d.	n.d.	n.d.	n.d.	n.d.
IPI00218962	SPLICE ISOFORM 2 OF PROTEIN C20ORF43.	196	n.d.	n.d.	n.d.	n.d.	n.d.	n.d.	16.0707	9.42e-06	1.20603	16.0707	0.27224	4.43002	0.46409	0.117	-0.3334	-2.15478	0.2127	-1.56747	n.d.	n.d.	n.d.	n.d.	n.d.	n.d.	0.37732	0.00526	-0.42329	-2.65026	0.15167	-2.79086	0.55941	0.46717	-0.25227	-1.78759	0.34695	-0.727108
IPI00008148	SPLICE ISOFORM 1 OF GDNF FAMILY RECEPTOR ALPHA 1 PRECURSOR.	198	n.d.	n.d.	n.d.	n.d.	n.d.	n.d.	7.64997	0.00018	0.88366	7.64997	0.23601	3.74416	n.d.	n.d.	n.d.	n.d.	n.d.	n.d.	n.d.	n.d.	n.d.	n.d.	n.d.	n.d.	0.35614	0.00756	-0.44838	-2.80791	0.16786	-2.67115	n.d.	n.d.	n.d.	n.d.	n.d.	n.d.
IPI00215687	SPLICE ISOFORM GAC OF GLUTAMINASE, KIDNEY ISOFORM, MITOCHONDRIAL PRECURSOR.	216	n.d.	n.d.	n.d.	n.d.	n.d.	n.d.	1.15819	0.45609	0.06378	1.15819	0.08558	0.745268	2.51778	0.0143	0.40102	2.51778	0.1637	2.44973	n.d.	n.d.	n.d.	n.d.	n.d.	n.d.	0.59721	0.00675	-0.22388	-1.67446	0.08264	-2.7091	n.d.	n.d.	n.d.	n.d.	n.d.	n.d.
IPI00328298	SPLICE ISOFORM 2 OF STRUCTURAL MAINTENANCE OF CHROMOSOMES 4-LIKE 1 PROTEIN.	219	n.d.	n.d.	n.d.	n.d.	n.d.	n.d.	1.32688	0.34781	0.12283	1.32688	0.13083	0.938852	1.99434	0.02767	0.2998	1.99434	0.13615	2.20198	n.d.	n.d.	n.d.	n.d.	n.d.	n.d.	0.4661	0.01608	-0.33152	-2.14547	0.13773	-2.40703	1.82283	0.05376	0.26075	1.82283	0.13519	1.92877
IPI00332157	MITOCHONDRIAL RIBOSOMAL PROTEIN L54.	284	n.d.	n.d.	n.d.	n.d.	n.d.	n.d.	2.85481	0.01656	0.45558	2.85481	0.19011	2.3964	n.d.	n.d.	n.d.	n.d.	n.d.	n.d.	2.22191	0.04133	0.34673	2.22191	0.16995	2.04019	0.54288	0.38851	-0.2653	-1.84204	0.30766	-0.862316	n.d.	n.d.	n.d.	n.d.	n.d.	n.d.
IPI00294891	PROLIFERATING-CELL NUCLEOLAR ANTIGEN P120.	285	n.d.	n.d.	n.d.	n.d.	n.d.	n.d.	n.d.	n.d.	n.d.	n.d.	n.d.	n.d.	5.60815	7e-05	0.74882	5.60815	0.18863	3.96978	1.03187	0.93916	0.01362	1.03187	0.17848	0.0763111	n.d.	n.d.	n.d.	n.d.	n.d.	n.d.	2.37364	0.03944	0.37541	2.37364	0.18228	2.05952
IPI00024097	SPLICE ISOFORM 1 OF TESTIN.	291	n.d.	n.d.	n.d.	n.d.	n.d.	n.d.	n.d.	n.d.	n.d.	n.d.	n.d.	n.d.	2.92493	0.03746	0.46612	2.92493	0.22401	2.0808	7.0119	0.00344	0.84584	7.0119	0.28911	2.92567	n.d.	n.d.	n.d.	n.d.	n.d.	n.d.	n.d.	n.d.	n.d.	n.d.	n.d.	n.d.
IPI00183695	CALPACTIN I LIGHT CHAIN.	299	n.d.	n.d.	n.d.	n.d.	n.d.	n.d.	2.35617	0.00903	0.37221	2.35617	0.14256	2.6109	4.16948	0.00025	0.62008	4.16948	0.16948	3.65872	2.66465	0.00464	0.42564	2.66465	0.15036	2.83081	n.d.	n.d.	n.d.	n.d.	n.d.	n.d.	n.d.	n.d.	n.d.	n.d.	n.d.	n.d.
IPI00397008	PREDICTED: SIMILAR TO HYPOTHETICAL PROTEIN DJ845O24.2 .	300	n.d.	n.d.	n.d.	n.d.	n.d.	n.d.	n.d.	n.d.	n.d.	n.d.	n.d.	n.d.	2.02319	0.02551	0.30604	2.02319	0.13701	2.23371	n.d.	n.d.	n.d.	n.d.	n.d.	n.d.	0.31863	0.00135	-0.49671	-3.13843	0.15493	-3.20603	n.d.	n.d.	n.d.	n.d.	n.d.	n.d.
IPI00007118	PLASMINOGEN ACTIVATOR INHIBITOR-1 PRECURSOR.	331	n.d.	n.d.	n.d.	n.d.	n.d.	n.d.	n.d.	n.d.	n.d.	n.d.	n.d.	n.d.	4.96711	0.00037	0.6961	4.96711	0.19534	3.56353	n.d.	n.d.	n.d.	n.d.	n.d.	n.d.	1.07164	0.86056	0.03005	1.07164	0.17107	0.175659	3.36927	0.00758	0.52754	3.36927	0.19757	2.67014
IPI00025683	SPLICE ISOFORM 1 OF TRANSFORMING ACIDIC COILED-COIL-CONTAINING PROTEIN 1.	345	n.d.	n.d.	n.d.	n.d.	n.d.	n.d.	3.11132	0.11345	0.49294	3.11132	0.31142	1.58288	n.d.	n.d.	n.d.	n.d.	n.d.	n.d.	7.29162	0.00096	0.86282	7.29162	0.26127	3.30241	3.19767	0.0079	0.50483	3.19767	0.19006	2.65616	37.4265	2.43e-06	1.57318	37.4265	0.33376	4.71351
IPI00296388	BROMODOMAIN ADJACENT TO ZINC FINGER DOMAIN 2A.	408	n.d.	n.d.	n.d.	n.d.	n.d.	n.d.	n.d.	n.d.	n.d.	n.d.	n.d.	n.d.	n.d.	n.d.	n.d.	n.d.	n.d.	n.d.	4.05189	0.04476	0.60766	4.05189	0.30278	2.00694	2.37493	0.03645	0.37565	2.37493	0.17957	2.09194	n.d.	n.d.	n.d.	n.d.	n.d.	n.d.
IPI00031519	SPLICE ISOFORM 1 OF DNA.	410	n.d.	n.d.	n.d.	n.d.	n.d.	n.d.	n.d.	n.d.	n.d.	n.d.	n.d.	n.d.	n.d.	n.d.	n.d.	n.d.	n.d.	n.d.	3.97164	0.00062	0.59897	3.97164	0.17501	3.42249	5.2218	8e-05	0.71782	5.2218	0.18178	3.94884	n.d.	n.d.	n.d.	n.d.	n.d.	n.d.
IPI00216319	14-3-3 PROTEIN ETA.	411	n.d.	n.d.	n.d.	n.d.	n.d.	n.d.	n.d.	n.d.	n.d.	n.d.	n.d.	n.d.	0.91533	0.88911	-0.03842	-1.0925	0.27557	-0.13942	9.39913	0.00032	0.97309	9.39913	0.27071	3.59458	3.13657	0.01024	0.49646	3.13657	0.19334	2.56781	n.d.	n.d.	n.d.	n.d.	n.d.	n.d.
IPI00032003	EMERIN.	421	n.d.	n.d.	n.d.	n.d.	n.d.	n.d.	n.d.	n.d.	n.d.	n.d.	n.d.	n.d.	3.92673	0.00044	0.59403	3.92673	0.16888	3.51747	n.d.	n.d.	n.d.	n.d.	n.d.	n.d.	2.99837	0.00194	0.47688	2.99837	0.15384	3.09984	2.93216	0.00278	0.46719	2.93216	0.15621	2.99078
IPI00101645	PUTATIVE ADENOSYLHOMOCYSTEINASE 3.	424	n.d.	n.d.	n.d.	n.d.	n.d.	n.d.	n.d.	n.d.	n.d.	n.d.	n.d.	n.d.	3.78312	0.01036	0.57785	3.78312	0.22542	2.56344	n.d.	n.d.	n.d.	n.d.	n.d.	n.d.	3.425	0.0079	0.53466	3.425	0.20127	2.65643	n.d.	n.d.	n.d.	n.d.	n.d.	n.d.
IPI00019579	COMPLEMENT FACTOR D PRECURSOR.	427	n.d.	n.d.	n.d.	n.d.	n.d.	n.d.	n.d.	n.d.	n.d.	n.d.	n.d.	n.d.	n.d.	n.d.	n.d.	n.d.	n.d.	n.d.	n.d.	n.d.	n.d.	n.d.	n.d.	n.d.	3.46855	0.00356	0.54015	3.46855	0.18534	2.91437	13.1108	0.00024	1.11763	13.1108	0.30399	3.67654
IPI00045660	NOVEL PROTEIN.	454	n.d.	n.d.	n.d.	n.d.	n.d.	n.d.	0.93553	0.83913	-0.02894	-1.06891	0.14257	-0.202988	0.34924	0.00446	-0.45688	-2.86337	0.16065	-2.84395	0.44546	0.02478	-0.35119	-2.24488	0.15644	-2.24489	0.18759	0.03502	-0.72679	-5.33075	0.34476	-2.1081	n.d.	n.d.	n.d.	n.d.	n.d.	n.d.
IPI00290439	SRPK1A PROTEIN KINASE.	458	n.d.	n.d.	n.d.	n.d.	n.d.	n.d.	0.67097	0.62022	-0.1733	-1.49038	0.34972	-0.495539	0.51472	0.04971	-0.28843	-1.94281	0.14698	-1.96238	n.d.	n.d.	n.d.	n.d.	n.d.	n.d.	n.d.	n.d.	n.d.	n.d.	n.d.	n.d.	0.50409	0.04238	-0.29749	-1.98377	0.14657	-2.02968
IPI00300631	SCAFFOLD ATTACHMENT FACTOR B.	496	2.1242	0.05635	0.32719	2.1242	0.17146	1.90826	1.35128	0.06282	0.13075	1.35128	0.07028	1.86042	0.69579	0.14804	-0.15752	-1.43722	0.1089	-1.44646	1.16752	0.70245	0.06726	1.16752	0.17608	0.381985	1.02805	0.93222	0.01201	1.02805	0.14125	0.0850265	0.19196	0.00035	-0.71679	-5.20939	0.2005	-3.57501
IPI00014587	SPLICE ISOFORM BRAIN OF CLATHRIN LIGHT CHAIN A.	497	1.85315	0.05219	0.26791	1.85315	0.13799	1.94152	0.9899	0.96627	-0.00441	-1.0102	0.10422	-0.0423143	1.2104	0.46585	0.08293	1.2104	0.11372	0.729247	1.32976	0.33064	0.12377	1.32976	0.12723	0.972805	0.64994	0.17669	-0.18713	-1.5386	0.13851	-1.35102	0.22406	0.00041	-0.64963	-4.46307	0.18376	-3.53521
IPI00013272	SPLICE ISOFORM 1 OF GOLGI AUTOANTIGEN, GOLGIN SUBFAMILY A MEMBER 4.	498	1.32145	0.36846	0.12105	1.32145	0.1346	0.899331	0.67814	0.57188	-0.16868	-1.47462	0.2984	-0.565282	1.00136	0.99562	0.00059	1.00136	0.10782	0.00547208	1.12941	0.71742	0.05285	1.12941	0.14604	0.361887	0.60564	0.15272	-0.21779	-1.65116	0.1523	-1.43001	0.30094	0.01868	-0.52153	-3.32298	0.22175	-2.35188
IPI00004503	LYSOSOME-ASSOCIATED MEMBRANE GLYCOPROTEIN 1 PRECURSOR.	499	1.44159	0.18634	0.15884	1.44159	0.1202	1.32146	0.84778	0.58657	-0.07172	-1.17955	0.13188	-0.543828	0.62384	0.13438	-0.20493	-1.60299	0.13689	-1.49704	1.04742	0.8734	0.02012	1.04742	0.12627	0.159341	0.53932	0.07666	-0.26815	-1.85418	0.15147	-1.77032	0.4487	0.02868	-0.34804	-2.22866	0.15908	-2.18783
IPI00033217	ALPHA-AMINOADIPIC SEMIALDEHYDE SYNTHASE, MITOCHONDRIAL PRECURSOR.	500	0.96579	0.96627	-0.01512	-1.03543	0.35757	-0.0422854	n.d.	n.d.	n.d.	n.d.	n.d.	n.d.	n.d.	n.d.	n.d.	n.d.	n.d.	n.d.	n.d.	n.d.	n.d.	n.d.	n.d.	n.d.	0.56772	0.23468	-0.24586	-1.76142	0.20689	-1.18836	0.26054	0.05544	-0.58413	-3.83824	0.30497	-1.91537
IPI00008219	UV EXCISION REPAIR PROTEIN RAD23 HOMOLOG A.	501	n.d.	n.d.	n.d.	n.d.	n.d.	n.d.	n.d.	n.d.	n.d.	n.d.	n.d.	n.d.	1.16827	0.83986	0.06754	1.16827	0.33424	0.20207	n.d.	n.d.	n.d.	n.d.	n.d.	n.d.	n.d.	n.d.	n.d.	n.d.	n.d.	n.d.	0.37719	0.05965	-0.42344	-2.65121	0.22483	-1.88338
IPI00013976	LAMININ BETA-1 CHAIN PRECURSOR.	502	1.7342	0.09817	0.2391	1.7342	0.14458	1.65376	1.31152	0.347	0.11777	1.31152	0.12524	0.940355	1.21421	0.58916	0.0843	1.21421	0.15609	0.540073	1.16663	0.41248	0.06693	1.16663	0.08167	0.819518	0.60188	0.04352	-0.22049	-1.66147	0.10923	-2.01858	0.46632	0.05991	-0.33131	-2.14443	0.17609	-1.88148
IPI00220959	CARTILAGE-ASSOCIATED PROTEIN PRECURSOR.	503	1.60584	0.26177	0.2057	1.60584	0.1833	1.1222	0.67391	0.40677	-0.1714	-1.48387	0.20661	-0.829582	0.79584	0.61081	-0.09917	-1.25653	0.19487	-0.508903	n.d.	n.d.	n.d.	n.d.	n.d.	n.d.	0.44766	0.12946	-0.34906	-2.23386	0.23021	-1.51627	0.35063	0.06056	-0.45515	-2.85201	0.24252	-1.87675
IPI00029997	6-PHOSPHOGLUCONOLACTONASE.	504	n.d.	n.d.	n.d.	n.d.	n.d.	n.d.	1.28329	0.63518	0.10832	1.28329	0.22831	0.474443	n.d.	n.d.	n.d.	n.d.	n.d.	n.d.	2.04145	0.20363	0.30994	2.04145	0.2438	1.27129	n.d.	n.d.	n.d.	n.d.	n.d.	n.d.	0.44233	0.0614	-0.35425	-2.26074	0.18937	-1.87068
IPI00464952	SPLICING FACTOR ARGININE/SERINE-RICH 11.	505	1.6536	0.00235	0.21843	1.6536	0.0718	3.0422	0.88904	0.44263	-0.05108	-1.1248	0.06653	-0.767774	0.88689	0.40882	-0.05213	-1.12753	0.06311	-0.826018	1.44534	0.3935	0.15997	1.44534	0.18747	0.85331	0.83526	0.33892	-0.07818	-1.19724	0.08175	-0.95633	0.62235	0.0637	-0.20597	-1.60682	0.11108	-1.85425
IPI00001589	MITOCHONDRIAL IMPORT INNER MEMBRANE TRANSLOCASE SUBUNIT TIM13 B.	506	1.91191	0.05507	0.28147	1.91191	0.14673	1.91829	1.12532	0.70392	0.05128	1.12532	0.13492	0.380077	0.76379	0.3696	-0.11703	-1.30927	0.13043	-0.897263	2.32379	0.01079	0.3662	2.32379	0.14364	2.54943	0.70895	0.30291	-0.14939	-1.41054	0.145	-1.03028	0.49586	0.068	-0.30464	-2.01671	0.16693	-1.82496
IPI00291093	DNA-DIRECTED RNA POLYMERASE II 23 KDA POLYPEPTIDE.	507	1.26405	0.69389	0.10177	1.26405	0.25856	0.393603	n.d.	n.d.	n.d.	n.d.	n.d.	n.d.	n.d.	n.d.	n.d.	n.d.	n.d.	n.d.	n.d.	n.d.	n.d.	n.d.	n.d.	n.d.	n.d.	n.d.	n.d.	n.d.	n.d.	n.d.	0.19794	0.06933	-0.70346	-5.05196	0.38731	-1.81627
IPI00015119	DNA-DIRECTED RNA POLYMERASES I, II, AND III 14.4 KDA POLYPEPTIDE.	508	n.d.	n.d.	n.d.	n.d.	n.d.	n.d.	1.09987	0.7204	0.04134	1.09987	0.1155	0.357922	0.56946	0.03989	-0.24454	-1.75606	0.11901	-2.05479	1.26053	0.7541	0.10055	1.26053	0.32101	0.31323	n.d.	n.d.	n.d.	n.d.	n.d.	n.d.	0.55908	0.07187	-0.25253	-1.78867	0.1403	-1.79993
IPI00014310	SPLICE ISOFORM 1 OF CULLIN HOMOLOG 1.	509	n.d.	n.d.	n.d.	n.d.	n.d.	n.d.	n.d.	n.d.	n.d.	n.d.	n.d.	n.d.	n.d.	n.d.	n.d.	n.d.	n.d.	n.d.	n.d.	n.d.	n.d.	n.d.	n.d.	n.d.	n.d.	n.d.	n.d.	n.d.	n.d.	n.d.	0.53408	0.07551	-0.27239	-1.87238	0.15326	-1.77731
IPI00550173	CCDC12 PROTEIN.	510	1.32866	0.39088	0.12341	1.32866	0.14383	0.858027	1.51913	0.30226	0.18159	1.51913	0.17603	1.03159	0.74039	0.45186	-0.13054	-1.35064	0.17352	-0.752305	1.42617	0.58555	0.15417	1.42617	0.28273	0.545291	0.80879	0.85462	-0.09217	-1.23642	0.50303	-0.18323	0.48202	0.0903	-0.31693	-2.07459	0.18711	-1.69382
IPI00012831	HEPATITIS B VIRUS X-INTERACTING PROTEIN .	511	n.d.	n.d.	n.d.	n.d.	n.d.	n.d.	1.21144	0.57021	0.0833	1.21144	0.14673	0.567709	1.16069	0.80619	0.06472	1.16069	0.26378	0.245356	4.92517	0.03832	0.69242	4.92517	0.33428	2.07138	1.07198	0.937	0.03019	1.07198	0.38191	0.07905	0.41829	0.09169	-0.37852	-2.39067	0.22444	-1.68651
IPI00396321	HYPOTHETICAL PROTEIN PRO1855.	512	1.56342	0.29352	0.19408	1.56342	0.18476	1.05044	0.97583	0.95548	-0.01063	-1.02477	0.19036	-0.0558416	1.24494	0.56712	0.09515	1.24494	0.16626	0.572296	0.88484	0.77769	-0.05313	-1.13015	0.1882	-0.282306	0.32909	0.00283	-0.48269	-3.0387	0.16168	-2.98547	0.50496	0.10221	-0.29675	-1.98037	0.18158	-1.63427
IPI00000279	LEREPO4 PROTEIN.	513	2.08991	0.08251	0.32013	2.08991	0.18438	1.73625	1.63458	0.60924	0.21341	1.63458	0.4175	0.511162	1.33302	0.79822	0.12484	1.33302	0.4883	0.255663	n.d.	n.d.	n.d.	n.d.	n.d.	n.d.	1.11654	0.77154	0.04787	1.11654	0.16487	0.29035	0.46184	0.10621	-0.33551	-2.16527	0.20768	-1.61551
IPI00009123	NUCLEOBINDIN 2 PRECURSOR.	514	1.79709	0.06717	0.25457	1.79709	0.13907	1.83052	1.05339	0.89671	0.02259	1.05339	0.17399	0.129835	0.81013	0.60861	-0.09145	-1.23438	0.17859	-0.512067	0.74008	0.46115	-0.13072	-1.3512	0.17738	-0.736949	0.61655	0.08649	-0.21003	-1.62193	0.12252	-1.71425	0.57397	0.1107	-0.24111	-1.74225	0.15116	-1.59506
IPI00303832	KIAA0252 PROTEIN.	515	1.55021	0.15097	0.19039	1.55021	0.13257	1.43615	n.d.	n.d.	n.d.	n.d.	n.d.	n.d.	n.d.	n.d.	n.d.	n.d.	n.d.	n.d.	n.d.	n.d.	n.d.	n.d.	n.d.	n.d.	n.d.	n.d.	n.d.	n.d.	n.d.	n.d.	0.57906	0.11119	-0.23728	-1.72694	0.14896	-1.59291
IPI00004970	DRIM PROTEIN.	516	0.90691	0.88901	-0.04244	-1.10264	0.30407	-0.139573	0.75621	0.47425	-0.12136	-1.32238	0.16959	-0.715608	0.98926	0.98349	-0.00469	-1.01086	0.22674	-0.0206845	0.60617	0.30969	-0.21741	-1.64971	0.21401	-1.01589	0.63667	0.26949	-0.19609	-1.57067	0.17758	-1.10423	0.65149	0.114	-0.18609	-1.53494	0.11774	-1.58052
IPI00217468	HISTONE H1.5.	517	2.50568	8.85e-08	0.39893	2.50568	0.07458	5.34902	1.48223	0.06453	0.17092	1.48223	0.09246	1.84858	0.92816	0.7918	-0.03238	-1.0774	0.12266	-0.263982	1.07532	0.8431	0.03154	1.07532	0.15934	0.197942	1.91779	0.05062	0.2828	1.91779	0.14468	1.95466	0.59827	0.11569	-0.2231	-1.67149	0.14182	-1.57312
IPI00013654	DYNACTIN 3, ISOFORM 2.	518	n.d.	n.d.	n.d.	n.d.	n.d.	n.d.	n.d.	n.d.	n.d.	n.d.	n.d.	n.d.	n.d.	n.d.	n.d.	n.d.	n.d.	n.d.	n.d.	n.d.	n.d.	n.d.	n.d.	n.d.	n.d.	n.d.	n.d.	n.d.	n.d.	n.d.	0.42917	0.12236	-0.36737	-2.33007	0.23779	-1.54493
IPI00007765	STRESS-70 PROTEIN, MITOCHONDRIAL PRECURSOR.	519	0.91538	0.85742	-0.0384	-1.09244	0.21373	-0.179666	0.70558	0.26725	-0.15145	-1.41726	0.13652	-1.10936	1.0085	0.97565	0.00368	1.0085	0.12041	0.0305622	1.65599	0.0162	0.21906	1.65599	0.09111	2.40435	0.99536	0.9909	-0.00202	-1.00466	0.17686	-0.0114215	0.70867	0.13476	-0.14956	-1.4111	0.1	-1.4956
IPI00008524	SPLICE ISOFORM 1 OF POLYADENYLATE-BINDING PROTEIN 1.	520	2.08183	0.05634	0.31845	2.08183	0.16686	1.90849	n.d.	n.d.	n.d.	n.d.	n.d.	n.d.	n.d.	n.d.	n.d.	n.d.	n.d.	n.d.	n.d.	n.d.	n.d.	n.d.	n.d.	n.d.	n.d.	n.d.	n.d.	n.d.	n.d.	n.d.	0.54533	0.16516	-0.26334	-1.83377	0.18974	-1.3879
IPI00011253	40S RIBOSOMAL PROTEIN S3.	521	1.47608	0.74958	0.16911	1.47608	0.52981	0.31919	n.d.	n.d.	n.d.	n.d.	n.d.	n.d.	0.72707	0.36411	-0.13842	-1.37539	0.15252	-0.907553	1.62753	0.10777	0.21153	1.62753	0.13152	1.60835	n.d.	n.d.	n.d.	n.d.	n.d.	n.d.	0.45208	0.16776	-0.34478	-2.21198	0.24994	-1.37945
IPI00014474	A-KINASE ANCHOR PROTEIN 8.	522	1.3319	0.40485	0.12447	1.3319	0.14943	0.832965	1.16278	0.66799	0.0655	1.16278	0.15271	0.428918	0.82502	0.61309	-0.08354	-1.21209	0.1652	-0.50569	n.d.	n.d.	n.d.	n.d.	n.d.	n.d.	1.06086	0.89828	0.02566	1.06086	0.20073	0.127833	0.47257	0.17979	-0.32554	-2.11611	0.24268	-1.34144
IPI00009057	SPLICE ISOFORM A OF RAS-GTPASE-ACTIVATING PROTEIN BINDING PROTEIN 2.	523	1.39235	0.32588	0.14375	1.39235	0.14632	0.982436	1.12268	0.7409	0.05025	1.12268	0.15198	0.330636	0.77817	0.42349	-0.10893	-1.28507	0.1361	-0.800367	n.d.	n.d.	n.d.	n.d.	n.d.	n.d.	0.86687	0.64502	-0.06205	-1.15358	0.13468	-0.460722	0.41743	0.18732	-0.37942	-2.39562	0.28775	-1.31858
IPI00410039	SPLICE ISOFORM 1 OF PERIPHILIN 1.	524	n.d.	n.d.	n.d.	n.d.	n.d.	n.d.	n.d.	n.d.	n.d.	n.d.	n.d.	n.d.	n.d.	n.d.	n.d.	n.d.	n.d.	n.d.	0.78274	0.63785	-0.10638	-1.27756	0.22601	-0.470687	0.9323	0.89256	-0.03045	-1.07262	0.22542	-0.135081	0.65171	0.19153	-0.18594	-1.53442	0.14237	-1.30603
IPI00007347	CONSERVED OLIGOMERIC GOLGI COMPLEX COMPONENT 5.	525	n.d.	n.d.	n.d.	n.d.	n.d.	n.d.	n.d.	n.d.	n.d.	n.d.	n.d.	n.d.	n.d.	n.d.	n.d.	n.d.	n.d.	n.d.	n.d.	n.d.	n.d.	n.d.	n.d.	n.d.	n.d.	n.d.	n.d.	n.d.	n.d.	n.d.	0.67533	0.19466	-0.17048	-1.48076	0.13145	-1.29692
IPI00001159	GCN1-LIKE PROTEIN 1.	526	0.43244	0.20418	-0.36408	-2.31248	0.28674	-1.26972	1.66622	0.59001	0.22173	1.66622	0.41151	0.53882	0.72563	0.32842	-0.13929	-1.37812	0.14252	-0.977337	n.d.	n.d.	n.d.	n.d.	n.d.	n.d.	n.d.	n.d.	n.d.	n.d.	n.d.	n.d.	0.60188	0.20115	-0.22049	-1.66146	0.17249	-1.27828
IPI00105598	26S PROTEASOME NON-ATPASE REGULATORY SUBUNIT 11.	527	1.47351	0.7257	0.16835	1.47351	0.47983	0.350853	1.60441	0.33481	0.20531	1.60441	0.21288	0.96444	1.50368	0.17805	0.17715	1.50368	0.13154	1.34674	1.92972	0.06384	0.28549	1.92972	0.15405	1.85323	n.d.	n.d.	n.d.	n.d.	n.d.	n.d.	0.64714	0.21126	-0.189	-1.54525	0.15119	-1.25008
IPI00025160	VAC14 HOMOLOG .	528	1.0245	0.97987	0.01051	1.0245	0.41658	0.0252292	n.d.	n.d.	n.d.	n.d.	n.d.	n.d.	1.08863	0.902	0.03688	1.08863	0.29949	0.123143	n.d.	n.d.	n.d.	n.d.	n.d.	n.d.	n.d.	n.d.	n.d.	n.d.	n.d.	n.d.	0.29474	0.21828	-0.53056	-3.3928	0.43096	-1.23111
IPI00219430	THYROID HORMONE RECEPTOR-ASSOCIATED PROTEIN COMPLEX 100 KDA COMPONENT.	529	3.17751	0.10887	0.50209	3.17751	0.31316	1.6033	n.d.	n.d.	n.d.	n.d.	n.d.	n.d.	1.23187	0.69381	0.09056	1.23187	0.23004	0.393671	n.d.	n.d.	n.d.	n.d.	n.d.	n.d.	n.d.	n.d.	n.d.	n.d.	n.d.	n.d.	0.49153	0.22019	-0.30845	-2.03445	0.25159	-1.226
IPI00099999	TFG PROTEIN.	530	1.34893	0.32509	0.12999	1.34893	0.1321	0.984027	0.89909	0.89401	-0.0462	-1.11224	0.34674	-0.133241	0.93672	0.82019	-0.02839	-1.06756	0.1249	-0.227302	1.19654	0.57427	0.07793	1.19654	0.13872	0.561779	1.01133	0.97038	0.00489	1.01133	0.13174	0.0371186	0.69601	0.22146	-0.15739	-1.43676	0.12873	-1.22264
IPI00017929	HYPOTHETICAL PROTEIN FLJ23022.	531	2.21969	0.24934	0.34629	2.21969	0.30061	1.15196	1.27524	0.67096	0.10559	1.27524	0.24855	0.424824	n.d.	n.d.	n.d.	n.d.	n.d.	n.d.	n.d.	n.d.	n.d.	n.d.	n.d.	n.d.	n.d.	n.d.	n.d.	n.d.	n.d.	n.d.	0.39731	0.23101	-0.40087	-2.51693	0.33468	-1.19777
IPI00446178	HYPOTHETICAL PROTEIN FLJ42651.	532	1.24028	0.46714	0.09352	1.24028	0.12861	0.72716	0.80071	0.44907	-0.09653	-1.24889	0.12752	-0.756979	0.94115	0.83409	-0.02634	-1.06253	0.12575	-0.209463	0.79264	0.33678	-0.10092	-1.2616	0.10507	-0.960503	0.44401	0.01477	-0.35261	-2.2522	0.14463	-2.43801	0.65575	0.23624	-0.18326	-1.52498	0.15473	-1.18439
IPI00220991	SPLICE ISOFORM 2 OF ADAPTER-RELATED PROTEIN COMPLEX 2 BETA 1 SUBUNIT.	533	n.d.	n.d.	n.d.	n.d.	n.d.	n.d.	0.68362	0.44247	-0.16519	-1.4628	0.21508	-0.76804	n.d.	n.d.	n.d.	n.d.	n.d.	n.d.	n.d.	n.d.	n.d.	n.d.	n.d.	n.d.	0.70983	0.23722	-0.14884	-1.40878	0.12593	-1.18193	0.71623	0.2511	-0.14495	-1.39619	0.12629	-1.14776
IPI00334587	SPLICE ISOFORM 2 OF HETEROGENEOUS NUCLEAR RIBONUCLEOPROTEIN A/B.	534	1.77912	0.00637	0.25021	1.77912	0.09172	2.72798	1.23752	0.26753	0.09255	1.23752	0.08347	1.10878	0.89666	0.64967	-0.04737	-1.11525	0.10429	-0.454214	1.1302	0.76564	0.05315	1.1302	0.17832	0.29806	0.86384	0.33873	-0.06357	-1.15763	0.06645	-0.956659	0.81363	0.25554	-0.08957	-1.22906	0.07878	-1.13696
IPI00019770	UBIQUITIN-LIKE PROTEIN FUBI AND RIBOSOMAL PROTEIN S30 PRECURSOR .	535	2.15359	0.00014	0.33316	2.15359	0.08763	3.80189	1.01449	0.93066	0.00625	1.01449	0.07181	0.0870352	1.22398	0.59872	0.08777	1.22398	0.1668	0.526199	1.36737	0.31627	0.13588	1.36737	0.13559	1.00214	1.42598	0.42451	0.15411	1.42598	0.19297	0.798622	0.58846	0.26471	-0.23029	-1.69936	0.20647	-1.11537
IPI00329791	PRP5-LIKE DEAD-BOX PROTEIN.	536	1.84984	0.36741	0.26713	1.84984	0.29638	0.901309	1.44754	0.49918	0.16063	1.44754	0.2377	0.675768	n.d.	n.d.	n.d.	n.d.	n.d.	n.d.	n.d.	n.d.	n.d.	n.d.	n.d.	n.d.	n.d.	n.d.	n.d.	n.d.	n.d.	n.d.	0.33779	0.26796	-0.47135	-2.96041	0.42549	-1.10778
IPI00217851	RPEL REPEAT CONTAINING PROTEIN.	537	n.d.	n.d.	n.d.	n.d.	n.d.	n.d.	n.d.	n.d.	n.d.	n.d.	n.d.	n.d.	n.d.	n.d.	n.d.	n.d.	n.d.	n.d.	n.d.	n.d.	n.d.	n.d.	n.d.	n.d.	n.d.	n.d.	n.d.	n.d.	n.d.	n.d.	0.4728	0.27532	-0.32532	-2.11507	0.29822	-1.09087
IPI00220503	DYNACTIN COMPLEX 50 KDA SUBUNIT.	538	2.19021	0.16712	0.34049	2.19021	0.24646	1.38152	0.87915	0.4264	-0.05594	-1.13747	0.07033	-0.795393	1.20959	0.48597	0.08264	1.20959	0.11861	0.696737	1.69299	0.14926	0.22865	1.69299	0.15855	1.44213	1.03426	0.91432	0.01463	1.03426	0.13598	0.107589	0.52342	0.2754	-0.28115	-1.91052	0.25777	-1.0907
IPI00172460	ADENYLATE KINASE 2 ISOFORM C .	539	1.33139	0.39884	0.1243	1.33139	0.14733	0.843684	0.72796	0.1815	-0.13789	-1.3737	0.1032	-1.33614	1.11714	0.63045	0.04811	1.11714	0.1	0.4811	1.90885	0.00093	0.28077	1.90885	0.08479	3.31136	0.80941	0.35846	-0.09183	-1.23547	0.1	-0.9183	0.77829	0.27634	-0.10886	-1.28487	0.1	-1.0886
IPI00096066	SUCCINYL-COA LIGASE [GDP-FORMING] BETA-CHAIN, MITOCHONDRIAL PRECURSOR.	540	1.41245	0.39075	0.14997	1.41245	0.17474	0.858247	1.06261	0.87375	0.02637	1.06261	0.16598	0.158875	0.74853	0.46971	-0.12579	-1.33596	0.174	-0.722931	0.76697	0.46148	-0.11522	-1.30382	0.15646	-0.736418	0.35907	0.10417	-0.44482	-2.78495	0.27374	-1.62497	0.56857	0.28756	-0.24521	-1.75879	0.23057	-1.06349
IPI00006451	N-ETHYLMALEIMIDE-SENSITIVE FACTOR.	541	n.d.	n.d.	n.d.	n.d.	n.d.	n.d.	n.d.	n.d.	n.d.	n.d.	n.d.	n.d.	n.d.	n.d.	n.d.	n.d.	n.d.	n.d.	n.d.	n.d.	n.d.	n.d.	n.d.	n.d.	0.8719	0.698	-0.05953	-1.14692	0.15343	-0.387995	0.65992	0.29991	-0.18051	-1.51534	0.17413	-1.03664
IPI00177890	54 KDA PROTEIN.	542	n.d.	n.d.	n.d.	n.d.	n.d.	n.d.	n.d.	n.d.	n.d.	n.d.	n.d.	n.d.	n.d.	n.d.	n.d.	n.d.	n.d.	n.d.	n.d.	n.d.	n.d.	n.d.	n.d.	n.d.	n.d.	n.d.	n.d.	n.d.	n.d.	n.d.	0.51836	0.31167	-0.28537	-1.92916	0.28206	-1.01174
IPI00024660	PROTEIN KIAA0174.	543	1.65527	0.1923	0.21887	1.65527	0.16787	1.30381	0.99257	0.98214	-0.00324	-1.00749	0.14465	-0.0223989	1.21593	0.50129	0.08491	1.21593	0.12627	0.672448	2.04037	0.02599	0.30971	2.04037	0.13911	2.22637	0.69131	0.20552	-0.16033	-1.44653	0.12664	-1.26603	0.74279	0.3205	-0.12913	-1.34627	0.12999	-0.993384
IPI00465313	163 KDA PROTEIN.	544	1.54277	0.44521	0.1883	1.54277	0.24666	0.763399	0.45818	0.09543	-0.33897	-2.18257	0.20329	-1.66742	1.33515	0.6023	0.12553	1.33515	0.2409	0.521088	n.d.	n.d.	n.d.	n.d.	n.d.	n.d.	0.31655	0.00826	-0.49956	-3.15908	0.18913	-2.64136	0.65738	0.33811	-0.18218	-1.52119	0.19019	-0.957884
IPI00328268	SPLICE ISOFORM 1 OF EUKARYOTIC TRANSLATION INITIATION FACTOR 4 GAMMA 3.	545	2.28789	0.03095	0.35944	2.28789	0.16659	2.15763	n.d.	n.d.	n.d.	n.d.	n.d.	n.d.	n.d.	n.d.	n.d.	n.d.	n.d.	n.d.	0.77546	0.7175	-0.11044	-1.28956	0.30525	-0.361802	n.d.	n.d.	n.d.	n.d.	n.d.	n.d.	0.45196	0.33907	-0.3449	-2.21257	0.36077	-0.956011
IPI00465315	CYTOCHROME C.	546	1.76891	0.02519	0.2477	1.76891	0.11065	2.23859	1.27158	0.2001	0.10434	1.27158	0.08144	1.28119	1.35343	0.12103	0.13143	1.35343	0.08477	1.55043	1.52397	0.15585	0.18298	1.52397	0.12893	1.41922	1.70955	0.33885	0.23288	1.70955	0.24349	0.956425	0.74444	0.3479	-0.12817	-1.3433	0.13655	-0.938631
IPI00010796	PROTEIN DISULFIDE-ISOMERASE PRECURSOR.	547	1.36612	0.00548	0.13549	1.36612	0.04878	2.77757	0.69455	0.00087	-0.15829	-1.43977	0.04754	-3.32962	0.97825	0.83724	-0.00955	-1.02224	0.0465	-0.205376	1.1843	0.2627	0.07346	1.1843	0.06559	1.11999	0.80178	0.147	-0.09595	-1.24723	0.06616	-1.45027	0.791	0.35449	-0.10182	-1.26422	0.10997	-0.925889
IPI00030363	ACETYL-COA ACETYLTRANSFERASE, MITOCHONDRIAL PRECURSOR.	548	1.47625	0.09072	0.16916	1.47625	0.1	1.6916	1.12541	0.60788	0.05131	1.12541	0.1	0.5131	1.23267	0.36724	0.09085	1.23267	0.10076	0.901647	1.03989	0.86592	0.01699	1.03989	0.10062	0.168853	0.44893	0.00044	-0.34782	-2.22751	0.09903	-3.51227	0.58626	0.36372	-0.23191	-1.70572	0.25532	-0.908311
IPI00470489	SPLICE ISOFORM 2 OF SWI/SNF-RELATED MATRIX-ASSOCIATED ACTIN-DEPENDENT REGULATOR OF CHROMATIN SUBFAMILY E MEMBER 1.	549	1.99248	0.05579	0.29939	1.99248	0.15653	1.91267	1.68073	0.04874	0.2255	1.68073	0.11442	1.97081	0.70277	0.32041	-0.15319	-1.42294	0.15417	-0.993643	0.97632	0.94002	-0.01041	-1.02425	0.13831	-0.0752657	0.96208	0.76247	-0.01679	-1.03941	0.05555	-0.30225	0.80183	0.36733	-0.09592	-1.24715	0.1064	-0.901504
IPI00220391	SPLICE ISOFORM 1 OF RYANODINE RECEPTOR 1.	550	1.66666	0.385	0.22185	1.66666	0.25537	0.868739	n.d.	n.d.	n.d.	n.d.	n.d.	n.d.	0.73237	0.43732	-0.13527	-1.36543	0.17415	-0.776744	1.93197	0.48496	0.286	1.93197	0.40954	0.698344	0.73029	0.29734	-0.1365	-1.36932	0.13098	-1.04214	0.5305	0.38021	-0.27532	-1.88502	0.31375	-0.877514
IPI00012382	U1 SMALL NUCLEAR RIBONUCLEOPROTEIN A.	551	1.63538	0.11671	0.21362	1.63538	0.13617	1.56877	1.13233	0.6842	0.05397	1.13233	0.13269	0.406738	0.87714	0.65872	-0.05693	-1.14006	0.12889	-0.441694	1.08728	0.70253	0.03634	1.08728	0.09516	0.381883	0.41665	0.01572	-0.38023	-2.40008	0.15742	-2.41539	0.73113	0.38317	-0.136	-1.36774	0.15596	-0.872018
IPI00099585	26S PROTEASOME NON-ATPASE REGULATORY SUBUNIT 13.	552	1.70369	0.00585	0.23139	1.70369	0.08395	2.75628	1.17319	0.44307	0.06937	1.17319	0.09044	0.767028	0.72013	0.3497	-0.14259	-1.38865	0.15248	-0.935139	1.21066	0.61689	0.08302	1.21066	0.16596	0.500241	0.6814	0.06951	-0.1666	-1.46756	0.09178	-1.81521	0.78498	0.38482	-0.10514	-1.27392	0.12098	-0.869069
IPI00028888	SPLICE ISOFORM 1 OF HETEROGENEOUS NUCLEAR RIBONUCLEOPROTEIN D0.	553	1.60487	0.04322	0.20544	1.60487	0.10162	2.02165	1.1689	0.51974	0.06778	1.1689	0.10529	0.643746	0.8863	0.66448	-0.05242	-1.12829	0.12086	-0.433725	1.15342	0.20477	0.06199	1.15342	0.04888	1.26821	1.08825	0.84814	0.03673	1.08825	0.19179	0.191512	0.84566	0.38982	-0.0728	-1.1825	0.08466	-0.85991
IPI00294943	ARIADNE-1 PROTEIN HOMOLOG.	554	n.d.	n.d.	n.d.	n.d.	n.d.	n.d.	n.d.	n.d.	n.d.	n.d.	n.d.	n.d.	n.d.	n.d.	n.d.	n.d.	n.d.	n.d.	n.d.	n.d.	n.d.	n.d.	n.d.	n.d.	0.85423	0.59551	-0.06842	-1.17064	0.12889	-0.53084	0.76236	0.39236	-0.11784	-1.31172	0.13777	-0.855339
IPI00045511	MID-1-RELATED CHLORIDE CHANNEL 1.	555	n.d.	n.d.	n.d.	n.d.	n.d.	n.d.	n.d.	n.d.	n.d.	n.d.	n.d.	n.d.	n.d.	n.d.	n.d.	n.d.	n.d.	n.d.	0.90676	0.80652	-0.04251	-1.10282	0.17355	-0.244944	0.36609	2.69e-07	-0.43641	-2.73154	0.08484	-5.14392	0.66733	0.39756	-0.17566	-1.4985	0.20763	-0.846024
IPI00022694	PROTEASOME (PROSOME, MACROPAIN) 26S SUBUNIT, NON-ATPASE, 4.	556	n.d.	n.d.	n.d.	n.d.	n.d.	n.d.	n.d.	n.d.	n.d.	n.d.	n.d.	n.d.	0.50104	0.48288	-0.30013	-1.99586	0.42773	-0.701681	n.d.	n.d.	n.d.	n.d.	n.d.	n.d.	0.97604	0.95213	-0.01053	-1.02455	0.17544	-0.0600205	0.56884	0.40822	-0.24501	-1.75798	0.29626	-0.82701
IPI00219229	U6 SNRNA-ASSOCIATED SM-LIKE PROTEIN LSM3.	557	1.71635	0.10062	0.23461	1.71635	0.14289	1.64189	0.94347	0.85943	-0.02527	-1.05992	0.1427	-0.177085	0.78503	0.42546	-0.10512	-1.27384	0.13189	-0.797028	1.6913	0.08884	0.22822	1.6913	0.13412	1.70161	0.88025	0.70813	-0.05539	-1.13604	0.14797	-0.374333	0.74099	0.4135	-0.13019	-1.34954	0.1592	-0.817776
IPI00186581	SPLICE ISOFORM OS-9-2 OF PROTEIN OS-9 PRECURSOR.	558	n.d.	n.d.	n.d.	n.d.	n.d.	n.d.	0.79005	0.81648	-0.10234	-1.26574	0.441	-0.232063	n.d.	n.d.	n.d.	n.d.	n.d.	n.d.	1.21159	0.63396	0.08336	1.21159	0.17506	0.47618	0.21918	0.00521	-0.6592	-4.56244	0.23598	-2.79346	0.64197	0.42577	-0.19249	-1.55771	0.24168	-0.796466
IPI00000494	60S RIBOSOMAL PROTEIN L5.	559	1.33909	0.41552	0.12681	1.33909	0.15574	0.814242	n.d.	n.d.	n.d.	n.d.	n.d.	n.d.	0.65472	0.17302	-0.18394	-1.52737	0.135	-1.36252	n.d.	n.d.	n.d.	n.d.	n.d.	n.d.	n.d.	n.d.	n.d.	n.d.	n.d.	n.d.	0.73949	0.43572	-0.13107	-1.35228	0.16815	-0.779483
IPI00418411	KERATIN 8.	560	1.49036	0.09709	0.17329	1.49036	0.10445	1.65907	1.31735	0.002	0.1197	1.31735	0.03874	3.08983	1.24084	0.32609	0.09372	1.24084	0.09543	0.982081	0.71481	0.26998	-0.14581	-1.39897	0.13218	-1.10312	0.48726	0.00361	-0.31224	-2.05228	0.10727	-2.91079	0.84627	0.44261	-0.07249	-1.18166	0.09442	-0.76774
IPI00006442	COILIN.	561	1.73983	0.0831	0.24051	1.73983	0.13878	1.73303	1.12732	0.69911	0.05205	1.12732	0.13466	0.386529	0.92015	0.77455	-0.03614	-1.08678	0.12617	-0.286439	1.71226	0.09176	0.23357	1.71226	0.13852	1.68618	0.80464	0.49285	-0.0944	-1.24279	0.13765	-0.685797	0.79193	0.44269	-0.10131	-1.26274	0.13198	-0.767616
IPI00007280	ARPC5 PROTEIN.	562	2.12219	0.05284	0.32678	2.12219	0.16878	1.93613	1.02217	0.95037	0.00952	1.02217	0.153	0.0622222	1.1211	0.72686	0.04964	1.1211	0.14213	0.349258	2.2502	0.05213	0.35222	2.2502	0.18136	1.9421	0.85641	0.56239	-0.06732	-1.16767	0.11621	-0.579296	0.63453	0.45353	-0.19755	-1.57598	0.26356	-0.749545
IPI00022276	MITOCHONDRIAL 28S RIBOSOMAL PROTEIN S28.	563	1.60796	0.00489	0.20628	1.60796	0.07329	2.81457	0.96965	0.85947	-0.01339	-1.0313	0.07561	-0.177093	0.98926	0.94862	-0.00469	-1.01085	0.07276	-0.0644585	1.83126	0.06323	0.26275	1.83126	0.14145	1.85755	0.69032	0.08107	-0.16095	-1.44861	0.09226	-1.74453	0.76073	0.45917	-0.11877	-1.31452	0.16045	-0.740231
IPI00479359	EZRIN.	564	1.56641	0.17903	0.19491	1.56641	0.14505	1.34374	1.88819	0.22982	0.27605	1.88819	0.22988	1.20084	0.58833	0.74142	-0.23038	-1.69973	0.69818	-0.329972	n.d.	n.d.	n.d.	n.d.	n.d.	n.d.	n.d.	n.d.	n.d.	n.d.	n.d.	n.d.	0.58868	0.46023	-0.23012	-1.69872	0.31162	-0.738464
IPI00025347	PROBABLE RIBOSOME BIOGENESIS PROTEIN NEP1.	565	1.28203	0.58492	0.1079	1.28203	0.19754	0.546218	n.d.	n.d.	n.d.	n.d.	n.d.	n.d.	n.d.	n.d.	n.d.	n.d.	n.d.	n.d.	n.d.	n.d.	n.d.	n.d.	n.d.	n.d.	n.d.	n.d.	n.d.	n.d.	n.d.	n.d.	0.55552	0.46806	-0.2553	-1.8001	0.35182	-0.725655
IPI00006328	ATPASE INHIBITOR, MITOCHONDRIAL PRECURSOR.	566	1.47875	0.01781	0.16989	1.47875	0.0717	2.36946	0.8833	0.30477	-0.05389	-1.13211	0.05251	-1.02628	1.92395	0.13985	0.28419	1.92395	0.1925	1.47631	1.56536	0.3927	0.19461	1.56536	0.22769	0.854715	1.2378	0.63614	0.09265	1.2378	0.19583	0.473114	0.80088	0.47436	-0.09644	-1.24863	0.1348	-0.71543
IPI00292025	CCAAT/ENHANCER BINDING PROTEIN ALPHA.	567	1.61707	0.14404	0.20873	1.61707	0.14287	1.46098	0.76864	0.43622	-0.11427	-1.30099	0.14677	-0.778565	n.d.	n.d.	n.d.	n.d.	n.d.	n.d.	1.33898	0.66775	0.12677	1.33898	0.29535	0.42922	0.56874	0.07279	-0.24509	-1.75828	0.1366	-1.79422	0.48542	0.47468	-0.31389	-2.06009	0.43908	-0.714881
IPI00150961	MEMBRANE COMPONENT, CHROMOSOME 11, SURFACE MARKER 1, ISOFORM 1.	568	1.62679	0.03457	0.21133	1.62679	0.1	2.1133	1.29714	0.55363	0.11299	1.29714	0.19075	0.592346	0.95065	0.82602	-0.02198	-1.05192	0.1	-0.2198	1.3489	0.44807	0.12998	1.3489	0.17133	0.758653	0.57171	0.05695	-0.24282	-1.74914	0.12755	-1.90372	0.65286	0.47615	-0.18518	-1.53172	0.2599	-0.712505
IPI00218733	SUPEROXIDE DISMUTASE.	569	2.18321	1.2e-07	0.3391	2.18321	0.06406	5.29347	0.96406	0.85604	-0.0159	-1.03728	0.08762	-0.181465	1.28543	0.30326	0.10905	1.28543	0.10593	1.02945	1.44851	0.1898	0.16092	1.44851	0.12273	1.31117	0.64966	0.09129	-0.18731	-1.53927	0.11093	-1.68854	0.80953	0.47896	-0.09177	-1.23529	0.12962	-0.707993
IPI00217963	KERATIN, TYPE I CYTOSKELETAL 16.	570	n.d.	n.d.	n.d.	n.d.	n.d.	n.d.	n.d.	n.d.	n.d.	n.d.	n.d.	n.d.	n.d.	n.d.	n.d.	n.d.	n.d.	n.d.	n.d.	n.d.	n.d.	n.d.	n.d.	n.d.	n.d.	n.d.	n.d.	n.d.	n.d.	n.d.	0.51558	0.4792	-0.2877	-1.93957	0.4066	-0.707575
IPI00012772	60S RIBOSOMAL PROTEIN L8.	571	1.4328	0.51685	0.15619	1.4328	0.24095	0.648226	2.22631	0.05462	0.34759	2.22631	0.18086	1.92187	n.d.	n.d.	n.d.	n.d.	n.d.	n.d.	n.d.	n.d.	n.d.	n.d.	n.d.	n.d.	1.12684	0.87653	0.05186	1.12684	0.33382	0.155353	0.74561	0.4809	-0.12749	-1.34118	0.18087	-0.704871
IPI00179438	SPLICE ISOFORM 1 OF DISABLED HOMOLOG 2.	572	n.d.	n.d.	n.d.	n.d.	n.d.	n.d.	n.d.	n.d.	n.d.	n.d.	n.d.	n.d.	0.76425	0.36702	-0.11677	-1.30848	0.12944	-0.902117	n.d.	n.d.	n.d.	n.d.	n.d.	n.d.	n.d.	n.d.	n.d.	n.d.	n.d.	n.d.	0.76258	0.48459	-0.11771	-1.31133	0.16842	-0.698907
IPI00300865	NOVEL PROTEIN.	573	1.16205	0.66093	0.06523	1.16205	0.1487	0.438668	0.72602	0.37148	-0.13905	-1.37737	0.15559	-0.893695	0.66072	0.21776	-0.17998	-1.51351	0.14603	-1.23249	1.11731	0.42633	0.04817	1.11731	0.06056	0.79541	0.53179	0.12942	-0.27426	-1.88045	0.18086	-1.51642	0.71716	0.49031	-0.14439	-1.3944	0.20931	-0.689838
IPI00007346	PEPTIDYL-PROLYL CIS-TRANS ISOMERASE H.	574	n.d.	n.d.	n.d.	n.d.	n.d.	n.d.	0.39726	0.13631	-0.40092	-2.51722	0.26914	-1.48963	n.d.	n.d.	n.d.	n.d.	n.d.	n.d.	n.d.	n.d.	n.d.	n.d.	n.d.	n.d.	n.d.	n.d.	n.d.	n.d.	n.d.	n.d.	0.72938	0.49144	-0.13705	-1.37103	0.19919	-0.688037
IPI00021466	SPLICE ISOFORM 1 OF POLYADENYLATE-BINDING PROTEIN-INTERACTING PROTEIN 1.	575	n.d.	n.d.	n.d.	n.d.	n.d.	n.d.	1.2512	0.79892	0.09733	1.2512	0.38205	0.254757	n.d.	n.d.	n.d.	n.d.	n.d.	n.d.	1.45258	0.54498	0.16214	1.45258	0.26787	0.605294	n.d.	n.d.	n.d.	n.d.	n.d.	n.d.	0.66721	0.49559	-0.17574	-1.49879	0.25789	-0.681453
IPI00024920	ATP SYNTHASE DELTA CHAIN, MITOCHONDRIAL PRECURSOR.	576	1.75359	0.01472	0.24393	1.75359	0.1	2.4393	0.97702	0.91958	-0.0101	-1.02352	0.1	-0.101	1.0007	0.99758	0.0003	1.0007	0.1	0.003	1.39461	0.16453	0.14445	1.39461	0.10392	1.39001	0.74155	0.32218	-0.12986	-1.34852	0.13117	-0.990013	0.77412	0.50398	-0.11119	-1.2918	0.1664	-0.668209
IPI00401264	THIOREDOXIN DOMAIN CONTAINING PROTEIN 4 PRECURSOR.	577	1.66672	0.17605	0.22186	1.66672	0.16398	1.35297	1.01904	0.95275	0.00819	1.01904	0.13824	0.0592448	1.03991	0.90341	0.017	1.03991	0.14004	0.121394	1.06678	0.86452	0.02808	1.06678	0.16455	0.170647	0.34859	0.02056	-0.45769	-2.86871	0.19763	-2.31589	0.71662	0.51134	-0.14471	-1.39545	0.22035	-0.656728
IPI00031064	HYPOTHETICAL PROTEIN DKFZP586C1924.	578	1.73612	0.05108	0.23958	1.73612	0.12281	1.95082	1.81062	0.062	0.25783	1.81062	0.13815	1.8663	0.61683	0.10923	-0.20983	-1.62118	0.13101	-1.60163	0.34208	0.01582	-0.46588	-2.92332	0.19307	-2.41301	0.73435	0.28571	-0.1341	-1.36176	0.12561	-1.06759	0.82712	0.51477	-0.08243	-1.20901	0.12654	-0.651415
IPI00412545	HYPOTHETICAL PROTEIN DKFZP781K1356.	579	1.7855	0.00078	0.25176	1.7855	0.07496	3.35859	1.01032	0.95776	0.00446	1.01032	0.0842	0.0529691	1.40021	0.10495	0.14619	1.40021	0.09017	1.62127	1.66817	0.07942	0.22224	1.66817	0.1267	1.75406	0.84936	0.28458	-0.07091	-1.17736	0.06626	-1.07018	0.80094	0.51782	-0.0964	-1.24853	0.14906	-0.646719
IPI00101968	SPLICE ISOFORM 3 OF DREBRIN-LIKE PROTEIN.	580	1.90474	0.53562	0.27984	1.90474	0.45175	0.619458	0.6906	0.72994	-0.16077	-1.44801	0.46573	-0.3452	0.94447	0.91883	-0.02481	-1.0588	0.2435	-0.101889	n.d.	n.d.	n.d.	n.d.	n.d.	n.d.	0.95732	0.96125	-0.01894	-1.04458	0.38984	-0.048584	0.62009	0.51872	-0.20755	-1.61268	0.32162	-0.645327
IPI00012989	MANNOSIDASE, ALPHA, CLASS 2B, MEMBER 1 PRECURSOR .	581	1.99811	0.21815	0.30062	1.99811	0.24411	1.23149	0.89058	0.78732	-0.05033	-1.12286	0.18654	-0.269808	0.64888	0.30464	-0.18783	-1.54111	0.18298	-1.02651	2.89212	0.01511	0.46122	2.89212	0.18982	2.42978	0.64985	0.29085	-0.18718	-1.5388	0.17721	-1.05626	0.78637	0.51879	-0.10437	-1.27166	0.16176	-0.645215
IPI00017855	ACONITATE HYDRATASE, MITOCHONDRIAL PRECURSOR.	582	1.62103	0.14362	0.20979	1.62103	0.14345	1.46246	0.80299	0.83422	-0.09529	-1.24534	0.45529	-0.209295	1.15637	0.64315	0.0631	1.15637	0.13619	0.463323	0.33795	0.16585	-0.47115	-2.95904	0.34002	-1.38565	0.56868	0.06244	-0.24513	-1.75845	0.13157	-1.86311	0.82046	0.51994	-0.08594	-1.21882	0.13356	-0.643456
IPI00021891	SPLICE ISOFORM GAMMA-B OF FIBRINOGEN GAMMA CHAIN PRECURSOR.	583	1.19046	0.5969	0.07572	1.19046	0.14317	0.528882	0.73029	0.35279	-0.13651	-1.36932	0.14691	-0.929208	1.03109	0.92174	0.0133	1.03109	0.13535	0.0982638	1.67421	0.15965	0.22381	1.67421	0.15916	1.4062	0.71709	0.59651	-0.14443	-1.39452	0.2728	-0.529435	0.81193	0.52165	-0.09048	-1.23163	0.1412	-0.640793
IPI00296370	LEUCINE CARBOXYL METHYLTRANSFERASE 1.	584	1.73399	0.07193	0.23905	1.73399	0.13284	1.79953	n.d.	n.d.	n.d.	n.d.	n.d.	n.d.	n.d.	n.d.	n.d.	n.d.	n.d.	n.d.	1.86441	0.04481	0.27054	1.86441	0.13483	2.00653	n.d.	n.d.	n.d.	n.d.	n.d.	n.d.	0.83682	0.53689	-0.07737	-1.195	0.12529	-0.617527
IPI00008726	IRON-RESPONSIVE ELEMENT BINDING PROTEIN 2.	585	1.42582	0.32849	0.15407	1.42582	0.15767	0.977168	n.d.	n.d.	n.d.	n.d.	n.d.	n.d.	1.05107	0.86892	0.02163	1.05107	0.13108	0.165014	n.d.	n.d.	n.d.	n.d.	n.d.	n.d.	1.01879	0.9509	0.00808	1.01879	0.13128	0.0615478	0.8223	0.53806	-0.08497	-1.2161	0.13799	-0.615769
IPI00455029	PREDICTED: SIMILAR TO SPASMOLYSIN PRECURSOR - AFRICAN CLAWED FROG .	586	1.74395	0.01711	0.24153	1.74395	0.1013	2.3843	0.85547	0.74204	-0.0678	-1.16895	0.20597	-0.329174	0.81508	0.57133	-0.0888	-1.22688	0.15687	-0.566074	n.d.	n.d.	n.d.	n.d.	n.d.	n.d.	0.70089	0.23104	-0.15435	-1.42675	0.12887	-1.19772	0.81312	0.53905	-0.08985	-1.22984	0.14627	-0.614275
IPI00292009	MYONEURIN.	587	0.87546	0.73448	-0.05776	-1.14225	0.1703	-0.339166	n.d.	n.d.	n.d.	n.d.	n.d.	n.d.	n.d.	n.d.	n.d.	n.d.	n.d.	n.d.	n.d.	n.d.	n.d.	n.d.	n.d.	n.d.	0.72698	0.44611	-0.13848	-1.37555	0.18175	-0.761926	0.8319	0.55049	-0.07993	-1.20206	0.13388	-0.597027
IPI00031015	HISTONE RNA HAIRPIN-BINDING PROTEIN.	588	n.d.	n.d.	n.d.	n.d.	n.d.	n.d.	n.d.	n.d.	n.d.	n.d.	n.d.	n.d.	n.d.	n.d.	n.d.	n.d.	n.d.	n.d.	n.d.	n.d.	n.d.	n.d.	n.d.	n.d.	n.d.	n.d.	n.d.	n.d.	n.d.	n.d.	0.63435	0.55143	-0.19767	-1.57641	0.33187	-0.595625
IPI00059366	H2A HISTONE FAMILY, MEMBER Y ISOFORM 2 .	589	2.1619	0.27347	0.33484	2.1619	0.30575	1.09514	1.0595	0.93456	0.0251	1.0595	0.3057	0.0821066	0.67922	0.36599	-0.16799	-1.47229	0.18583	-0.903998	1.5976	0.03222	0.20347	1.5976	0.095	2.14179	0.98883	0.96958	-0.00488	-1.0113	0.12795	-0.0381399	0.67589	0.56518	-0.17013	-1.47954	0.29579	-0.575172
IPI00028911	DYSTROGLYCAN PRECURSOR.	590	1.32027	0.48034	0.12066	1.32027	0.17097	0.705738	3.02579	0.23209	0.48084	3.02579	0.40238	1.19499	n.d.	n.d.	n.d.	n.d.	n.d.	n.d.	n.d.	n.d.	n.d.	n.d.	n.d.	n.d.	n.d.	n.d.	n.d.	n.d.	n.d.	n.d.	0.83848	0.57636	-0.07651	-1.19264	0.13694	-0.558712
IPI00386616	LOC113444 PROTEIN.	591	n.d.	n.d.	n.d.	n.d.	n.d.	n.d.	n.d.	n.d.	n.d.	n.d.	n.d.	n.d.	0.52904	0.38178	-0.27651	-1.8902	0.31615	-0.874616	n.d.	n.d.	n.d.	n.d.	n.d.	n.d.	0.35936	0.00482	-0.44447	-2.78273	0.15767	-2.81899	0.64391	0.57862	-0.19117	-1.553	0.3442	-0.555404
IPI00465308	HYPOTHETICAL PROTEIN PSEC0119.	592	1.20453	0.83268	0.08082	1.20453	0.38255	0.211267	n.d.	n.d.	n.d.	n.d.	n.d.	n.d.	n.d.	n.d.	n.d.	n.d.	n.d.	n.d.	n.d.	n.d.	n.d.	n.d.	n.d.	n.d.	n.d.	n.d.	n.d.	n.d.	n.d.	n.d.	0.69705	0.58815	-0.15674	-1.43462	0.28943	-0.541547
IPI00216293	THIOSULFATE SULFURTRANSFERASE.	593	1.92742	0.04101	0.28498	1.92742	0.13946	2.04345	1.33655	0.34768	0.12599	1.33655	0.13416	0.939103	1.77067	0.13077	0.24814	1.77067	0.16421	1.51111	n.d.	n.d.	n.d.	n.d.	n.d.	n.d.	0.72327	0.32652	-0.1407	-1.3826	0.1434	-0.981172	0.74629	0.59085	-0.12709	-1.33995	0.2364	-0.537606
IPI00031091	EF-HAND DOMAIN-CONTAINING PROTEIN 1.	594	1.95201	0.29641	0.29048	1.95201	0.2782	1.04414	1.46053	0.66317	0.16451	1.46053	0.37772	0.435534	1.43106	0.49231	0.15566	1.43106	0.22669	0.686665	n.d.	n.d.	n.d.	n.d.	n.d.	n.d.	0.77285	0.70726	-0.1119	-1.29391	0.29798	-0.375529	0.79233	0.6098	-0.1011	-1.26211	0.19809	-0.510374
IPI00384463	EUKARYOTIC TRANSLATION INITIATION FACTOR 4 GAMMA 1.	595	1.46959	0.67665	0.1672	1.46959	0.40091	0.417051	n.d.	n.d.	n.d.	n.d.	n.d.	n.d.	n.d.	n.d.	n.d.	n.d.	n.d.	n.d.	n.d.	n.d.	n.d.	n.d.	n.d.	n.d.	n.d.	n.d.	n.d.	n.d.	n.d.	n.d.	0.60396	0.61299	-0.21899	-1.65575	0.43296	-0.505797
IPI00012750	40S RIBOSOMAL PROTEIN S25.	596	1.53471	0.1497	0.18603	1.53471	0.12913	1.44064	0.87544	0.67725	-0.05777	-1.14228	0.1388	-0.41621	1.41901	0.35708	0.15198	1.41901	0.16503	0.920923	1.60591	0.00504	0.20572	1.60591	0.07336	2.80425	1.72957	0.07521	0.23794	1.72957	0.13373	1.77926	0.86651	0.61967	-0.06222	-1.15405	0.12537	-0.496291
IPI00479222	21 KDA PROTEIN.	597	1.87037	0.24879	0.27193	1.87037	0.23578	1.15332	n.d.	n.d.	n.d.	n.d.	n.d.	n.d.	n.d.	n.d.	n.d.	n.d.	n.d.	n.d.	n.d.	n.d.	n.d.	n.d.	n.d.	n.d.	n.d.	n.d.	n.d.	n.d.	n.d.	n.d.	0.67395	0.61971	-0.17137	-1.48379	0.34533	-0.49625
IPI00289334	SPLICE ISOFORM 1 OF FILAMIN B.	598	1.40686	8e-05	0.14825	1.40686	0.03751	3.95228	0.98387	0.92645	-0.00706	-1.01639	0.0765	-0.0922876	0.78628	0.34883	-0.10442	-1.27182	0.11146	-0.936838	0.71894	0.47738	-0.14331	-1.39094	0.2017	-0.710511	0.73596	0.33295	-0.13314	-1.35876	0.13752	-0.96815	0.83605	0.6278	-0.07777	-1.19611	0.16041	-0.48482
IPI00291175	VINCULIN ISOFORM VCL .	599	1.46085	0.36048	0.16461	1.46085	0.18001	0.914449	0.77443	0.28501	-0.11102	-1.29127	0.10384	-1.06914	1.43121	0.6403	0.1557	1.43121	0.33321	0.467273	1.08559	0.87008	0.03567	1.08559	0.21805	0.163586	0.40731	0.14322	-0.39007	-2.45513	0.26646	-1.4639	0.83246	0.62815	-0.07964	-1.20126	0.16442	-0.484369
IPI00293396	AP1G1 PROTEIN.	600	n.d.	n.d.	n.d.	n.d.	n.d.	n.d.	0.8288	0.55129	-0.08155	-1.20656	0.13687	-0.595821	n.d.	n.d.	n.d.	n.d.	n.d.	n.d.	n.d.	n.d.	n.d.	n.d.	n.d.	n.d.	n.d.	n.d.	n.d.	n.d.	n.d.	n.d.	0.44393	0.63034	-0.35269	-2.25261	0.73286	-0.481252
IPI00008449	HYPOTHETICAL PROTEIN DKFZP586K0717.	601	1.60421	0.04011	0.20526	1.60421	0.1	2.0526	1.21144	0.40484	0.0833	1.21144	0.1	0.833	0.6534	0.06457	-0.18482	-1.53046	0.1	-1.8482	1.45937	0.30488	0.16417	1.45937	0.16	1.02606	0.88124	0.58297	-0.05491	-1.13476	0.1	-0.5491	0.8435	0.63311	-0.07392	-1.18554	0.15485	-0.477365
IPI00003985	MITOCHONDRIAL CHAPERONE BCS1.	602	n.d.	n.d.	n.d.	n.d.	n.d.	n.d.	0.83556	0.55885	-0.07802	-1.19679	0.13347	-0.584551	1.00239	0.99345	0.00104	1.00239	0.12643	0.0082259	2.19925	0.05994	0.34228	2.19925	0.18194	1.88128	0.78476	0.40369	-0.10526	-1.27427	0.12605	-0.835065	0.87043	0.64772	-0.06027	-1.14886	0.13189	-0.456972
IPI00000183	HSPC334 (FRAGMENT).	603	1.87023	0.4624	0.27189	1.87023	0.36997	0.734897	n.d.	n.d.	n.d.	n.d.	n.d.	n.d.	n.d.	n.d.	n.d.	n.d.	n.d.	n.d.	n.d.	n.d.	n.d.	n.d.	n.d.	n.d.	n.d.	n.d.	n.d.	n.d.	n.d.	n.d.	0.5254	0.65083	-0.27951	-1.9033	0.61755	-0.452611
IPI00004671	GOLGI AUTOANTIGEN, GOLGIN SUBFAMILY B MEMBER 1.	604	1.26361	0.36921	0.10161	1.26361	0.11316	0.897932	0.8268	0.2318	-0.0826	-1.20948	0.06908	-1.19572	1.06187	0.84813	0.02607	1.06187	0.13614	0.191494	1.29524	0.27025	0.11235	1.29524	0.10191	1.10244	0.49531	0.0002	-0.30513	-2.01896	0.082	-3.7211	0.8	0.6511	-0.09691	-1.25	0.21429	-0.452238
IPI00177716	HIGH MOBILITY GROUP AT-HOOK 1 ISOFORM B .	605	2.2795	0.01431	0.35784	2.2795	0.14609	2.44945	0.96156	0.91165	-0.01703	-1.03998	0.15344	-0.110988	1.53083	0.18058	0.18493	1.53083	0.13811	1.33901	n.d.	n.d.	n.d.	n.d.	n.d.	n.d.	1.43964	0.23876	0.15826	1.43964	0.13433	1.17814	0.86674	0.66115	-0.06211	-1.15375	0.1417	-0.43832
IPI00009771	LAMIN B2.	606	n.d.	n.d.	n.d.	n.d.	n.d.	n.d.	n.d.	n.d.	n.d.	n.d.	n.d.	n.d.	n.d.	n.d.	n.d.	n.d.	n.d.	n.d.	1.03983	0.94642	0.01696	1.03983	0.25236	0.0672056	0.67087	0.21424	-0.17336	-1.4906	0.13958	-1.24201	0.86897	0.68866	-0.061	-1.15079	0.15224	-0.400683
IPI00031558	SPLICE ISOFORM 1 OF ADP-RIBOSE PYROPHOSPHATASE, MITOCHONDRIAL PRECURSOR.	607	n.d.	n.d.	n.d.	n.d.	n.d.	n.d.	n.d.	n.d.	n.d.	n.d.	n.d.	n.d.	n.d.	n.d.	n.d.	n.d.	n.d.	n.d.	n.d.	n.d.	n.d.	n.d.	n.d.	n.d.	n.d.	n.d.	n.d.	n.d.	n.d.	n.d.	0.74644	0.71698	-0.12701	-1.33969	0.35036	-0.362513
IPI00006437	HIGH MOBILITY GROUP PROTEIN 4-LIKE.	608	2.49449	0.00944	0.39698	2.49449	0.15295	2.59549	1.08018	0.83349	0.03349	1.08018	0.15933	0.210193	0.70048	0.31318	-0.1546	-1.42759	0.15329	-1.00855	1.83195	0.06358	0.26291	1.83195	0.14172	1.85514	0.63569	0.25829	-0.19675	-1.57309	0.17405	-1.13042	0.81021	0.7222	-0.0914	-1.23424	0.25709	-0.355518
IPI00026259	N.	609	1.44419	0.81598	0.15963	1.44419	0.68591	0.232727	n.d.	n.d.	n.d.	n.d.	n.d.	n.d.	n.d.	n.d.	n.d.	n.d.	n.d.	n.d.	n.d.	n.d.	n.d.	n.d.	n.d.	n.d.	n.d.	n.d.	n.d.	n.d.	n.d.	n.d.	0.7788	0.72651	-0.10858	-1.28403	0.31042	-0.349784
IPI00024661	PROTEIN TRANSPORT PROTEIN SEC24C.	610	1.40024	0.30318	0.1462	1.40024	0.14199	1.02965	0.77431	0.45211	-0.11108	-1.29147	0.14773	-0.751912	1.36355	0.32486	0.13467	1.36355	0.13679	0.984502	0.82725	0.66021	-0.08237	-1.20883	0.18736	-0.439635	n.d.	n.d.	n.d.	n.d.	n.d.	n.d.	0.90276	0.73548	-0.04443	-1.10771	0.1315	-0.337871
IPI00024107	SPLICE ISOFORM 1 OF ALPHA-SYNUCLEIN.	611	1.91046	0.07293	0.28114	1.91046	0.15677	1.79333	0.26637	0.01826	-0.57451	-3.75413	0.2434	-2.36035	0.82219	0.55923	-0.08503	-1.21626	0.1456	-0.583997	0.18622	0.08544	-0.72996	-5.36988	0.42441	-1.71994	0.56733	0.06569	-0.24617	-1.76265	0.13375	-1.84052	0.87756	0.74252	-0.05672	-1.13952	0.17266	-0.328507
IPI00440727	SPLICE ISOFORM 1 OF BROMODOMAIN-CONTAINING PROTEIN 4.	612	1.94132	0.0731	0.2881	1.94132	0.16075	1.79222	2.34882	0.0972	0.37085	2.34882	0.22359	1.65862	0.58657	0.08811	-0.23168	-1.70484	0.13585	-1.70541	n.d.	n.d.	n.d.	n.d.	n.d.	n.d.	0.76578	0.4123	-0.11589	-1.30585	0.14136	-0.819822	0.86098	0.74408	-0.06501	-1.16146	0.19913	-0.32647
IPI00101049	NMD3 HOMOLOG.	613	1.8726	0.49267	0.27244	1.8726	0.39711	0.686057	n.d.	n.d.	n.d.	n.d.	n.d.	n.d.	n.d.	n.d.	n.d.	n.d.	n.d.	n.d.	7.40134	0.01808	0.86931	7.40134	0.36773	2.36399	n.d.	n.d.	n.d.	n.d.	n.d.	n.d.	0.84892	0.74579	-0.07113	-1.17797	0.21941	-0.324188
IPI00219673	GLUTATHIONE S-TRANSFERASE KAPPA 1.	614	0.75128	0.68259	-0.1242	-1.33106	0.30371	-0.408943	0.27043	0.11942	-0.56794	-3.69776	0.36472	-1.55719	1.10314	0.77256	0.04263	1.10314	0.14749	0.289037	2.24232	0.03779	0.3507	2.24232	0.16884	2.07711	0.77941	0.36742	-0.10823	-1.28302	0.12009	-0.901241	0.85406	0.74939	-0.06851	-1.17088	0.21447	-0.319439
IPI00152685	TETRATRICOPEPTIDE REPEAT PROTEIN 15.	615	1.5239	0.19784	0.18296	1.5239	0.14208	1.28773	n.d.	n.d.	n.d.	n.d.	n.d.	n.d.	n.d.	n.d.	n.d.	n.d.	n.d.	n.d.	n.d.	n.d.	n.d.	n.d.	n.d.	n.d.	0.77645	0.44789	-0.10989	-1.28792	0.14479	-0.758961	0.89666	0.75046	-0.04737	-1.11525	0.14896	-0.318005
IPI00166500	PROTEIN INHIBITOR OF ACTIVATED STAT PROTEIN 4.	616	1.68854	0.1026	0.22751	1.68854	0.13938	1.6323	1.07161	0.833	0.03004	1.07161	0.14245	0.210881	1.02156	0.94441	0.00926	1.02156	0.13282	0.0697184	2.18015	0.04675	0.33849	2.18015	0.17022	1.98854	0.78293	0.39496	-0.10627	-1.27725	0.12493	-0.850636	0.91447	0.76536	-0.03883	-1.09352	0.1301	-0.298463
IPI00106638	C6ORF153 PROTEIN.	617	1.68535	0.4108	0.22669	1.68535	0.27562	0.822473	n.d.	n.d.	n.d.	n.d.	n.d.	n.d.	n.d.	n.d.	n.d.	n.d.	n.d.	n.d.	n.d.	n.d.	n.d.	n.d.	n.d.	n.d.	n.d.	n.d.	n.d.	n.d.	n.d.	n.d.	0.84573	0.76882	-0.07277	-1.18241	0.24757	-0.293937
IPI00292817	OTTHUMP00000046255.	618	1.5593	0.59786	0.19293	1.5593	0.36575	0.527491	0.70173	0.83867	-0.15383	-1.42504	0.75554	-0.203603	n.d.	n.d.	n.d.	n.d.	n.d.	n.d.	2.47994	0.25617	0.39444	2.47994	0.34737	1.1355	n.d.	n.d.	n.d.	n.d.	n.d.	n.d.	0.80515	0.76967	-0.09412	-1.242	0.32144	-0.292807
IPI00014238	LYSYL-TRNA SYNTHETASE.	619	1.31912	0.4877	0.12028	1.31912	0.17333	0.693936	1.43543	0.40972	0.15698	1.43543	0.19042	0.824388	n.d.	n.d.	n.d.	n.d.	n.d.	n.d.	n.d.	n.d.	n.d.	n.d.	n.d.	n.d.	n.d.	n.d.	n.d.	n.d.	n.d.	n.d.	0.77745	0.7711	-0.10933	-1.28625	0.37578	-0.290942
IPI00305442	UBIQUITIN ASSOCIATED DOMAIN CONTAINING 1.	620	1.60951	0.46418	0.20669	1.60951	0.28238	0.731957	1.00948	0.98864	0.0041	1.00948	0.28795	0.0142386	1.89254	0.48442	0.27704	1.89254	0.39622	0.699208	n.d.	n.d.	n.d.	n.d.	n.d.	n.d.	n.d.	n.d.	n.d.	n.d.	n.d.	n.d.	0.75311	0.77145	-0.12314	-1.32782	0.42392	-0.290479
IPI00011770	NADH-UBIQUINONE OXIDOREDUCTASE MLRQ SUBUNIT.	621	1.81347	0.04278	0.25851	1.81347	0.1276	2.02594	0.93159	0.75827	-0.03078	-1.07343	0.1	-0.3078	0.9281	0.79983	-0.03241	-1.07748	0.12781	-0.25358	1.3691	0.29719	0.13644	1.3691	0.13088	1.04248	0.7946	0.40571	-0.09985	-1.25849	0.12009	-0.83146	0.89982	0.77341	-0.04584	-1.11133	0.15922	-0.287904
IPI00296215	TUMOR-ASSOCIATED CALCIUM SIGNAL TRANSDUCER 1 PRECURSOR.	622	1.14635	0.77965	0.05932	1.14635	0.21202	0.279785	0.88247	0.87373	-0.0543	-1.13318	0.34168	-0.158921	0.49163	0.21702	-0.30836	-2.03405	0.24979	-1.23448	n.d.	n.d.	n.d.	n.d.	n.d.	n.d.	n.d.	n.d.	n.d.	n.d.	n.d.	n.d.	0.84165	0.7834	-0.07487	-1.18814	0.27236	-0.274894
IPI00021560	ACID SPHINGOMYELINASE-LIKE PHOSPHODIESTERASE 3B PRECURSOR.	623	n.d.	n.d.	n.d.	n.d.	n.d.	n.d.	0.73897	0.70255	-0.13137	-1.35323	0.34402	-0.381867	n.d.	n.d.	n.d.	n.d.	n.d.	n.d.	n.d.	n.d.	n.d.	n.d.	n.d.	n.d.	0.89491	0.80106	-0.04822	-1.11743	0.19137	-0.251973	0.77842	0.79508	-0.10878	-1.28465	0.41886	-0.259705
IPI00024642	HYPOTHETICAL PROTEIN FLJ14938.	624	2.09216	0.0007	0.32059	2.09216	0.09463	3.38783	1.07795	0.46978	0.0326	1.07795	0.0451	0.722838	1.36182	0.01597	0.13412	1.36182	0.05566	2.40963	3.38761	0.05346	0.52989	3.38761	0.27438	1.93123	0.78167	0.28975	-0.10698	-1.27932	0.10105	-1.05868	0.90758	0.79808	-0.04211	-1.10183	0.16462	-0.255801
IPI00178888	THYROID RECEPTOR INTERACTING PROTEIN 3.	625	n.d.	n.d.	n.d.	n.d.	n.d.	n.d.	n.d.	n.d.	n.d.	n.d.	n.d.	n.d.	n.d.	n.d.	n.d.	n.d.	n.d.	n.d.	n.d.	n.d.	n.d.	n.d.	n.d.	n.d.	n.d.	n.d.	n.d.	n.d.	n.d.	n.d.	0.85428	0.79843	-0.0684	-1.17058	0.26784	-0.255376
IPI00187011	PREDICTED: CHROMOSOME 19 OPEN READING FRAME 7 .	626	n.d.	n.d.	n.d.	n.d.	n.d.	n.d.	1.32408	0.77425	0.12192	1.32408	0.42506	0.28683	1.81354	0.30769	0.25853	1.81354	0.25344	1.02008	n.d.	n.d.	n.d.	n.d.	n.d.	n.d.	1.02006	0.94236	0.00862	1.02006	0.11928	0.0722669	0.88535	0.80244	-0.05289	-1.1295	0.21138	-0.250213
IPI00031522	TRIFUNCTIONAL ENZYME ALPHA SUBUNIT, MITOCHONDRIAL PRECURSOR.	627	1.35337	0.4038	0.13142	1.35337	0.15741	0.83489	n.d.	n.d.	n.d.	n.d.	n.d.	n.d.	n.d.	n.d.	n.d.	n.d.	n.d.	n.d.	n.d.	n.d.	n.d.	n.d.	n.d.	n.d.	n.d.	n.d.	n.d.	n.d.	n.d.	n.d.	0.91683	0.80497	-0.03771	-1.09071	0.15272	-0.246922
IPI00333771	SPLICE ISOFORM 5 OF CALDESMON.	628	1.59438	0.00447	0.20259	1.59438	0.07125	2.84337	1.08213	0.8148	0.03428	1.08213	0.14635	0.234233	0.63728	0.15586	-0.19567	-1.56917	0.13788	-1.41913	1.07462	0.75539	0.03126	1.07462	0.10033	0.311572	0.8296	0.43215	-0.08113	-1.2054	0.10329	-0.785458	0.92801	0.80564	-0.03245	-1.07757	0.13186	-0.246094
IPI00017381	ACTIVATOR 1 37 KDA SUBUNIT.	629	1.54256	0.05455	0.18824	1.54256	0.09792	1.92239	1.30743	0.24971	0.11642	1.30743	0.10114	1.15108	0.85433	0.28695	-0.06837	-1.17051	0.06421	-1.06479	1.45036	0.17441	0.16148	1.45036	0.11889	1.35823	0.69548	0.4945	-0.15771	-1.43785	0.23086	-0.683141	0.90783	0.80984	-0.042	-1.10153	0.17452	-0.24066
IPI00032533	WD-REPEAT PROTEIN 18.	630	1.28177	0.49397	0.10781	1.28177	0.15762	0.683987	n.d.	n.d.	n.d.	n.d.	n.d.	n.d.	1.52636	0.16586	0.18366	1.52636	0.13254	1.38569	n.d.	n.d.	n.d.	n.d.	n.d.	n.d.	n.d.	n.d.	n.d.	n.d.	n.d.	n.d.	0.82035	0.81217	-0.086	-1.219	0.36193	-0.237615
IPI00444015	HYPOTHETICAL PROTEIN FLJ46161.	631	n.d.	n.d.	n.d.	n.d.	n.d.	n.d.	1.16616	0.6857	0.06676	1.16616	0.16496	0.404704	0.69803	0.31912	-0.15613	-1.43261	0.15671	-0.996299	n.d.	n.d.	n.d.	n.d.	n.d.	n.d.	0.65813	0.70064	-0.18169	-1.51945	0.47258	-0.384464	0.91881	0.81395	-0.03677	-1.08836	0.15626	-0.235313
IPI00024167	HYPOTHETICAL PROTEIN C20ORF6.	632	n.d.	n.d.	n.d.	n.d.	n.d.	n.d.	0.98145	0.94747	-0.00813	-1.0189	0.12341	-0.065878	1.02215	0.93832	0.00952	1.02215	0.12297	0.0774173	2.09242	5.82e-07	0.32065	2.09242	0.06417	4.99688	0.85203	0.57517	-0.06954	-1.17366	0.12408	-0.560445	0.93809	0.82173	-0.02776	-1.066	0.12318	-0.225361
IPI00295585	HYPOTHETICAL PROTEIN DKFZP566L083.	633	1.56451	0.11106	0.19438	1.56451	0.12199	1.59341	0.79333	0.70057	-0.10055	-1.26051	0.26147	-0.384557	0.76784	0.20827	-0.11473	-1.30235	0.09118	-1.25828	0.90412	0.76668	-0.04377	-1.10605	0.14752	-0.296706	0.48875	0.0318	-0.31091	-2.04604	0.14482	-2.14687	0.9249	0.82896	-0.0339	-1.08119	0.15694	-0.216006
IPI00385042	NUCLEOLAR GTP-BINDING PROTEIN 1.	634	2.28214	0.2405	0.35834	2.28214	0.3053	1.17373	n.d.	n.d.	n.d.	n.d.	n.d.	n.d.	1.39334	0.65928	0.14406	1.39334	0.32673	0.440915	n.d.	n.d.	n.d.	n.d.	n.d.	n.d.	n.d.	n.d.	n.d.	n.d.	n.d.	n.d.	0.89463	0.84606	-0.04835	-1.11778	0.24906	-0.19413
IPI00002392	ARHGAP28 PROTEIN.	635	n.d.	n.d.	n.d.	n.d.	n.d.	n.d.	n.d.	n.d.	n.d.	n.d.	n.d.	n.d.	n.d.	n.d.	n.d.	n.d.	n.d.	n.d.	n.d.	n.d.	n.d.	n.d.	n.d.	n.d.	n.d.	n.d.	n.d.	n.d.	n.d.	n.d.	0.87806	0.85404	-0.05648	-1.13888	0.30699	-0.18398
IPI00001611	SPLICE ISOFORM 1 OF INSULIN-LIKE GROWTH FACTOR II PRECURSOR.	636	n.d.	n.d.	n.d.	n.d.	n.d.	n.d.	n.d.	n.d.	n.d.	n.d.	n.d.	n.d.	n.d.	n.d.	n.d.	n.d.	n.d.	n.d.	1.10364	0.76385	0.04283	1.10364	0.14256	0.300435	0.51597	0.19283	-0.28738	-1.9381	0.22068	-1.30225	0.93376	0.86484	-0.02976	-1.07094	0.17485	-0.170203
IPI00019146	COXSACKIEVIRUS AND ADENOVIRUS RECEPTOR PRECURSOR.	637	1.52667	0.15395	0.18375	1.52667	0.12888	1.42574	1.44546	0.0813	0.16001	1.44546	0.09179	1.74322	1.5398	0.00899	0.18746	1.5398	0.07176	2.61232	1.48102	0.3342	0.17056	1.48102	0.17662	0.965689	0.80368	0.43101	-0.09491	-1.24427	0.12053	-0.787439	0.94418	0.86937	-0.02494	-1.05912	0.15168	-0.164425
IPI00147874	SIALIC ACID SYNTHASE.	638	n.d.	n.d.	n.d.	n.d.	n.d.	n.d.	1.32089	0.77978	0.12087	1.32089	0.43227	0.279617	1.06554	0.93907	0.02757	1.06554	0.36071	0.0764326	n.d.	n.d.	n.d.	n.d.	n.d.	n.d.	n.d.	n.d.	n.d.	n.d.	n.d.	n.d.	0.80893	0.87221	-0.09209	-1.2362	0.57249	-0.160859
IPI00298860	LACTOTRANSFERRIN PRECURSOR.	639	n.d.	n.d.	n.d.	n.d.	n.d.	n.d.	n.d.	n.d.	n.d.	n.d.	n.d.	n.d.	n.d.	n.d.	n.d.	n.d.	n.d.	n.d.	n.d.	n.d.	n.d.	n.d.	n.d.	n.d.	n.d.	n.d.	n.d.	n.d.	n.d.	n.d.	0.88361	0.87288	-0.05374	-1.13172	0.33587	-0.160002
IPI00186290	ELONGATION FACTOR 2.	640	n.d.	n.d.	n.d.	n.d.	n.d.	n.d.	n.d.	n.d.	n.d.	n.d.	n.d.	n.d.	1.09308	0.80363	0.03865	1.09308	0.15545	0.248633	n.d.	n.d.	n.d.	n.d.	n.d.	n.d.	n.d.	n.d.	n.d.	n.d.	n.d.	n.d.	0.90485	0.87654	-0.04342	-1.10516	0.27953	-0.155332
IPI00022744	SPLICE ISOFORM 1 OF IMPORTIN-ALPHA RE-EXPORTER.	641	1.7354	0.31848	0.2394	1.7354	0.23998	0.997583	0.83653	0.68111	-0.07752	-1.19541	0.18863	-0.410963	1.26407	0.60091	0.10177	1.26407	0.19455	0.523105	n.d.	n.d.	n.d.	n.d.	n.d.	n.d.	0.51111	0.00248	-0.29149	-1.95653	0.09635	-3.02532	0.86406	0.8778	-0.06346	-1.15732	0.41268	-0.153775
IPI00007282	CYTOCHROME P450 2E1.	642	1.90849	0.199	0.28069	1.90849	0.21854	1.28439	n.d.	n.d.	n.d.	n.d.	n.d.	n.d.	n.d.	n.d.	n.d.	n.d.	n.d.	n.d.	n.d.	n.d.	n.d.	n.d.	n.d.	n.d.	1.39359	0.29341	0.14414	1.39359	0.13718	1.05074	0.88466	0.88747	-0.05323	-1.13038	0.37613	-0.14152
IPI00010414	PDZ AND LIM DOMAIN PROTEIN 1.	643	2.33302	0.01919	0.36792	2.33302	0.1571	2.34195	1.00664	0.98046	0.00288	1.00664	0.1174	0.0245315	1.52444	0.0558	0.18311	1.52444	0.09574	1.91258	0.77614	0.72388	-0.11006	-1.28843	0.31154	-0.353277	0.56772	0.31452	-0.24587	-1.76143	0.24445	-1.00581	0.92135	0.89378	-0.03557	-1.08536	0.26643	-0.133506
IPI00022402	HYPOTHETICAL PROTEIN DKFZP586O0120.	644	n.d.	n.d.	n.d.	n.d.	n.d.	n.d.	n.d.	n.d.	n.d.	n.d.	n.d.	n.d.	n.d.	n.d.	n.d.	n.d.	n.d.	n.d.	1.39603	0.32736	0.1449	1.39603	0.14794	0.979451	n.d.	n.d.	n.d.	n.d.	n.d.	n.d.	0.96371	0.90702	-0.01605	-1.03766	0.13746	-0.116761
IPI00334190	STOMATIN-LIKE PROTEIN 2.	645	1.52785	0.06565	0.18408	1.52785	0.1	1.8408	1.42384	0.40228	0.15346	1.42384	0.18322	0.837572	1.2776	0.39545	0.10639	1.2776	0.1252	0.84976	1.22933	0.77426	0.08967	1.22933	0.31264	0.286816	0.54079	0.0236	-0.26697	-1.84913	0.11794	-2.26361	0.95385	0.91368	-0.02052	-1.04839	0.18933	-0.108382
IPI00004656	BETA-2-MICROGLOBULIN PRECURSOR.	646	1.58376	0.1729	0.19969	1.58376	0.14651	1.36298	0.88493	0.70395	-0.05309	-1.13003	0.13972	-0.379974	0.73822	0.31267	-0.13181	-1.3546	0.13055	-1.00965	1.79442	0.28481	0.25392	1.79442	0.23741	1.06954	0.84389	0.56109	-0.07372	-1.18499	0.12683	-0.58125	0.97093	0.92324	-0.01281	-1.02994	0.13297	-0.0963375
IPI00010460	AH RECEPTOR-INTERACTING PROTEIN.	647	2.71473	0.02225	0.43373	2.71473	0.18972	2.28616	n.d.	n.d.	n.d.	n.d.	n.d.	n.d.	1.41304	0.39663	0.15015	1.41304	0.17714	0.847635	n.d.	n.d.	n.d.	n.d.	n.d.	n.d.	0.93001	0.84368	-0.03151	-1.07525	0.15979	-0.197196	0.9678	0.93226	-0.01421	-1.03327	0.16721	-0.084983
IPI00003927	40 KDA PEPTIDYL-PROLYL CIS-TRANS ISOMERASE.	648	2.18337	0.07915	0.33913	2.18337	0.19317	1.7556	1.24136	0.75533	0.0939	1.24136	0.30131	0.311639	1.62012	0.50011	0.20955	1.62012	0.31075	0.674336	0.96553	0.93713	-0.01523	-1.0357	0.19313	-0.0788588	0.72459	0.65145	-0.13991	-1.38009	0.3097	-0.45176	0.95502	0.9373	-0.01999	-1.0471	0.2541	-0.0786698
IPI00329600	HYPOTHETICAL PROTEIN FLJ90697.	649	2.06056	0.25301	0.31399	2.06056	0.27469	1.14307	0.6358	0.49397	-0.19668	-1.57281	0.28754	-0.684009	0.74415	0.68479	-0.12834	-1.34381	0.31616	-0.405934	n.d.	n.d.	n.d.	n.d.	n.d.	n.d.	n.d.	n.d.	n.d.	n.d.	n.d.	n.d.	0.96912	0.93912	-0.01362	-1.03187	0.17838	-0.0763539
IPI00019907	GLYPICAN-3 PRECURSOR.	650	1.65397	0.08725	0.21853	1.65397	0.12779	1.71007	1.13886	0.65688	0.05647	1.13886	0.12712	0.444226	0.67348	0.00379	-0.17167	-1.48482	0.0593	-2.89494	1.16735	0.70839	0.0672	1.16735	0.17968	0.373998	0.80762	0.25505	-0.09279	-1.2382	0.08153	-1.13811	0.97853	0.94019	-0.00942	-1.02194	0.1256	-0.075
IPI00006952	CGI-83 PROTEIN.	651	n.d.	n.d.	n.d.	n.d.	n.d.	n.d.	n.d.	n.d.	n.d.	n.d.	n.d.	n.d.	n.d.	n.d.	n.d.	n.d.	n.d.	n.d.	n.d.	n.d.	n.d.	n.d.	n.d.	n.d.	0.70138	0.34993	-0.15405	-1.42577	0.16481	-0.934713	0.9737	0.94103	-0.01158	-1.02701	0.15649	-0.0739983
IPI00019502	MYOSIN HEAVY CHAIN, NONMUSCLE TYPE A.	652	1.41856	0.05885	0.15185	1.41856	0.08037	1.88939	1.79349	0.01171	0.2537	1.79349	0.10064	2.52087	0.57141	0.25591	-0.24305	-1.75005	0.21393	-1.13612	0.71782	0.33564	-0.14399	-1.39312	0.14955	-0.962822	1.26199	0.25747	0.10106	1.26199	0.08924	1.13245	0.9455	0.94358	-0.02434	-1.05764	0.34393	-0.0707702
IPI00419262	PEPTIDYL-PROLYL CIS-TRANS ISOMERASE.	653	1.57989	2e-05	0.19863	1.57989	0.04639	4.28174	1.23433	0.12806	0.09143	1.23433	0.06008	1.5218	0.94046	0.90602	-0.02666	-1.06331	0.22582	-0.118059	1.24525	0.01344	0.09526	1.24525	0.03854	2.47172	0.6459	0.05765	-0.18983	-1.54823	0.1	-1.8983	0.98403	0.94426	-0.00699	-1.01623	0.1	-0.0699
IPI00019576	COAGULATION FACTOR X PRECURSOR.	654	0.37464	0.03203	-0.42639	-2.66925	0.19887	-2.14406	n.d.	n.d.	n.d.	n.d.	n.d.	n.d.	1.67543	0.52874	0.22413	1.67543	0.3558	0.629933	2.11806	0.16282	0.32594	2.11806	0.23354	1.39565	n.d.	n.d.	n.d.	n.d.	n.d.	n.d.	0.96363	0.94782	-0.01609	-1.03774	0.24584	-0.0654491
IPI00443909	SPLICE ISOFORM 1 OF MIR-INTERACTING SAPOSIN-LIKE PROTEIN PRECURSOR.	655	1.6527	0.0693	0.21819	1.6527	0.12012	1.81643	n.d.	n.d.	n.d.	n.d.	n.d.	n.d.	0.72151	0.15632	-0.14176	-1.38598	0.1	-1.4176	1.00994	0.96572	0.0043	1.00994	0.1	0.043	0.58943	0.02169	-0.22957	-1.69656	0.1	-2.2957	0.9767	0.95867	-0.01024	-1.02386	0.19764	-0.0518114
IPI00301987	HYPOTHETICAL PROTEIN FLJ20323.	656	n.d.	n.d.	n.d.	n.d.	n.d.	n.d.	n.d.	n.d.	n.d.	n.d.	n.d.	n.d.	n.d.	n.d.	n.d.	n.d.	n.d.	n.d.	n.d.	n.d.	n.d.	n.d.	n.d.	n.d.	n.d.	n.d.	n.d.	n.d.	n.d.	n.d.	0.97473	0.95925	-0.01112	-1.02593	0.21756	-0.0511123
IPI00005511	PHD FINGER-LIKE DOMAIN PROTEIN 5A.	657	1.64815	0.19542	0.217	1.64815	0.1676	1.29475	1.50203	0.12626	0.17668	1.50203	0.11555	1.52904	0.94622	0.79721	-0.02401	-1.05684	0.09343	-0.256984	1.81843	2.54e-06	0.2597	1.81843	0.0552	4.70471	0.89276	0.40315	-0.04926	-1.12012	0.05893	-0.835907	0.97606	0.95962	-0.01052	-1.02453	0.20784	-0.0506159
IPI00217563	SPLICE ISOFORM BETA-1A OF INTEGRIN BETA-1 PRECURSOR.	658	1.22694	0.31667	0.08882	1.22694	0.08871	1.00124	1.05248	0.77328	0.02221	1.05248	0.07711	0.28803	0.95717	0.84922	-0.01901	-1.04475	0.1	-0.1901	1.39542	0.25558	0.14471	1.39542	0.12728	1.13694	0.85317	0.49042	-0.06896	-1.1721	0.1	-0.6896	0.99028	0.96616	-0.00424	-1.00982	0.1	-0.0424
IPI00061680	LOC112869 PROTEIN.	659	2.18763	0.0807	0.33997	2.18763	0.19465	1.74657	n.d.	n.d.	n.d.	n.d.	n.d.	n.d.	n.d.	n.d.	n.d.	n.d.	n.d.	n.d.	n.d.	n.d.	n.d.	n.d.	n.d.	n.d.	0.79945	0.4428	-0.09721	-1.25086	0.12666	-0.767488	0.98453	0.96738	-0.00677	-1.01572	0.16565	-0.0408693
IPI00007797	FATTY ACID-BINDING PROTEIN, EPIDERMAL.	660	n.d.	n.d.	n.d.	n.d.	n.d.	n.d.	n.d.	n.d.	n.d.	n.d.	n.d.	n.d.	2.03357	0.57409	0.30826	2.03357	0.54846	0.562046	n.d.	n.d.	n.d.	n.d.	n.d.	n.d.	n.d.	n.d.	n.d.	n.d.	n.d.	n.d.	0.93665	0.9721	-0.02842	-1.06763	0.8125	-0.0349785
IPI00032342	THYROID RECEPTOR INTERACTING PROTEIN 12.	661	1.62715	0.10734	0.21143	1.62715	0.1313	1.61028	0.9412	0.83316	-0.02632	-1.06248	0.12494	-0.210661	0.88975	0.68317	-0.05073	-1.12391	0.1243	-0.408126	2.09882	0.02053	0.32198	2.09882	0.13899	2.31657	0.92245	0.77623	-0.03506	-1.08407	0.12334	-0.284255	0.99213	0.97812	-0.00343	-1.00793	0.12505	-0.027429
IPI00219678	EUKARYOTIC TRANSLATION INITIATION FACTOR 2 SUBUNIT 1.	662	1.7311	0.50275	0.23832	1.7311	0.35561	0.670172	n.d.	n.d.	n.d.	n.d.	n.d.	n.d.	n.d.	n.d.	n.d.	n.d.	n.d.	n.d.	n.d.	n.d.	n.d.	n.d.	n.d.	n.d.	n.d.	n.d.	n.d.	n.d.	n.d.	n.d.	0.99175	0.98903	-0.0036	-1.00832	0.2616	-0.0137615
IPI00029558	NADH-UBIQUINONE OXIDOREDUCTASE SUBUNIT B14.5B.	663	1.81933	0.04213	0.25991	1.81933	0.1279	2.03213	2.30271	0.17474	0.36224	2.30271	0.26692	1.35711	n.d.	n.d.	n.d.	n.d.	n.d.	n.d.	0.21044	0.27456	-0.67686	-4.75184	0.61948	-1.09263	0.95376	0.86784	-0.02056	-1.04848	0.12356	-0.166397	0.99825	0.99525	-0.00076	-1.00175	0.12743	-0.00596406
IPI00015262	CALPONIN-2.	664	1.60389	0.00488	0.20517	1.60389	0.07289	2.81479	0.74312	0.08089	-0.12894	-1.34567	0.07387	-1.7455	0.62354	0.09351	-0.20514	-1.60375	0.12231	-1.67721	1.14337	0.73553	0.05819	1.14337	0.17226	0.337803	n.d.	n.d.	n.d.	n.d.	n.d.	n.d.	1.00005	0.99976	2e-05	1.00005	0.07587	0.000263609
IPI00029557	GRPE PROTEIN HOMOLOG 1, MITOCHONDRIAL PRECURSOR.	665	1.19669	0.52015	0.07798	1.19669	0.12125	0.643134	0.73199	0.08848	-0.13549	-1.36613	0.07954	-1.70342	0.9557	0.87425	-0.01968	-1.04635	0.12433	-0.158288	2.25547	0.02778	0.35324	2.25547	0.16054	2.20032	0.82145	0.24418	-0.08542	-1.21736	0.07335	-1.16455	1.0003	0.99919	0.00013	1.0003	0.12636	0.00102881
IPI00006440	30S RIBOSOMAL PROTEIN S7 HOMOLOG.	666	2.02078	0.1052	0.30552	2.02078	0.18857	1.62019	2.35696	0.00128	0.37235	2.35696	0.11565	3.21963	n.d.	n.d.	n.d.	n.d.	n.d.	n.d.	1.95492	0.2353	0.29113	1.95492	0.2453	1.18683	n.d.	n.d.	n.d.	n.d.	n.d.	n.d.	1.00394	0.99738	0.00171	1.00394	0.52074	0.00328379
IPI00232311	54 KDA PROTEIN.	667	1.51198	0.45022	0.17955	1.51198	0.23779	0.755078	0.82712	0.72964	-0.08243	-1.20901	0.23851	-0.345604	0.66384	0.37598	-0.17794	-1.5064	0.20099	-0.885318	n.d.	n.d.	n.d.	n.d.	n.d.	n.d.	0.59961	0.25152	-0.22213	-1.66774	0.19372	-1.14665	1.00193	0.99656	0.00084	1.00193	0.19473	0.00431367
IPI00292953	RAI14 ISOFORM.	668	1.5571	0.41504	0.19232	1.5571	0.23595	0.815088	0.77257	0.55254	-0.11206	-1.29438	0.18867	-0.593947	0.67291	0.40008	-0.17204	-1.48609	0.20445	-0.841477	2.43648	0.19385	0.38676	2.43648	0.29768	1.29925	0.54092	0.54109	-0.26687	-1.84871	0.43666	-0.611162	1.00642	0.99645	0.00278	1.00642	0.62351	0.00445863
IPI00438229	SPLICE ISOFORM 1 OF TRANSCRIPTION INTERMEDIARY FACTOR 1-BETA.	669	1.47822	0.32835	0.16974	1.47822	0.17366	0.977427	0.94036	0.80991	-0.02671	-1.06342	0.11103	-0.240566	1.44627	0.1744	0.16025	1.44627	0.11799	1.35817	1.53159	0.31069	0.18514	1.53159	0.18263	1.01374	0.7163	0.50501	-0.14491	-1.39607	0.21738	-0.666621	1.00171	0.9957	0.00074	1.00171	0.13732	0.00538887
IPI00328748	ARMET PROTEIN PRECURSOR.	670	2.68309	0.01624	0.42864	2.68309	0.17834	2.4035	1.62206	0.24744	0.21007	1.62206	0.18163	1.15658	1.30765	0.28829	0.11649	1.30765	0.1097	1.0619	n.d.	n.d.	n.d.	n.d.	n.d.	n.d.	n.d.	n.d.	n.d.	n.d.	n.d.	n.d.	1.0031	0.9923	0.00134	1.0031	0.13898	0.00964168
IPI00029731	60S RIBOSOMAL PROTEIN L35A.	671	2.60569	0.03209	0.41592	2.60569	0.19405	2.14337	n.d.	n.d.	n.d.	n.d.	n.d.	n.d.	n.d.	n.d.	n.d.	n.d.	n.d.	n.d.	n.d.	n.d.	n.d.	n.d.	n.d.	n.d.	0.98479	0.95768	-0.00666	-1.01545	0.12546	-0.0530846	1.00559	0.99146	0.00242	1.00559	0.22637	0.0106905
IPI00020928	TRANSCRIPTION FACTOR A, MITOCHONDRIAL PRECURSOR.	672	2.24431	0.0017	0.35108	2.24431	0.11187	3.13829	1.01786	0.86951	0.00769	1.01786	0.04679	0.164351	1.02207	0.92447	0.00948	1.02207	0.1	0.0948	1.50538	0.29821	0.17765	1.50538	0.17077	1.04029	0.70879	0.07314	-0.14948	-1.41085	0.08342	-1.7919	1.0068	0.98239	0.00294	1.0068	0.13328	0.0220588
IPI00297655	NEUROGENIC LOCUS NOTCH HOMOLOG PROTEIN 2 PRECURSOR.	673	1.63678	0.57212	0.21399	1.63678	0.37879	0.56493	1.42585	0.68896	0.15407	1.42585	0.38493	0.400255	0.86352	0.89637	-0.06373	-1.15805	0.48926	-0.130258	n.d.	n.d.	n.d.	n.d.	n.d.	n.d.	n.d.	n.d.	n.d.	n.d.	n.d.	n.d.	1.01589	0.97811	0.00685	1.01589	0.24955	0.0274494
IPI00218342	C-1-TETRAHYDROFOLATE SYNTHASE, CYTOPLASMIC.	674	2.05819	0.002	0.31348	2.05819	0.10142	3.09091	0.66163	0.61983	-0.17938	-1.51141	0.36159	-0.496087	n.d.	n.d.	n.d.	n.d.	n.d.	n.d.	n.d.	n.d.	n.d.	n.d.	n.d.	n.d.	0.83509	0.52725	-0.07827	-1.19748	0.1238	-0.632229	1.01012	0.97509	0.00437	1.01012	0.14004	0.0312054
IPI00431082	SPLICE ISOFORM 1 OF COILED-COIL DOMAIN CONTAINING PROTEIN 5.	675	n.d.	n.d.	n.d.	n.d.	n.d.	n.d.	n.d.	n.d.	n.d.	n.d.	n.d.	n.d.	n.d.	n.d.	n.d.	n.d.	n.d.	n.d.	n.d.	n.d.	n.d.	n.d.	n.d.	n.d.	n.d.	n.d.	n.d.	n.d.	n.d.	n.d.	1.03435	0.97339	0.01467	1.03435	0.43971	0.0333629
IPI00020601	KIAA1458 PROTEIN.	676	n.d.	n.d.	n.d.	n.d.	n.d.	n.d.	1.01577	0.98895	0.0068	1.01577	0.49093	0.0138513	n.d.	n.d.	n.d.	n.d.	n.d.	n.d.	n.d.	n.d.	n.d.	n.d.	n.d.	n.d.	n.d.	n.d.	n.d.	n.d.	n.d.	n.d.	1.02905	0.96464	0.01244	1.02905	0.28053	0.0443446
IPI00219381	NADH-UBIQUINONE OXIDOREDUCTASE B8 SUBUNIT.	677	1.88547	0.26555	0.27542	1.88547	0.24737	1.11339	1.26176	0.63316	0.10098	1.26176	0.21156	0.477311	n.d.	n.d.	n.d.	n.d.	n.d.	n.d.	1.79817	0.08949	0.25483	1.79817	0.15007	1.69807	0.93999	0.87757	-0.02688	-1.06384	0.17447	-0.154067	1.05097	0.9631	0.02159	1.05097	0.46667	0.046264
IPI00025178	PUTATIVE SPLICEOSOME ASSOCIATED PROTEIN.	678	2.54049	1.39e-06	0.40492	2.54049	0.0839	4.82622	0.93607	0.91819	-0.02869	-1.0683	0.27937	-0.102695	0.88069	0.49633	-0.05518	-1.13548	0.08111	-0.680311	n.d.	n.d.	n.d.	n.d.	n.d.	n.d.	0.85915	0.58517	-0.06593	-1.16394	0.12078	-0.545869	1.06988	0.95333	0.02933	1.06988	0.50123	0.0585161
IPI00006606	28S RIBOSOMAL PROTEIN S26, MITOCHONDRIAL PRECURSOR.	679	1.07448	0.84663	0.0312	1.07448	0.1613	0.193428	n.d.	n.d.	n.d.	n.d.	n.d.	n.d.	n.d.	n.d.	n.d.	n.d.	n.d.	n.d.	0.86496	0.82471	-0.063	-1.15612	0.28445	-0.22148	0.53108	0.04118	-0.27484	-1.88295	0.13461	-2.04175	1.02148	0.95222	0.00923	1.02148	0.15401	0.0599312
IPI00001539	3-KETOACYL-COA THIOLASE, MITOCHONDRIAL.	680	1.50792	0.39822	0.17838	1.50792	0.21115	0.844802	n.d.	n.d.	n.d.	n.d.	n.d.	n.d.	n.d.	n.d.	n.d.	n.d.	n.d.	n.d.	n.d.	n.d.	n.d.	n.d.	n.d.	n.d.	n.d.	n.d.	n.d.	n.d.	n.d.	n.d.	1.04511	0.94786	0.01916	1.04511	0.29299	0.0653947
IPI00030104	MYOSIN-BINDING PROTEIN C, FAST-TYPE.	681	n.d.	n.d.	n.d.	n.d.	n.d.	n.d.	1.36421	0.69106	0.13488	1.36421	0.33939	0.397419	n.d.	n.d.	n.d.	n.d.	n.d.	n.d.	0.20229	0.12628	-0.69402	-4.9433	0.45392	-1.52895	0.44905	0.01627	-0.3477	-2.2269	0.1447	-2.4029	1.09043	0.94648	0.0376	1.09043	0.56016	0.0671237
IPI00020557	LOW-DENSITY LIPOPROTEIN RECEPTOR-RELATED PROTEIN 1 PRECURSOR.	682	1.65782	0.1144	0.21954	1.65782	0.13906	1.57874	3.13453	0.01782	0.49617	3.13453	0.20942	2.36926	n.d.	n.d.	n.d.	n.d.	n.d.	n.d.	n.d.	n.d.	n.d.	n.d.	n.d.	n.d.	n.d.	n.d.	n.d.	n.d.	n.d.	n.d.	1.05	0.94513	0.02119	1.05	0.30787	0.0688278
IPI00099650	JAGGED 1 PRECURSOR.	683	0.38809	0.06993	-0.41106	-2.5767	0.22681	-1.81235	1.48213	0.62971	0.17089	1.48213	0.35444	0.482141	n.d.	n.d.	n.d.	n.d.	n.d.	n.d.	n.d.	n.d.	n.d.	n.d.	n.d.	n.d.	n.d.	n.d.	n.d.	n.d.	n.d.	n.d.	1.04158	0.94219	0.01769	1.04158	0.24397	0.0725089
IPI00328266	ARID3B PROTEIN.	684	n.d.	n.d.	n.d.	n.d.	n.d.	n.d.	n.d.	n.d.	n.d.	n.d.	n.d.	n.d.	1.02123	0.97839	0.00912	1.02123	0.33682	0.0270768	1.40983	0.38262	0.14917	1.40983	0.17085	0.873105	0.32711	0.0012	-0.48531	-3.05708	0.14978	-3.24015	1.03998	0.94021	0.01702	1.03998	0.22696	0.0749912
IPI00376394	PUTATIVE SULFHYDRYL OXIDASE PRECURSOR.	685	1.79277	0.65647	0.25352	1.79277	0.56998	0.444788	n.d.	n.d.	n.d.	n.d.	n.d.	n.d.	n.d.	n.d.	n.d.	n.d.	n.d.	n.d.	n.d.	n.d.	n.d.	n.d.	n.d.	n.d.	n.d.	n.d.	n.d.	n.d.	n.d.	n.d.	1.09599	0.93839	0.03981	1.09599	0.51501	0.0772995
IPI00023064	UPF0240 PROTEIN C6ORF66.	686	2.02913	0.43414	0.30731	2.02913	0.39291	0.782138	1.42004	0.58716	0.1523	1.42004	0.2805	0.542959	0.73625	0.71358	-0.13297	-1.35823	0.36226	-0.367057	1.59702	0.55512	0.20331	1.59702	0.34453	0.590108	0.57784	0.08225	-0.23819	-1.73058	0.13707	-1.73773	1.02831	0.93419	0.01212	1.02831	0.14682	0.0825501
IPI00305144	TSSC4 PROTEIN.	687	2.09614	0.30508	0.32142	2.09614	0.3134	1.02559	0.45657	0.59905	-0.34049	-2.19025	0.64761	-0.525764	1.25311	0.71308	0.09799	1.25311	0.26647	0.367734	n.d.	n.d.	n.d.	n.d.	n.d.	n.d.	1.00641	0.99228	0.00277	1.00641	0.28644	0.00967044	1.04806	0.92038	0.02039	1.04806	0.20395	0.0999755
IPI00549544	GENERAL VESICULAR TRANSPORT FACTOR P115.	688	1.20343	0.09477	0.08042	1.20343	0.04814	1.67054	0.72645	0.07095	-0.13879	-1.37656	0.07686	-1.80575	2.75351	0.13371	0.43989	2.75351	0.29333	1.49964	0.9821	0.96393	-0.00784	-1.01822	0.17343	-0.0452056	0.50204	0.08666	-0.29926	-1.99186	0.17467	-1.71329	1.04682	0.91195	0.01987	1.04682	0.17972	0.110561
IPI00016572	SMALL NUCLEAR RIBONUCLEOPROTEIN G.	689	2.14177	0.07465	0.33077	2.14177	0.18556	1.78255	1.65082	0.09577	0.2177	1.65082	0.1307	1.66565	0.95755	0.93386	-0.01884	-1.04433	0.22697	-0.0830066	n.d.	n.d.	n.d.	n.d.	n.d.	n.d.	n.d.	n.d.	n.d.	n.d.	n.d.	n.d.	1.04785	0.91014	0.0203	1.04785	0.17983	0.112884
IPI00305698	VITAMIN K-DEPENDENT GAMMA-CARBOXYLASE.	690	n.d.	n.d.	n.d.	n.d.	n.d.	n.d.	n.d.	n.d.	n.d.	n.d.	n.d.	n.d.	n.d.	n.d.	n.d.	n.d.	n.d.	n.d.	n.d.	n.d.	n.d.	n.d.	n.d.	n.d.	n.d.	n.d.	n.d.	n.d.	n.d.	n.d.	1.11204	0.89968	0.04612	1.11204	0.36585	0.126063
IPI00050211	39 KDA PROTEIN.	691	1.30964	0.49387	0.11715	1.30964	0.17123	0.684167	0.49893	0.1038	-0.30196	-2.00431	0.18563	-1.62668	0.83303	0.61301	-0.07934	-1.20044	0.15687	-0.505769	n.d.	n.d.	n.d.	n.d.	n.d.	n.d.	0.92788	0.87295	-0.03251	-1.07772	0.20328	-0.159927	1.04567	0.89576	0.0194	1.04567	0.14804	0.131046
IPI00302146	ATP-BINDING CASSETTE, SUB-FAMILY F (GCN20), MEMBER 1.	692	2.28561	0.21885	0.359	2.28561	0.29197	1.22958	0.47019	0.59913	-0.32772	-2.12679	0.62346	-0.525647	1.25777	0.62101	0.0996	1.25777	0.20145	0.494415	0.41392	0.55262	-0.38308	-2.41593	0.64509	-0.59384	0.67998	0.19621	-0.1675	-1.47063	0.12961	-1.29234	1.0783	0.89369	0.03274	1.0783	0.245	0.133633
IPI00003519	116 KDA U5 SMALL NUCLEAR RIBONUCLEOPROTEIN COMPONENT.	693	n.d.	n.d.	n.d.	n.d.	n.d.	n.d.	n.d.	n.d.	n.d.	n.d.	n.d.	n.d.	n.d.	n.d.	n.d.	n.d.	n.d.	n.d.	n.d.	n.d.	n.d.	n.d.	n.d.	n.d.	n.d.	n.d.	n.d.	n.d.	n.d.	n.d.	1.07721	0.88855	0.0323	1.07721	0.23047	0.140148
IPI00294879	RAN GTPASE-ACTIVATING PROTEIN 1.	694	1.0873	0.79134	0.03635	1.0873	0.13738	0.264595	0.94709	0.83015	-0.02361	-1.05586	0.11005	-0.214539	1.07939	0.57186	0.03318	1.07939	0.05869	0.565343	1.5721	0.12829	0.19648	1.5721	0.12919	1.52086	0.52772	0.0055	-0.27759	-1.89493	0.1	-2.7759	1.08307	0.88777	0.03466	1.08307	0.24558	0.141135
IPI00218466	PROTEIN TRANSPORT PROTEIN SEC61 ALPHA SUBUNIT ISOFORM 1.	695	n.d.	n.d.	n.d.	n.d.	n.d.	n.d.	n.d.	n.d.	n.d.	n.d.	n.d.	n.d.	n.d.	n.d.	n.d.	n.d.	n.d.	n.d.	n.d.	n.d.	n.d.	n.d.	n.d.	n.d.	0.65646	0.65698	-0.18279	-1.52332	0.41161	-0.444085	1.08418	0.88156	0.0351	1.08418	0.23559	0.148988
IPI00153023	FLJ12436 PROTEIN.	696	n.d.	n.d.	n.d.	n.d.	n.d.	n.d.	n.d.	n.d.	n.d.	n.d.	n.d.	n.d.	n.d.	n.d.	n.d.	n.d.	n.d.	n.d.	n.d.	n.d.	n.d.	n.d.	n.d.	n.d.	0.77248	0.92909	-0.11211	-1.29453	1.25982	-0.0889889	1.13557	0.87834	0.05521	1.13557	0.3607	0.153063
IPI00008137	ZINC FINGER PROTEIN 295.	697	n.d.	n.d.	n.d.	n.d.	n.d.	n.d.	n.d.	n.d.	n.d.	n.d.	n.d.	n.d.	n.d.	n.d.	n.d.	n.d.	n.d.	n.d.	n.d.	n.d.	n.d.	n.d.	n.d.	n.d.	n.d.	n.d.	n.d.	n.d.	n.d.	n.d.	1.1015	0.87465	0.04198	1.1015	0.26613	0.157742
IPI00220857	SPLICE ISOFORM 2 OF CALPAIN INHIBITOR.	698	n.d.	n.d.	n.d.	n.d.	n.d.	n.d.	1.90169	0.59001	0.27914	1.90169	0.51805	0.538828	0.74346	0.30685	-0.12874	-1.34506	0.12599	-1.02183	n.d.	n.d.	n.d.	n.d.	n.d.	n.d.	0.18594	0.00046	-0.73063	-5.37817	0.20842	-3.50557	1.09231	0.87286	0.03835	1.09231	0.23963	0.160038
IPI00064212	KIAA1802 PROTEIN (FRAGMENT).	699	1.82325	0.00894	0.26085	1.82325	0.09977	2.61451	1.53125	0.14009	0.18505	1.53125	0.12542	1.47544	1.06216	0.87137	0.02619	1.06216	0.16174	0.161927	n.d.	n.d.	n.d.	n.d.	n.d.	n.d.	0.90203	0.64799	-0.04478	-1.10861	0.09808	-0.456566	1.09817	0.87038	0.04067	1.09817	0.24925	0.16317
IPI00034308	SARCOSINE DEHYDROGENASE, MITOCHONDRIAL PRECURSOR.	700	n.d.	n.d.	n.d.	n.d.	n.d.	n.d.	n.d.	n.d.	n.d.	n.d.	n.d.	n.d.	n.d.	n.d.	n.d.	n.d.	n.d.	n.d.	n.d.	n.d.	n.d.	n.d.	n.d.	n.d.	n.d.	n.d.	n.d.	n.d.	n.d.	n.d.	1.05598	0.86653	0.02365	1.05598	0.14074	0.16804
IPI00295209	SORTING NEXIN 5.	701	n.d.	n.d.	n.d.	n.d.	n.d.	n.d.	1.10884	0.77247	0.04487	1.10884	0.15518	0.289148	1.85011	0.25973	0.2672	1.85011	0.23708	1.12705	2.0927	0.18067	0.32071	2.0927	0.23957	1.33869	n.d.	n.d.	n.d.	n.d.	n.d.	n.d.	1.12496	0.85507	0.05114	1.12496	0.27997	0.182662
IPI00002406	LUTHERAN BLOOD GROUP GLYCOPROTEIN PRECURSOR.	702	0.88619	0.82426	-0.05247	-1.12843	0.2363	-0.222048	0.77047	0.25745	-0.11324	-1.2979	0.1	-1.1324	1.01153	0.96029	0.00498	1.01153	0.1	0.0498	1.10117	0.74336	0.04185	1.10117	0.12783	0.327388	0.54774	0.00612	-0.26142	-1.82567	0.09537	-2.74111	1.08653	0.84868	0.03604	1.08653	0.1889	0.190789
IPI00419266	NADH DEHYDROGENASE (UBIQUINONE) 1 ALPHA SUBCOMPLEX, 6, 14KDA .	703	2.24438	0.00053	0.3511	2.24438	0.10127	3.46697	1.38429	0.06962	0.14123	1.38429	0.07784	1.81436	1.48461	0.14759	0.17161	1.48461	0.11851	1.44806	0.87696	0.75243	-0.05702	-1.1403	0.18076	-0.315446	0.38201	0.15754	-0.41793	-2.61775	0.29569	-1.41341	1.07952	0.84025	0.03323	1.07952	0.16486	0.201565
IPI00438701	SPLICE ISOFORM 1 OF METHYL-CPG-BINDING DOMAIN PROTEIN 1.	704	n.d.	n.d.	n.d.	n.d.	n.d.	n.d.	n.d.	n.d.	n.d.	n.d.	n.d.	n.d.	n.d.	n.d.	n.d.	n.d.	n.d.	n.d.	0.45016	0.02307	-0.34663	-2.22142	0.15255	-2.27224	n.d.	n.d.	n.d.	n.d.	n.d.	n.d.	1.19553	0.83725	0.07756	1.19553	0.37758	0.205413
IPI00005824	LIN-7 HOMOLOG A.	705	1.91567	0.00087	0.28232	1.91567	0.08481	3.32885	0.92156	0.86183	-0.03547	-1.08511	0.20383	-0.174018	0.73316	0.17952	-0.1348	-1.36396	0.10043	-1.34223	0.96266	0.91501	-0.01653	-1.03879	0.15484	-0.106755	0.50081	0.08509	-0.30033	-1.99676	0.17441	-1.72198	1.09262	0.83469	0.03847	1.09262	0.18433	0.208702
IPI00009104	RUVB-LIKE 2.	706	n.d.	n.d.	n.d.	n.d.	n.d.	n.d.	n.d.	n.d.	n.d.	n.d.	n.d.	n.d.	1.32573	0.38284	0.12246	1.32573	0.14032	0.872719	n.d.	n.d.	n.d.	n.d.	n.d.	n.d.	n.d.	n.d.	n.d.	n.d.	n.d.	n.d.	1.18529	0.82874	0.07382	1.18529	0.34127	0.21631
IPI00015580	TRANSDUCER OF CDC42-DEPENDENT ACTIN ASSEMBLY-1.	707	n.d.	n.d.	n.d.	n.d.	n.d.	n.d.	0.6847	0.77566	-0.1645	-1.46049	0.57722	-0.284987	n.d.	n.d.	n.d.	n.d.	n.d.	n.d.	n.d.	n.d.	n.d.	n.d.	n.d.	n.d.	0.84443	0.57267	-0.07343	-1.18423	0.13018	-0.564065	1.1123	0.82852	0.04622	1.1123	0.21339	0.216599
IPI00009030	SPLICE ISOFORM LAMP-2A OF LYSOSOME-ASSOCIATED MEMBRANE GLYCOPROTEIN 2 PRECURSOR.	708	1.78203	0.00011	0.25091	1.78203	0.06471	3.87745	1.01323	0.96602	0.00571	1.01323	0.13405	0.042596	1.50609	0.39331	0.17785	1.50609	0.20834	0.853653	1.49063	0.10926	0.17337	1.49063	0.10825	1.60157	0.59408	0.12979	-0.22616	-1.68328	0.14928	-1.51501	1.06505	0.82622	0.02737	1.06505	0.12467	0.21954
IPI00306576	ARYLSULFATASE B PRECURSOR.	709	n.d.	n.d.	n.d.	n.d.	n.d.	n.d.	1.60513	0.44331	0.20551	1.60513	0.26807	0.766628	0.77399	0.87509	-0.11127	-1.29201	0.7078	-0.157205	n.d.	n.d.	n.d.	n.d.	n.d.	n.d.	n.d.	n.d.	n.d.	n.d.	n.d.	n.d.	1.13003	0.82327	0.05309	1.13003	0.23771	0.223339
IPI00027009	SPLICE ISOFORM 1 OF PROTEIN KINASE C AND CASEIN KINASE SUBSTRATE IN NEURONS PROTEIN 2.	710	1.26028	0.5472	0.10047	1.26028	0.1669	0.601977	0.6605	0.10338	-0.18013	-1.514	0.1106	-1.62866	1.00327	0.99007	0.00142	1.00327	0.11382	0.0124758	0.78191	0.68402	-0.10684	-1.27892	0.26253	-0.406963	0.61568	0.05373	-0.21064	-1.62421	0.1092	-1.92894	1.06742	0.82296	0.02834	1.06742	0.12665	0.223766
IPI00022395	COMPLEMENT COMPONENT C9 PRECURSOR.	711	1.78602	0.07845	0.25189	1.78602	0.14314	1.75975	n.d.	n.d.	n.d.	n.d.	n.d.	n.d.	2.03758	0.23529	0.30912	2.03758	0.26045	1.18687	1.97296	0.06624	0.29512	1.97296	0.16067	1.83681	n.d.	n.d.	n.d.	n.d.	n.d.	n.d.	1.07759	0.81999	0.03246	1.07759	0.14263	0.227582
IPI00215948	ALPHA-1 CATENIN.	712	1.44507	0.00132	0.15989	1.44507	0.04977	3.21258	1.94348	0.01336	0.28858	1.94348	0.11664	2.47411	1.92854	0.11773	0.28523	1.92854	0.18233	1.56436	0.8112	0.46444	-0.09087	-1.23274	0.12422	-0.731525	n.d.	n.d.	n.d.	n.d.	n.d.	n.d.	1.07332	0.81897	0.03073	1.07332	0.13427	0.228867
IPI00337465	SPLICE ISOFORM P OF KINESIN LIGHT CHAIN 1.	713	1.90858	0.58962	0.28071	1.90858	0.52042	0.539391	n.d.	n.d.	n.d.	n.d.	n.d.	n.d.	n.d.	n.d.	n.d.	n.d.	n.d.	n.d.	n.d.	n.d.	n.d.	n.d.	n.d.	n.d.	1.16033	0.60283	0.06458	1.16033	0.12411	0.520345	1.07473	0.81557	0.0313	1.07473	0.13418	0.233269
IPI00334159	VON HIPPEL-LINDAU BINDING PROTEIN 1.	714	2.1328	0.12393	0.32895	2.1328	0.21382	1.53844	1.31164	0.63109	0.11781	1.31164	0.24535	0.480171	2.06123	0.09405	0.31413	2.06123	0.1876	1.67447	n.d.	n.d.	n.d.	n.d.	n.d.	n.d.	1.44864	0.35765	0.16096	1.44864	0.17498	0.919877	1.11374	0.8141	0.04678	1.11374	0.19897	0.235111
IPI00007188	ADP,ATP CARRIER PROTEIN, FIBROBLAST ISOFORM.	715	1.42844	0.1622	0.15486	1.42844	0.1108	1.39765	1.39906	0.21726	0.14584	1.39906	0.1182	1.23384	1.25697	0.32361	0.09933	1.25697	0.10063	0.987081	1.96671	0.01167	0.29374	1.96671	0.11648	2.52181	0.81972	0.40224	-0.08633	-1.21993	0.10307	-0.837586	1.07662	0.81219	0.03206	1.07662	0.13495	0.237569
IPI00148768	TRIO AND F-ACTIN BINDING PROTEIN.	716	n.d.	n.d.	n.d.	n.d.	n.d.	n.d.	n.d.	n.d.	n.d.	n.d.	n.d.	n.d.	n.d.	n.d.	n.d.	n.d.	n.d.	n.d.	n.d.	n.d.	n.d.	n.d.	n.d.	n.d.	n.d.	n.d.	n.d.	n.d.	n.d.	n.d.	1.34909	0.80601	0.13004	1.34909	0.52955	0.245567
IPI00022418	SPLICE ISOFORM 1 OF FIBRONECTIN PRECURSOR.	717	1.37021	0.15428	0.13679	1.37021	0.09602	1.4246	0.94774	0.77588	-0.02331	-1.05514	0.08188	-0.284685	1.0932	0.82787	0.0387	1.0932	0.17798	0.21744	1.23174	0.28325	0.09052	1.23174	0.08436	1.07302	0.77864	0.71062	-0.10866	-1.28429	0.29287	-0.371018	1.08827	0.79373	0.03674	1.08827	0.1405	0.261495
IPI00008167	SODIUM/POTASSIUM-TRANSPORTING ATPASE BETA-3 CHAIN.	718	1.49314	0.0143	0.1741	1.49314	0.07107	2.4497	1.38076	0.22457	0.14012	1.38076	0.11538	1.21442	1.28477	0.06521	0.10883	1.28477	0.05902	1.84395	1.56728	0.02132	0.19515	1.56728	0.08476	2.30238	0.68092	0.01977	-0.16691	-1.46861	0.07162	-2.33049	1.11124	0.78803	0.04581	1.11124	0.17037	0.268885
IPI00291401	CHROMOSOME 1 OPEN READING FRAME 52.	719	1.9647	0.45875	0.2933	1.9647	0.39586	0.740919	0.34411	0.07489	-0.4633	-2.90605	0.26011	-1.78117	1.73463	0.6311	0.23921	1.73463	0.49816	0.480187	n.d.	n.d.	n.d.	n.d.	n.d.	n.d.	n.d.	n.d.	n.d.	n.d.	n.d.	n.d.	1.17936	0.78776	0.07165	1.17936	0.26613	0.269229
IPI00107693	SPLICE ISOFORM 1 OF POSITIVE COFACTOR 2 GLUTAMINE/Q-RICH-ASSOCIATED PROTEIN.	720	2.71187	0.2951	0.43327	2.71187	0.41382	1.047	1.4526	0.7352	0.16215	1.4526	0.47941	0.338228	0.75434	0.86298	-0.12243	-1.32566	0.70941	-0.17258	n.d.	n.d.	n.d.	n.d.	n.d.	n.d.	n.d.	n.d.	n.d.	n.d.	n.d.	n.d.	1.17627	0.78055	0.07051	1.17627	0.25307	0.278619
IPI00158280	ALDH1L1 PROTEIN.	721	n.d.	n.d.	n.d.	n.d.	n.d.	n.d.	0.16128	0.18067	-0.79242	-6.20044	0.59194	-1.33868	0.66438	0.48866	-0.17758	-1.50515	0.25645	-0.692455	n.d.	n.d.	n.d.	n.d.	n.d.	n.d.	n.d.	n.d.	n.d.	n.d.	n.d.	n.d.	1.10261	0.77805	0.04242	1.10261	0.1505	0.28186
IPI00166853	RNF170 PROTEIN.	722	2.51357	0.01888	0.40029	2.51357	0.17049	2.34788	n.d.	n.d.	n.d.	n.d.	n.d.	n.d.	n.d.	n.d.	n.d.	n.d.	n.d.	n.d.	n.d.	n.d.	n.d.	n.d.	n.d.	n.d.	1.0291	0.92209	0.01246	1.0291	0.12741	0.0977945	1.20872	0.77192	0.08233	1.20872	0.28402	0.289874
IPI00374065	PREDICTED: C219-REACTIVE PEPTIDE .	723	1.77687	0.0237	0.24966	1.77687	0.11037	2.26203	1.8679	0.15121	0.27135	1.8679	0.18906	1.43526	1.46066	0.14834	0.16455	1.46066	0.11384	1.44545	1.62696	0.33318	0.21138	1.62696	0.21843	0.967724	0.6947	0.05053	-0.1582	-1.43948	0.0809	-1.9555	1.11354	0.76621	0.04671	1.11354	0.15708	0.297364
IPI00179529	SPLICE ISOFORM 1 OF SODIUM/POTASSIUM-TRANSPORTING ATPASE BETA-1 CHAIN.	724	1.41609	0.15322	0.15109	1.41609	0.10579	1.42821	1.56414	0.05205	0.19427	1.56414	0.1	1.9427	1.4639	0.29184	0.16551	1.4639	0.15702	1.05407	2.0886	0.00064	0.31985	2.0886	0.09368	3.41428	0.58058	0.09919	-0.23614	-1.72243	0.14322	-1.64879	1.08678	0.76611	0.03614	1.08678	0.1215	0.297449
IPI00032220	ANGIOTENSINOGEN PRECURSOR.	725	2.60948	0.38432	0.41655	2.60948	0.47882	0.869951	1.01301	0.98158	0.00561	1.01301	0.24314	0.0230731	n.d.	n.d.	n.d.	n.d.	n.d.	n.d.	1.73221	0.0721	0.2386	1.73221	0.13267	1.79845	n.d.	n.d.	n.d.	n.d.	n.d.	n.d.	1.38845	0.76314	0.14253	1.38845	0.47296	0.301357
IPI00299571	HYPOTHETICAL PROTEIN FLJ45525.	726	1.67018	0.03569	0.22276	1.67018	0.10605	2.10052	1.01797	0.95322	0.00774	1.01797	0.13189	0.0586853	1.75822	0.39568	0.24507	1.75822	0.28854	0.849345	1.24262	0.41845	0.09434	1.24262	0.1166	0.809091	0.70185	0.37266	-0.15376	-1.4248	0.17247	-0.891517	1.16338	0.75749	0.06572	1.16338	0.21284	0.308777
IPI00402242	OTTHUMP00000044418.	727	2.12408	0.17534	0.32717	2.12408	0.24141	1.35525	n.d.	n.d.	n.d.	n.d.	n.d.	n.d.	0.74229	0.67414	-0.12943	-1.34718	0.30782	-0.420473	n.d.	n.d.	n.d.	n.d.	n.d.	n.d.	n.d.	n.d.	n.d.	n.d.	n.d.	n.d.	1.21182	0.75308	0.08344	1.21182	0.26524	0.314583
IPI00400922	RRP5 PROTEIN HOMOLOG.	728	1.99286	0.05306	0.29948	1.99286	0.15481	1.9345	1.12684	0.8436	0.05186	1.12684	0.26286	0.197291	0.53458	0.22478	-0.27199	-1.87062	0.22405	-1.21397	1.99051	0.49327	0.29896	1.99051	0.43637	0.685107	4.54334	0.00435	0.65738	4.54334	0.23054	2.85148	1.16864	0.75085	0.06768	1.16864	0.21316	0.317508
IPI00054042	SPLICE ISOFORM 1 OF GENERAL TRANSCRIPTION FACTOR II-I.	729	1.24431	0.07361	0.09493	1.24431	0.05306	1.78911	1.10985	0.36199	0.04526	1.10985	0.04965	0.911581	0.43667	0.00081	-0.35984	-2.29004	0.10739	-3.35078	1.30617	0.6652	0.116	1.30617	0.26806	0.432739	0.27868	0.05085	-0.5549	-3.58841	0.28417	-1.9527	1.08704	0.75029	0.03625	1.08704	0.11389	0.31829
IPI00009532	4-AMINOBUTYRATE AMINOTRANSFERASE, MITOCHONDRIAL PRECURSOR.	730	1.06889	0.878	0.02893	1.06889	0.18848	0.153491	2.30273	0.06257	0.36224	2.30273	0.19452	1.86222	0.66587	0.3483	-0.17661	-1.5018	0.18831	-0.937868	0.71298	0.58181	-0.14692	-1.40257	0.26678	-0.550716	n.d.	n.d.	n.d.	n.d.	n.d.	n.d.	1.23605	0.74942	0.09203	1.23605	0.28814	0.319393
IPI00307409	39S RIBOSOMAL PROTEIN L9, MITOCHONDRIAL PRECURSOR.	731	1.73239	0.56565	0.23865	1.73239	0.41542	0.574479	0.47796	0.31143	-0.3206	-2.0922	0.31673	-1.01222	0.55638	0.1898	-0.25463	-1.79732	0.1942	-1.31117	n.d.	n.d.	n.d.	n.d.	n.d.	n.d.	1.05534	0.93004	0.02339	1.05534	0.26646	0.0877805	1.14569	0.73325	0.05907	1.14569	0.17332	0.340815
IPI00024911	ENDOPLASMIC RETICULUM PROTEIN ERP29 PRECURSOR.	732	1.80886	0.05845	0.2574	1.80886	0.13603	1.89223	1.25853	0.81411	0.09986	1.25853	0.42473	0.235114	0.98399	0.9354	-0.00701	-1.01627	0.08646	-0.081078	1.97491	0.00029	0.29555	1.97491	0.0815	3.62638	1.28917	0.63086	0.11031	1.28917	0.22956	0.480528	1.19096	0.7325	0.0759	1.19096	0.22206	0.3418
IPI00032831	SYNAPTOSOMAL-ASSOCIATED PROTEIN 29 .	733	1.40941	0.5059	0.14904	1.40941	0.22404	0.665238	0.52282	0.26306	-0.28165	-1.91269	0.25165	-1.11921	0.94845	0.90127	-0.02299	-1.05436	0.18529	-0.124076	n.d.	n.d.	n.d.	n.d.	n.d.	n.d.	n.d.	n.d.	n.d.	n.d.	n.d.	n.d.	1.25185	0.72598	0.09755	1.25185	0.27834	0.350471
IPI00011126	26S PROTEASE REGULATORY SUBUNIT 4.	734	1.8682	0.34214	0.27142	1.8682	0.28572	0.949951	0.87822	0.78167	-0.05639	-1.13866	0.20348	-0.277128	1.42935	0.6293	0.15514	1.42935	0.32139	0.482716	n.d.	n.d.	n.d.	n.d.	n.d.	n.d.	n.d.	n.d.	n.d.	n.d.	n.d.	n.d.	1.28132	0.708	0.10766	1.28132	0.28744	0.374548
IPI00106642	DIHYDROPYRIMIDINASE-LIKE 2.	735	0.90561	0.86035	-0.04306	-1.10422	0.24475	-0.175935	1.10459	0.85286	0.0432	1.10459	0.23291	0.185479	1.00219	0.99392	0.00095	1.00219	0.12475	0.00761523	n.d.	n.d.	n.d.	n.d.	n.d.	n.d.	n.d.	n.d.	n.d.	n.d.	n.d.	n.d.	1.1297	0.70654	0.05296	1.1297	0.14067	0.376484
IPI00150057	SPLICE ISOFORM 2 OF SWI/SNF-RELATED MATRIX-ASSOCIATED ACTIN-DEPENDENT REGULATOR OF CHROMATIN SUBFAMILY C MEMBER 2.	736	n.d.	n.d.	n.d.	n.d.	n.d.	n.d.	1.18744	0.76841	0.07461	1.18744	0.25339	0.294447	n.d.	n.d.	n.d.	n.d.	n.d.	n.d.	1.65506	0.38695	0.21881	1.65506	0.25292	0.865135	0.76385	0.47667	-0.11699	-1.30915	0.16439	-0.711661	1.16568	0.7014	0.06658	1.16568	0.17364	0.383437
IPI00004902	ELECTRON TRANSFER FLAVOPROTEIN BETA-SUBUNIT.	737	1.52003	0.07352	0.18185	1.52003	0.10162	1.78951	1.20292	0.18607	0.08024	1.20292	0.06068	1.32235	0.94022	0.81585	-0.02677	-1.06358	0.11495	-0.232884	1.26978	0.34425	0.10373	1.26978	0.10967	0.945838	0.59189	6.75e-09	-0.22776	-1.68949	0.03929	-5.79689	1.09342	0.6981	0.03879	1.09342	0.1	0.3879
IPI00107555	PROFILIN 2 ISOFORM B .	738	n.d.	n.d.	n.d.	n.d.	n.d.	n.d.	n.d.	n.d.	n.d.	n.d.	n.d.	n.d.	n.d.	n.d.	n.d.	n.d.	n.d.	n.d.	n.d.	n.d.	n.d.	n.d.	n.d.	n.d.	n.d.	n.d.	n.d.	n.d.	n.d.	n.d.	1.44285	0.6967	0.15922	1.44285	0.40849	0.389777
IPI00397994	PREDICTED: HYPOTHETICAL PROTEIN XP_371691 .	739	1.79492	0.10384	0.25405	1.79492	0.15619	1.62654	1.24069	0.51938	0.09367	1.24069	0.14538	0.644311	1.64551	0.12888	0.2163	1.64551	0.14244	1.51853	2.31279	0.01252	0.36414	2.31279	0.14582	2.49719	0.77108	0.47022	-0.1129	-1.29689	0.15635	-0.722098	1.27459	0.69406	0.10537	1.27459	0.26787	0.393362
IPI00000781	SPLICE ISOFORM FOXJ2.L OF FORKHEAD BOX PROTEIN J2.	740	2.57519	0.01027	0.41081	2.57519	0.16006	2.5666	1.01881	0.95529	0.00809	1.01881	0.14436	0.0560405	0.80009	0.44638	-0.09686	-1.24986	0.12721	-0.761418	n.d.	n.d.	n.d.	n.d.	n.d.	n.d.	0.94708	0.84697	-0.02361	-1.05588	0.12237	-0.192939	1.13127	0.68158	0.05357	1.13127	0.13055	0.410341
IPI00005648	SCAFFOLD ATTACHMENT FACTOR B2.	741	1.42412	0.41167	0.15355	1.42412	0.18704	0.820947	1.71632	0.41954	0.2346	1.71632	0.29062	0.80724	0.96593	0.95849	-0.01506	-1.03527	0.28924	-0.0520675	n.d.	n.d.	n.d.	n.d.	n.d.	n.d.	0.97527	0.97588	-0.01088	-1.02536	0.35974	-0.0302441	1.25002	0.6801	0.09692	1.25002	0.23505	0.412338
IPI00298237	SPLICE ISOFORM 1 OF TRIPEPTIDYL-PEPTIDASE I PRECURSOR.	742	1.76136	0.01395	0.24585	1.76136	0.1	2.4585	0.71839	0.14649	-0.14364	-1.39199	0.09892	-1.45208	0.89359	0.65749	-0.04886	-1.11908	0.1102	-0.443376	n.d.	n.d.	n.d.	n.d.	n.d.	n.d.	0.68387	0.0064	-0.16503	-1.46227	0.06053	-2.72642	1.15273	0.67832	0.06173	1.15273	0.14883	0.414769
IPI00334191	HYPOTHETICAL PROTEIN EIF3S9.	743	1.49096	0.41169	0.17347	1.49096	0.21131	0.820927	0.54257	0.3753	-0.26554	-1.84307	0.29951	-0.886581	1.79576	0.32828	0.25425	1.79576	0.26008	0.977584	0.8042	0.80651	-0.09463	-1.24347	0.38636	-0.244927	0.37699	0.00025	-0.42367	-2.65257	0.11575	-3.66022	1.29983	0.67527	0.11389	1.29983	0.27185	0.418944
IPI00009507	SPLICE ISOFORM 1 OF PANTOPHYSIN.	744	2.0586	0.06815	0.31357	2.0586	0.17191	1.82404	1.07926	0.83634	0.03313	1.07926	0.16036	0.206598	0.94129	0.87094	-0.02628	-1.06237	0.16174	-0.162483	1.53025	0.46421	0.18476	1.53025	0.25243	0.731926	0.57921	0.21269	-0.23717	-1.7265	0.19031	-1.24623	1.33956	0.65966	0.12696	1.33956	0.2883	0.440375
IPI00174442	HYPOTHETICAL PROTEIN FLJ90386.	745	1.80115	0.47636	0.25555	1.80115	0.35884	0.712156	0.85106	0.87688	-0.07004	-1.175	0.45208	-0.154928	n.d.	n.d.	n.d.	n.d.	n.d.	n.d.	n.d.	n.d.	n.d.	n.d.	n.d.	n.d.	n.d.	n.d.	n.d.	n.d.	n.d.	n.d.	1.7553	0.65398	0.24435	1.7553	0.54514	0.448233
IPI00012575	PIRIN.	746	n.d.	n.d.	n.d.	n.d.	n.d.	n.d.	n.d.	n.d.	n.d.	n.d.	n.d.	n.d.	n.d.	n.d.	n.d.	n.d.	n.d.	n.d.	n.d.	n.d.	n.d.	n.d.	n.d.	n.d.	n.d.	n.d.	n.d.	n.d.	n.d.	n.d.	1.6334	0.65361	0.21309	1.6334	0.47486	0.448743
IPI00070809	SPLICE ISOFORM SV1 OF PITSLRE SERINE/THREONINE-PROTEIN KINASE CDC2L2.	747	0.66536	0.41495	-0.17694	-1.50295	0.21705	-0.815204	n.d.	n.d.	n.d.	n.d.	n.d.	n.d.	1.29902	0.31031	0.11361	1.29902	0.11198	1.01456	0.28698	0.00372	-0.54215	-3.48455	0.18687	-2.90121	n.d.	n.d.	n.d.	n.d.	n.d.	n.d.	1.49685	0.65343	0.17518	1.49685	0.39015	0.449007
IPI00398958	PREDICTED: SIMILAR TO 40S RIBOSOMAL PROTEIN SA (P40) (34/67 KDA LAMININ RECEPTOR) (COLON CARCINOMA LAMININ-BINDING PROTEIN) (NEM/1CHD4) (MULTIDRUG RESISTANCE-ASSOCIATED PROTEIN MGR1-AG) .	748	1.68858	0.02016	0.22752	1.68858	0.09793	2.32329	1.11431	0.67845	0.04701	1.11431	0.11338	0.414623	1.19842	0.6886	0.07861	1.19842	0.19615	0.400765	1.17145	0.59397	0.06872	1.17145	0.12891	0.533085	0.9597	0.91825	-0.01786	-1.04199	0.17404	-0.10262	1.20101	0.647	0.07955	1.20101	0.17371	0.457947
IPI00018768	TRANSLIN.	749	2.38051	0.13233	0.37667	2.38051	0.25028	1.50499	1.77618	0.64561	0.24949	1.77618	0.54251	0.459881	0.81629	0.83718	-0.08816	-1.22506	0.42897	-0.205516	1.39175	0.31385	0.14356	1.39175	0.14254	1.00716	0.54325	0.10577	-0.265	-1.84076	0.16383	-1.61753	1.3696	0.64184	0.13659	1.3696	0.29367	0.465114
IPI00513769	NESTIN.	750	1.35181	0.01287	0.13091	1.35181	0.05263	2.48736	0.98469	0.89134	-0.0067	-1.01555	0.04906	-0.136567	0.88921	0.59582	-0.051	-1.1246	0.09614	-0.530476	1.04636	0.85484	0.01968	1.04636	0.10757	0.182951	0.83861	0.44086	-0.07644	-1.19245	0.09918	-0.77072	1.1278	0.63665	0.05223	1.1278	0.11057	0.47237
IPI00006079	SPLICE ISOFORM 1 OF BCL-2-ASSOCIATED TRANSCRIPTION FACTOR 1.	751	2.58834	8.83e-13	0.41302	2.58834	0.05778	7.14815	1.44382	0.0569	0.15951	1.44382	0.08377	1.90414	0.92557	0.65416	-0.03359	-1.08042	0.07498	-0.447986	1.74349	0.1561	0.24142	1.74349	0.17022	1.41828	0.96902	0.86219	-0.01367	-1.03197	0.07873	-0.173631	1.34702	0.63255	0.12937	1.34702	0.27058	0.478121
IPI00019004	TRANSLOCATION PROTEIN-1.	752	n.d.	n.d.	n.d.	n.d.	n.d.	n.d.	n.d.	n.d.	n.d.	n.d.	n.d.	n.d.	n.d.	n.d.	n.d.	n.d.	n.d.	n.d.	n.d.	n.d.	n.d.	n.d.	n.d.	n.d.	0.67529	0.56214	-0.17051	-1.48083	0.29415	-0.57967	1.51735	0.63055	0.18109	1.51735	0.37652	0.480957
IPI00334579	OTTHUMP00000059154.	753	2.04308	0.28175	0.31028	2.04308	0.28826	1.07639	0.82979	0.75531	-0.08103	-1.20512	0.26001	-0.311642	1.33359	0.40774	0.12502	1.33359	0.15101	0.827892	1.57461	0.26421	0.19717	1.57461	0.1766	1.11648	0.56779	0.59595	-0.24581	-1.7612	0.46359	-0.530231	1.23136	0.62146	0.09039	1.23136	0.18305	0.4938
IPI00301021	TRANSLOCON-ASSOCIATED PROTEIN, ALPHA SUBUNIT PRECURSOR.	754	1.88808	2.35e-06	0.27602	1.88808	0.05847	4.72071	1.20965	0.19067	0.08266	1.20965	0.06317	1.30853	1.34101	0.03808	0.12743	1.34101	0.06144	2.07406	1.31672	0.19079	0.11949	1.31672	0.09134	1.30819	0.88525	0.43366	-0.05293	-1.12962	0.06761	-0.782872	1.16815	0.61058	0.0675	1.16815	0.13255	0.509242
IPI00455033	OVARIAN/BREAST SEPTIN EPSILON.	755	1.37543	0.25441	0.13844	1.37543	0.12147	1.13971	1.10164	0.72466	0.04204	1.10164	0.11935	0.352241	0.96314	0.87044	-0.01631	-1.03827	0.1	-0.1631	1.21977	0.19372	0.08628	1.21977	0.06639	1.29959	0.51438	0.01895	-0.28871	-1.94408	0.12304	-2.34647	1.19731	0.5987	0.07821	1.19731	0.1486	0.526312
IPI00024742	UBIQUINOL-CYTOCHROME C REDUCTASE COMPLEX UBIQUINONE-BINDING PROTEIN QP-C.	756	2.29948	0.01684	0.36163	2.29948	0.1513	2.39015	1.34471	0.48145	0.12863	1.34471	0.18272	0.703973	1.47399	0.20111	0.1685	1.47399	0.1318	1.27845	n.d.	n.d.	n.d.	n.d.	n.d.	n.d.	0.73493	0.2911	-0.13375	-1.36068	0.1267	-1.05564	1.18221	0.59589	0.07269	1.18221	0.13708	0.530274
IPI00219425	SPLICE ISOFORM BETA OF POLIOVIRUS RECEPTOR PRECURSOR.	757	1.4444	0.27732	0.15969	1.4444	0.14699	1.0864	1.68329	0.1923	0.22616	1.68329	0.17346	1.30382	1.05633	0.84718	0.0238	1.05633	0.12349	0.192728	n.d.	n.d.	n.d.	n.d.	n.d.	n.d.	0.81781	0.22786	-0.08735	-1.22278	0.07243	-1.20599	1.19413	0.59268	0.07705	1.19413	0.14404	0.534921
IPI00003362	78 KDA GLUCOSE-REGULATED PROTEIN PRECURSOR.	758	1.14851	0.25117	0.06013	1.14851	0.0524	1.14752	0.75208	0.0005	-0.12374	-1.32965	0.03555	-3.48073	1.46844	0.02247	0.16686	1.46844	0.07311	2.28231	1.01426	0.95142	0.00615	1.01426	0.10094	0.0609273	0.63956	0.00697	-0.19412	-1.56356	0.07194	-2.69836	1.44429	0.59199	0.15965	1.44429	0.29789	0.535936
IPI00019223	SPLICE ISOFORM 1 OF A-KINASE ANCHOR PROTEIN 9.	759	n.d.	n.d.	n.d.	n.d.	n.d.	n.d.	0.6965	0.31965	-0.15708	-1.43575	0.15784	-0.995185	0.54225	0.10249	-0.2658	-1.84417	0.16278	-1.63288	n.d.	n.d.	n.d.	n.d.	n.d.	n.d.	0.785	0.36901	-0.10513	-1.27389	0.11703	-0.898317	1.19626	0.57429	0.07783	1.19626	0.13854	0.561787
IPI00012199	HYPOTHETICAL PROTEIN FLJ22321.	760	2.24338	0.05261	0.3509	2.24338	0.18105	1.93814	1.49056	0.27594	0.17335	1.49056	0.15911	1.0895	1.30942	0.34869	0.11708	1.30942	0.12493	0.937165	2.6839	0.0034	0.42877	2.6839	0.14637	2.92936	1.14566	0.44801	0.05906	1.14566	0.07783	0.758833	1.13833	0.57366	0.05627	1.13833	0.1	0.5627
IPI00032957	UBIQUITIN-CONJUGATING ENZYME E2 I.	761	5.28166	0.02583	0.72277	5.28166	0.32429	2.22878	1.36393	0.49152	0.13479	1.36393	0.19595	0.68788	0.83848	0.62315	-0.07651	-1.19263	0.1557	-0.491394	n.d.	n.d.	n.d.	n.d.	n.d.	n.d.	0.82428	0.67781	-0.08393	-1.21319	0.20201	-0.415474	1.40608	0.56542	0.14801	1.40608	0.2575	0.574796
IPI00554520	NOVEL PROTEIN.	762	0.81747	0.51316	-0.08753	-1.22328	0.13385	-0.653941	1.78081	0.82337	0.25062	1.78081	1.12275	0.22322	n.d.	n.d.	n.d.	n.d.	n.d.	n.d.	n.d.	n.d.	n.d.	n.d.	n.d.	n.d.	0.68758	0.35569	-0.16268	-1.45439	0.17613	-0.923636	1.9109	0.56492	0.28124	1.9109	0.48864	0.575557
IPI00056494	60S RIBOSOMAL PROTEIN L36A-LIKE.	763	n.d.	n.d.	n.d.	n.d.	n.d.	n.d.	n.d.	n.d.	n.d.	n.d.	n.d.	n.d.	0.60718	0.61073	-0.21668	-1.64696	0.42568	-0.509021	1.58348	0.20992	0.19961	1.58348	0.15921	1.25375	0.60275	0.55403	-0.21986	-1.65905	0.37155	-0.591737	1.35916	0.56176	0.13327	1.35916	0.22969	0.580217
IPI00001753	MYOSIN HEAVY CHAIN, SKELETAL MUSCLE, FETAL.	764	1.01935	0.98725	0.00833	1.01935	0.52077	0.0159955	1.28839	0.79008	0.11005	1.28839	0.4134	0.266207	n.d.	n.d.	n.d.	n.d.	n.d.	n.d.	1.32299	0.89378	0.12156	1.32299	0.91043	0.133519	0.42323	0.01478	-0.37343	-2.3628	0.15319	-2.43769	2.26944	0.56138	0.35592	2.26944	0.61282	0.58079
IPI00419684	POLYHOMEOTIC 2-LIKE, ISOFORM B.	765	2.25053	0.59413	0.35228	2.25053	0.66112	0.532853	1.14945	0.88255	0.06049	1.14945	0.40944	0.147738	1.5878	0.67039	0.2008	1.5878	0.47177	0.425631	n.d.	n.d.	n.d.	n.d.	n.d.	n.d.	n.d.	n.d.	n.d.	n.d.	n.d.	n.d.	1.46949	0.55555	0.16717	1.46949	0.28359	0.589478
IPI00016610	POLY.	766	1.73792	0.08063	0.24003	1.73792	0.13739	1.74707	1.10734	0.73672	0.04428	1.10734	0.13171	0.336193	n.d.	n.d.	n.d.	n.d.	n.d.	n.d.	1.07329	0.80994	0.03072	1.07329	0.12772	0.240526	0.47603	0.03667	-0.32236	-2.1007	0.15429	-2.08931	1.25099	0.55269	0.09725	1.25099	0.1638	0.593712
IPI00059242	SYNAPSE ASSOCIATED PROTEIN 1.	767	1.74035	0.38143	0.24064	1.74035	0.27493	0.875277	1.58409	0.65737	0.19978	1.58409	0.45042	0.443542	1.92018	0.16185	0.28334	1.92018	0.20255	1.39886	2.29927	0.33628	0.36159	2.29927	0.37605	0.961548	n.d.	n.d.	n.d.	n.d.	n.d.	n.d.	1.39787	0.55225	0.14547	1.39787	0.24474	0.594386
IPI00010349	ALKYLDIHYDROXYACETONEPHOSPHATE SYNTHASE, PEROXISOMAL PRECURSOR.	768	1.90965	0.38221	0.28095	1.90965	0.32152	0.873818	1.02292	0.97251	0.00984	1.02292	0.2856	0.0344538	0.61118	0.41633	-0.21383	-1.63619	0.26308	-0.812795	n.d.	n.d.	n.d.	n.d.	n.d.	n.d.	0.45036	0.08038	-0.34644	-2.22045	0.19814	-1.74846	1.31416	0.5522	0.11865	1.31416	0.19959	0.594469
IPI00017331	FK506 BINDING PROTEIN 14 PRECURSOR.	769	2.20038	0.45636	0.3425	2.20038	0.45982	0.744857	1.07044	0.95697	0.02956	1.07044	0.54792	0.0539495	1.2295	0.84109	0.08973	1.2295	0.44751	0.200509	n.d.	n.d.	n.d.	n.d.	n.d.	n.d.	n.d.	n.d.	n.d.	n.d.	n.d.	n.d.	1.42221	0.5479	0.15297	1.42221	0.25456	0.600919
IPI00396126	HYPOTHETICAL PROTEIN FLJ37562.	770	n.d.	n.d.	n.d.	n.d.	n.d.	n.d.	1.05277	0.94017	0.02233	1.05277	0.29759	0.0750361	0.76257	0.70494	-0.11772	-1.31136	0.31089	-0.378655	n.d.	n.d.	n.d.	n.d.	n.d.	n.d.	n.d.	n.d.	n.d.	n.d.	n.d.	n.d.	1.39941	0.54688	0.14595	1.39941	0.24226	0.602452
IPI00304925	HEAT SHOCK 70 KDA PROTEIN 1.	771	1.85528	0.0011	0.26841	1.85528	0.08224	3.26374	1.34713	0.17811	0.12941	1.34713	0.0961	1.34662	0.93719	0.81512	-0.02817	-1.06702	0.12048	-0.233815	0.7002	0.4185	-0.15478	-1.42817	0.19132	-0.809011	0.95233	0.87104	-0.02121	-1.05006	0.13067	-0.162317	1.25841	0.54485	0.09982	1.25841	0.16486	0.605483
IPI00061107	G PATCH DOMAIN AND KOW MOTIFS.	772	n.d.	n.d.	n.d.	n.d.	n.d.	n.d.	1.07255	0.95792	0.03042	1.07255	0.57639	0.0527768	n.d.	n.d.	n.d.	n.d.	n.d.	n.d.	0.91746	0.86264	-0.03741	-1.08997	0.21624	-0.173002	n.d.	n.d.	n.d.	n.d.	n.d.	n.d.	1.58742	0.54187	0.20069	1.58742	0.32901	0.609981
IPI00301323	ATP-DEPENDENT RNA HELICASE DDX18.	773	0.93949	0.78997	-0.02711	-1.0644	0.10177	-0.266385	1.83881	0.1454	0.26454	1.83881	0.18169	1.456	0.95735	0.96689	-0.01893	-1.04455	0.45593	-0.0415195	n.d.	n.d.	n.d.	n.d.	n.d.	n.d.	n.d.	n.d.	n.d.	n.d.	n.d.	n.d.	1.53725	0.53397	0.18674	1.53725	0.30025	0.621948
IPI00007004	CGI-115 PROTEIN.	774	1.74272	0.16479	0.24123	1.74272	0.17365	1.38917	1.46179	0.15515	0.16488	1.46179	0.11599	1.4215	0.98563	0.96423	-0.00629	-1.01458	0.14017	-0.0448741	n.d.	n.d.	n.d.	n.d.	n.d.	n.d.	1.01053	0.94836	0.00455	1.01053	0.07027	0.0647502	1.20484	0.5265	0.08093	1.20484	0.12778	0.633354
IPI00411623	SPLICE ISOFORM 1 OF ENABLED PROTEIN HOMOLOG.	775	1.44674	0.4299	0.16039	1.44674	0.20319	0.78936	0.82061	0.49571	-0.08586	-1.21861	0.12604	-0.681212	n.d.	n.d.	n.d.	n.d.	n.d.	n.d.	n.d.	n.d.	n.d.	n.d.	n.d.	n.d.	0.52489	0.20078	-0.27993	-1.90516	0.21881	-1.27933	1.68634	0.52318	0.22694	1.68634	0.35546	0.63844
IPI00017304	SPLICE ISOFORM 1 OF NITRIC OXIDE SYNTHASE, INDUCIBLE.	776	4.16904	0.03291	0.62004	4.16904	0.29067	2.13314	1.39085	0.66608	0.14328	1.39085	0.33203	0.431527	n.d.	n.d.	n.d.	n.d.	n.d.	n.d.	n.d.	n.d.	n.d.	n.d.	n.d.	n.d.	n.d.	n.d.	n.d.	n.d.	n.d.	n.d.	1.64993	0.52192	0.21746	1.64993	0.33958	0.640379
IPI00247871	TRANSCRIPTION ELONGATION REGULATOR 1.	777	1.26398	0.36536	0.10174	1.26398	0.1124	0.90516	1.00779	0.97307	0.00337	1.00779	0.09981	0.0337642	0.90689	0.70992	-0.04245	-1.10267	0.11411	-0.372009	0.54179	0.19194	-0.26617	-1.84574	0.20399	-1.30482	0.37846	0.02254	-0.42198	-2.64229	0.18498	-2.28122	1.56699	0.52152	0.19507	1.56699	0.30431	0.641024
IPI00165360	3-MERCAPTOPYRUVATE SULFURTRANSFERASE.	778	2.26119	0.13721	0.35434	2.26119	0.23841	1.48626	1.71454	0.21112	0.23415	1.71454	0.18724	1.25053	0.5599	0.32196	-0.25189	-1.78604	0.25432	-0.990445	n.d.	n.d.	n.d.	n.d.	n.d.	n.d.	0.84873	0.59602	-0.07123	-1.17823	0.13437	-0.530103	1.55927	0.51808	0.19292	1.55927	0.2985	0.646298
IPI00016928	HOMEOBOX PROTEIN CDX-2.	779	1.86266	0.55019	0.27013	1.86266	0.45212	0.597474	1.18236	0.67069	0.07275	1.18236	0.17109	0.425215	0.78592	0.6457	-0.10462	-1.2724	0.22757	-0.459727	n.d.	n.d.	n.d.	n.d.	n.d.	n.d.	0.50372	0.03849	-0.29781	-1.98523	0.14389	-2.06971	1.26429	0.51328	0.10185	1.26429	0.15579	0.653765
IPI00006196	SPLICE ISOFORM 2 OF NUCLEAR MITOTIC APPARATUS PROTEIN 1.	780	1.85384	0.02965	0.26807	1.85384	0.12327	2.17466	1.43641	0.66069	0.15728	1.43641	0.35829	0.438974	n.d.	n.d.	n.d.	n.d.	n.d.	n.d.	n.d.	n.d.	n.d.	n.d.	n.d.	n.d.	0.77624	0.27131	-0.11	-1.28826	0.1	-1.1	1.29962	0.49914	0.11382	1.29962	0.16841	0.675851
IPI00183530	HYPOTHETICAL PROTEIN FLJ46302.	781	n.d.	n.d.	n.d.	n.d.	n.d.	n.d.	n.d.	n.d.	n.d.	n.d.	n.d.	n.d.	0.31198	0.06327	-0.50588	-3.20535	0.27238	-1.85726	n.d.	n.d.	n.d.	n.d.	n.d.	n.d.	n.d.	n.d.	n.d.	n.d.	n.d.	n.d.	1.79127	0.49136	0.25316	1.79127	0.36789	0.68814
IPI00002349	FMRP INTERACTING PROTEIN, 82KD.	782	1.44855	0.02543	0.16093	1.44855	0.07201	2.23483	0.67382	0.01293	-0.17146	-1.48408	0.06898	-2.48565	1.08723	0.56419	0.03632	1.08723	0.06299	0.576599	2.29267	0.00122	0.36034	2.29267	0.11145	3.2332	0.86092	0.23495	-0.06504	-1.16154	0.05476	-1.18773	1.26678	0.48925	0.1027	1.26678	0.14852	0.691489
IPI00396378	SPLICE ISOFORM B1 OF HETEROGENEOUS NUCLEAR RIBONUCLEOPROTEINS A2/B1.	783	1.37869	0.00971	0.13947	1.37869	0.05393	2.58613	1.3039	0.0753	0.11524	1.3039	0.06479	1.77867	1.08041	0.56695	0.03359	1.08041	0.05867	0.572524	0.69774	0.13158	-0.1563	-1.43319	0.10366	-1.50781	0.47171	0.00108	-0.32632	-2.11994	0.09984	-3.26843	1.17058	0.48399	0.0684	1.17058	0.09773	0.699887
IPI00009943	TUMOR PROTEIN, TRANSLATIONALLY-CONTROLLED 1.	784	3.50324	0.00069	0.54447	3.50324	0.16053	3.3917	0.9443	0.80097	-0.02489	-1.05898	0.09873	-0.252102	1.38447	0.26706	0.14128	1.38447	0.1273	1.10982	1.92519	0.23262	0.28447	1.92519	0.23832	1.19365	1.28479	0.50719	0.10883	1.28479	0.1641	0.663193	1.42716	0.47784	0.15447	1.42716	0.21764	0.70975
IPI00103419	SPLICE ISOFORM 1 OF SPLICING FACTOR 4.	785	2.99617	0.02418	0.47657	2.99617	0.21141	2.25425	1.25682	0.74966	0.09927	1.25682	0.31112	0.319073	0.78919	0.80138	-0.10282	-1.26712	0.40872	-0.251566	1.91205	0.36418	0.2815	1.91205	0.31021	0.90745	n.d.	n.d.	n.d.	n.d.	n.d.	n.d.	1.94351	0.47661	0.28859	1.94351	0.40545	0.711777
IPI00029730	SYNTAXIN-4.	786	1.55513	0.3539	0.19177	1.55513	0.20686	0.927052	0.83996	0.67621	-0.07574	-1.19054	0.18136	-0.417622	1.64857	0.22697	0.21711	1.64857	0.1797	1.20818	n.d.	n.d.	n.d.	n.d.	n.d.	n.d.	0.88362	0.81029	-0.05373	-1.13171	0.22385	-0.240027	1.36554	0.46551	0.1353	1.36554	0.18539	0.729813
IPI00027799	HYPOTHETICAL PROTEIN FLJ45505.	787	n.d.	n.d.	n.d.	n.d.	n.d.	n.d.	n.d.	n.d.	n.d.	n.d.	n.d.	n.d.	n.d.	n.d.	n.d.	n.d.	n.d.	n.d.	n.d.	n.d.	n.d.	n.d.	n.d.	n.d.	1.1822	0.82648	0.07269	1.1822	0.3316	0.21921	1.39486	0.46288	0.14453	1.39486	0.19688	0.734102
IPI00294627	SPLICE ISOFORM 2 OF SPLICING FACTOR 1.	788	1.92043	0.01029	0.2834	1.92043	0.11045	2.56587	1.03181	0.90476	0.0136	1.03181	0.11366	0.119655	1.31868	0.60288	0.12014	1.31868	0.23092	0.520267	1.75243	0.15387	0.24364	1.75243	0.17086	1.42596	0.67392	0.08655	-0.17139	-1.48385	0.1	-1.7139	1.35696	0.45886	0.13257	1.35696	0.17897	0.740739
IPI00030274	DKFZP434K1421 PROTEIN.	789	n.d.	n.d.	n.d.	n.d.	n.d.	n.d.	n.d.	n.d.	n.d.	n.d.	n.d.	n.d.	n.d.	n.d.	n.d.	n.d.	n.d.	n.d.	n.d.	n.d.	n.d.	n.d.	n.d.	n.d.	n.d.	n.d.	n.d.	n.d.	n.d.	n.d.	1.49654	0.45253	0.17509	1.49654	0.23308	0.751201
IPI00006038	SPLICE ISOFORM 1 OF NUCLEAR PORE COMPLEX PROTEIN NUP98-NUP96 PRECURSOR.	790	1.2998	0.37569	0.11388	1.2998	0.12855	0.885881	0.92471	0.79532	-0.03399	-1.08142	0.13104	-0.259386	1.43369	0.34714	0.15646	1.43369	0.16641	0.940208	1.84021	0.31659	0.26487	1.84021	0.26447	1.00151	0.6966	0.15374	-0.15702	-1.43554	0.11007	-1.42655	1.32633	0.44996	0.12265	1.32633	0.16235	0.755467
IPI00084571	MITOCHONDRIAL RIBOSOMAL PROTEIN L39 ISOFORM B .	791	1.00703	0.9925	0.00304	1.00703	0.32363	0.00939344	1.44812	0.87749	0.1608	1.44812	1.04312	0.154153	n.d.	n.d.	n.d.	n.d.	n.d.	n.d.	n.d.	n.d.	n.d.	n.d.	n.d.	n.d.	0.43279	0.40141	-0.36373	-2.31062	0.43347	-0.839112	1.93404	0.4498	0.28647	1.93404	0.37905	0.755758
IPI00156984	C18ORF2.	792	1.98521	0.07894	0.29781	1.98521	0.16951	1.75689	n.d.	n.d.	n.d.	n.d.	n.d.	n.d.	1.58741	0.15796	0.20069	1.58741	0.14213	1.41202	n.d.	n.d.	n.d.	n.d.	n.d.	n.d.	0.84513	0.58655	-0.07307	-1.18324	0.13437	-0.543797	1.29822	0.44613	0.11335	1.29822	0.14877	0.761914
IPI00291929	KIAA0170 PROTEIN.	793	n.d.	n.d.	n.d.	n.d.	n.d.	n.d.	0.74529	0.68302	-0.12767	-1.34176	0.31267	-0.408322	n.d.	n.d.	n.d.	n.d.	n.d.	n.d.	n.d.	n.d.	n.d.	n.d.	n.d.	n.d.	n.d.	n.d.	n.d.	n.d.	n.d.	n.d.	1.42096	0.42616	0.15258	1.42096	0.19174	0.795765
IPI00427330	SHWACHMAN-BODIAN-DIAMOND SYNDROME PROTEIN.	794	2.10273	0.00241	0.32278	2.10273	0.10639	3.03393	n.d.	n.d.	n.d.	n.d.	n.d.	n.d.	1.97898	0.08303	0.29644	1.97898	0.17102	1.73336	n.d.	n.d.	n.d.	n.d.	n.d.	n.d.	0.63415	0.13334	-0.19781	-1.57692	0.13178	-1.50106	1.51374	0.41901	0.18005	1.51374	0.2228	0.808124
IPI00220573	MYOSIN REGULATORY LIGHT CHAIN 2, NONSARCOMERIC.	795	1.91992	0.08315	0.28328	1.91992	0.16349	1.73271	1.98031	0.08539	0.29673	1.98031	0.17249	1.72027	n.d.	n.d.	n.d.	n.d.	n.d.	n.d.	1.6553	0.11346	0.21888	1.6553	0.13828	1.58288	1.32951	0.69875	0.12369	1.32951	0.31961	0.387003	1.46334	0.41552	0.16535	1.46334	0.20307	0.814251
IPI00293331	RIBONUCLEASES P/MRP PROTEIN SUBUNIT POP1.	796	1.03552	0.90399	0.01516	1.03552	0.12567	0.120633	0.74524	0.32133	-0.1277	-1.34184	0.12877	-0.991691	n.d.	n.d.	n.d.	n.d.	n.d.	n.d.	1.89058	0.04179	0.2766	1.89058	0.13588	2.03562	n.d.	n.d.	n.d.	n.d.	n.d.	n.d.	1.2776	0.40462	0.1064	1.2776	0.12767	0.833399
IPI00022426	AMBP PROTEIN PRECURSOR.	797	1.73922	0.06211	0.24035	1.73922	0.12884	1.86549	0.80301	0.58987	-0.09528	-1.24531	0.17676	-0.539036	0.53964	0.23627	-0.2679	-1.8531	0.2262	-1.18435	1.50305	0.20045	0.17697	1.50305	0.13823	1.28026	0.65751	0.40954	-0.1821	-1.52089	0.2208	-0.824728	2.2915	0.40421	0.36012	2.2915	0.43174	0.834113
IPI00022450	TBC1 DOMAIN FAMILY MEMBER 5.	798	n.d.	n.d.	n.d.	n.d.	n.d.	n.d.	1.25341	0.53062	0.09809	1.25341	0.15643	0.627054	n.d.	n.d.	n.d.	n.d.	n.d.	n.d.	n.d.	n.d.	n.d.	n.d.	n.d.	n.d.	0.86219	0.62914	-0.0644	-1.15984	0.13335	-0.48294	1.43994	0.40032	0.15835	1.43994	0.18827	0.841079
IPI00019580	PLASMINOGEN PRECURSOR.	799	2.3361	0.01227	0.36849	2.3361	0.14714	2.50435	1.04227	0.81314	0.01798	1.04227	0.07606	0.236392	1.60673	0.08459	0.20594	1.60673	0.11941	1.72465	1.32808	0.39404	0.12322	1.32808	0.14458	0.852262	0.7483	0.32718	-0.12593	-1.33637	0.12852	-0.979847	1.53451	0.38856	0.18597	1.53451	0.21568	0.86225
IPI00020986	LUMICAN PRECURSOR.	800	1.38311	0.33065	0.14086	1.38311	0.14479	0.972857	1.13042	0.71636	0.05324	1.13042	0.14653	0.363339	1.21666	0.5614	0.08517	1.21666	0.14665	0.580771	1.50368	0.29468	0.17715	1.50368	0.16905	1.04791	0.39418	0.00539	-0.40431	-2.53692	0.14529	-2.78278	1.42002	0.38453	0.15229	1.42002	0.17514	0.869533
IPI00008248	ANAPHASE PROMOTING COMPLEX SUBUNIT 7.	801	2.21425	0.04402	0.34523	2.21425	0.17142	2.01394	1.16132	0.56408	0.06495	1.16132	0.11261	0.576769	n.d.	n.d.	n.d.	n.d.	n.d.	n.d.	n.d.	n.d.	n.d.	n.d.	n.d.	n.d.	n.d.	n.d.	n.d.	n.d.	n.d.	n.d.	1.3369	0.37559	0.1261	1.3369	0.14232	0.886031
IPI00013146	MITOCHONDRIAL 28S RIBOSOMAL PROTEIN S22.	802	1.43935	0.56608	0.15817	1.43935	0.27563	0.573849	1.46989	0.38616	0.16728	1.46989	0.19304	0.866556	1.10455	0.67323	0.04319	1.10455	0.1024	0.421777	n.d.	n.d.	n.d.	n.d.	n.d.	n.d.	0.57511	0.00854	-0.24025	-1.73879	0.09134	-2.63028	1.53073	0.37499	0.1849	1.53073	0.20842	0.887151
IPI00031526	HYPOTHETICAL PROTEIN MGC2803.	803	2.48816	0.00329	0.39588	2.48816	0.1347	2.93898	n.d.	n.d.	n.d.	n.d.	n.d.	n.d.	0.40636	0.05102	-0.39109	-2.4609	0.20043	-1.95125	0.51763	0.45161	-0.28598	-1.9319	0.37993	-0.752718	1.02631	0.95186	0.01128	1.02631	0.18683	0.0603757	1.34897	0.36067	0.13	1.34897	0.14222	0.914077
IPI00301058	VASODILATOR-STIMULATED PHOSPHOPROTEIN.	804	1.54443	0.1608	0.18877	1.54443	0.1346	1.40245	0.80909	0.61307	-0.092	-1.23595	0.18193	-0.505689	1.2463	0.77886	0.09562	1.2463	0.34053	0.280798	n.d.	n.d.	n.d.	n.d.	n.d.	n.d.	n.d.	n.d.	n.d.	n.d.	n.d.	n.d.	1.87387	0.35662	0.27274	1.87387	0.29587	0.921824
IPI00010204	SPLICING FACTOR, ARGININE/SERINE-RICH 3.	805	1.77113	9.5e-08	0.24825	1.77113	0.04652	5.33641	0.95513	0.76849	-0.01994	-1.04697	0.06773	-0.294404	0.90687	0.58068	-0.04246	-1.10269	0.07686	-0.552433	1.38703	0.23669	0.14208	1.38703	0.12007	1.18331	1.45216	0.51412	0.16201	1.45216	0.24832	0.652424	1.76021	0.3555	0.24557	1.76021	0.26577	0.923994
IPI00027681	NICOTINAMIDE N-METHYLTRANSFERASE.	806	1.02832	0.93651	0.01213	1.02832	0.15225	0.0796716	n.d.	n.d.	n.d.	n.d.	n.d.	n.d.	1.63728	0.1821	0.21412	1.63728	0.16047	1.33433	n.d.	n.d.	n.d.	n.d.	n.d.	n.d.	0.4098	0.00695	-0.38742	-2.4402	0.14354	-2.69904	1.45856	0.35488	0.16392	1.45856	0.17718	0.925161
IPI00292412	MYOSIN-BINDING PROTEIN C, CARDIAC-TYPE.	807	1.00601	0.98602	0.0026	1.00601	0.14846	0.0175131	n.d.	n.d.	n.d.	n.d.	n.d.	n.d.	1.71645	0.15254	0.23463	1.71645	0.16401	1.43058	n.d.	n.d.	n.d.	n.d.	n.d.	n.d.	0.54655	0.07663	-0.26237	-1.82966	0.14818	-1.77062	1.40949	0.35408	0.14906	1.40949	0.16085	0.926702
IPI00026202	60S RIBOSOMAL PROTEIN L18A.	808	1.83441	0.06003	0.2635	1.83441	0.14012	1.88053	n.d.	n.d.	n.d.	n.d.	n.d.	n.d.	n.d.	n.d.	n.d.	n.d.	n.d.	n.d.	n.d.	n.d.	n.d.	n.d.	n.d.	n.d.	n.d.	n.d.	n.d.	n.d.	n.d.	n.d.	1.34112	0.35309	0.12747	1.34112	0.13727	0.928608
IPI00011635	SPLICE ISOFORM 2 OF BCL-2-LIKE 13 PROTEIN.	809	2.30365	0.00282	0.36242	2.30365	0.12134	2.98681	1.41817	0.57957	0.15173	1.41817	0.27387	0.554022	1.50311	0.56204	0.17699	1.50311	0.30526	0.579801	2.11664	0.38769	0.32565	2.11664	0.37699	0.863816	0.75595	0.22335	-0.1215	-1.32283	0.09978	-1.21768	1.59684	0.34246	0.20326	1.59684	0.21411	0.949325
IPI00022371	HISTIDINE-RICH GLYCOPROTEIN PRECURSOR.	810	2.20729	0.02866	0.34386	2.20729	0.15715	2.1881	n.d.	n.d.	n.d.	n.d.	n.d.	n.d.	n.d.	n.d.	n.d.	n.d.	n.d.	n.d.	n.d.	n.d.	n.d.	n.d.	n.d.	n.d.	n.d.	n.d.	n.d.	n.d.	n.d.	n.d.	1.80969	0.33454	0.25761	1.80969	0.26695	0.965012
IPI00301579	EPIDIDYMAL SECRETORY PROTEIN E1 PRECURSOR.	811	1.39575	0.10213	0.14481	1.39575	0.08859	1.63461	n.d.	n.d.	n.d.	n.d.	n.d.	n.d.	1.53911	0.5363	0.18727	1.53911	0.30282	0.61842	n.d.	n.d.	n.d.	n.d.	n.d.	n.d.	1.28928	0.60987	0.11035	1.28928	0.21626	0.510265	1.6372	0.334	0.2141	1.6372	0.22162	0.966068
IPI00152326	GLUTATHIONE S-TRANSFERASE M1, ISOFORM 2.	812	2.59525	0.16241	0.41418	2.59525	0.29648	1.39699	1.65165	0.73048	0.21792	1.65165	0.6326	0.344483	3.82168	0.14057	0.58225	3.82168	0.39511	1.47364	n.d.	n.d.	n.d.	n.d.	n.d.	n.d.	n.d.	n.d.	n.d.	n.d.	n.d.	n.d.	1.83586	0.32843	0.26384	1.83586	0.26997	0.977294
IPI00470822	HYPOTHETICAL PROTEIN DKFZP686P0243.	813	1.77555	0.00029	0.24933	1.77555	0.06874	3.62715	1.02897	0.91974	0.0124	1.02897	0.12307	0.100756	1.22281	0.48124	0.08736	1.22281	0.12403	0.704346	1.21559	0.52312	0.08479	1.21559	0.13278	0.638575	0.808	0.45607	-0.09259	-1.23762	0.12422	-0.745371	1.33006	0.32179	0.12387	1.33006	0.12502	0.990801
IPI00329321	HYPOTHETICAL PROTEIN LOC90624.	814	2.66092	0.03775	0.42503	2.66092	0.20458	2.07757	1.29021	0.72582	0.11066	1.29021	0.31554	0.3507	1.15869	0.82776	0.06397	1.15869	0.294	0.217585	n.d.	n.d.	n.d.	n.d.	n.d.	n.d.	1.63684	0.55569	0.214	1.63684	0.36318	0.589239	1.6062	0.31951	0.2058	1.6062	0.20674	0.995453
IPI00013184	N-TERMINAL ACETYLTRANSFERASE COMPLEX ARD1 SUBUNIT HOMOLOG.	815	n.d.	n.d.	n.d.	n.d.	n.d.	n.d.	n.d.	n.d.	n.d.	n.d.	n.d.	n.d.	n.d.	n.d.	n.d.	n.d.	n.d.	n.d.	n.d.	n.d.	n.d.	n.d.	n.d.	n.d.	n.d.	n.d.	n.d.	n.d.	n.d.	n.d.	1.99722	0.30931	0.30043	1.99722	0.2955	1.01668
IPI00294618	PROLINE-RICH PROTEIN PRCC.	816	1.45207	0.18807	0.16199	1.45207	0.12306	1.31635	0.72644	0.35289	-0.1388	-1.37657	0.14941	-0.928987	1.20923	0.60772	0.08251	1.20923	0.16074	0.513313	2.87138	4.63e-06	0.45809	2.87138	0.1	4.5809	1.36502	0.4017	0.13514	1.36502	0.16115	0.838598	1.45797	0.30482	0.16375	1.45797	0.15958	1.02613
IPI00008527	60S ACIDIC RIBOSOMAL PROTEIN P1.	817	1.70084	0.08913	0.23066	1.70084	0.13568	1.70003	0.76406	0.20721	-0.11687	-1.3088	0.09266	-1.26128	n.d.	n.d.	n.d.	n.d.	n.d.	n.d.	n.d.	n.d.	n.d.	n.d.	n.d.	n.d.	n.d.	n.d.	n.d.	n.d.	n.d.	n.d.	1.37126	0.29939	0.13712	1.37126	0.13213	1.03777
IPI00216654	SPLICE ISOFORM BETA OF NUCLEOLAR PHOSPHOPROTEIN P130.	818	3.84733	0.00166	0.58516	3.84733	0.186	3.14602	1.35158	0.27655	0.13084	1.35158	0.12025	1.08807	n.d.	n.d.	n.d.	n.d.	n.d.	n.d.	n.d.	n.d.	n.d.	n.d.	n.d.	n.d.	0.75827	0.59767	-0.12017	-1.31878	0.22771	-0.527733	1.55893	0.29916	0.19283	1.55893	0.18572	1.03828
IPI00297241	NUCLEOLAR PRERIBOSOMAL-ASSOCIATED PROTEIN 1 (FRAGMENT).	819	n.d.	n.d.	n.d.	n.d.	n.d.	n.d.	n.d.	n.d.	n.d.	n.d.	n.d.	n.d.	n.d.	n.d.	n.d.	n.d.	n.d.	n.d.	n.d.	n.d.	n.d.	n.d.	n.d.	n.d.	n.d.	n.d.	n.d.	n.d.	n.d.	n.d.	2.0109	0.29778	0.30339	2.0109	0.29138	1.04122
IPI00018901	SPLICE ISOFORM 1 OF GAMMA-GLUTAMYLTRANSPEPTIDASE 1 PRECURSOR.	820	1.73497	0.14216	0.23929	1.73497	0.16303	1.46777	1.14733	0.30957	0.05969	1.14733	0.05874	1.01617	1.02808	0.92339	0.01203	1.02808	0.12505	0.0962015	1.28604	0.48409	0.10926	1.28604	0.15614	0.699757	n.d.	n.d.	n.d.	n.d.	n.d.	n.d.	1.68433	0.29726	0.22643	1.68433	0.21723	1.04235
IPI00023344	SYMPLEKIN.	821	1.70779	0.06775	0.23244	1.70779	0.12725	1.82664	0.42609	0.18937	-0.3705	-2.34691	0.2823	-1.31243	2.44897	0.00778	0.38898	2.44897	0.14615	2.66151	n.d.	n.d.	n.d.	n.d.	n.d.	n.d.	0.62387	0.11326	-0.2049	-1.60289	0.12938	-1.58371	1.38874	0.2961	0.14262	1.38874	0.1365	1.04484
IPI00021885	SPLICE ISOFORM ALPHA-E OF FIBRINOGEN ALPHA/ALPHA-E CHAIN PRECURSOR.	822	1.87656	0.26012	0.27336	1.87656	0.24275	1.1261	0.9221	0.86747	-0.03522	-1.08448	0.21108	-0.166856	n.d.	n.d.	n.d.	n.d.	n.d.	n.d.	0.69055	0.41017	-0.16081	-1.44812	0.19525	-0.823611	1.01668	0.95684	0.00719	1.01668	0.13277	0.0541538	1.98174	0.28894	0.29705	1.98174	0.28012	1.06044
IPI00011894	MRNA CLONE WITH SIMILARITY TO L-GLYCEROL-3-PHOSPHATE:NAD OXIDOREDUCTASE AND ALBUMIN GENE SEQUENCES.	823	1.35209	0.5945	0.13101	1.35209	0.2461	0.532345	n.d.	n.d.	n.d.	n.d.	n.d.	n.d.	n.d.	n.d.	n.d.	n.d.	n.d.	n.d.	n.d.	n.d.	n.d.	n.d.	n.d.	n.d.	0.94978	0.87583	-0.02238	-1.05288	0.14321	-0.156274	1.6013	0.26005	0.20447	1.6013	0.18155	1.12625
IPI00001891	SPLICE ISOFORM LONG OF ANCIENT UBIQUITOUS PROTEIN 1 PRECURSOR.	824	n.d.	n.d.	n.d.	n.d.	n.d.	n.d.	n.d.	n.d.	n.d.	n.d.	n.d.	n.d.	n.d.	n.d.	n.d.	n.d.	n.d.	n.d.	n.d.	n.d.	n.d.	n.d.	n.d.	n.d.	n.d.	n.d.	n.d.	n.d.	n.d.	n.d.	1.5006	0.25924	0.17627	1.5006	0.15624	1.1282
IPI00010320	CHROMOBOX PROTEIN HOMOLOG 1.	825	1.5942	0.13137	0.20254	1.5942	0.13425	1.50868	0.99367	0.98349	-0.00276	-1.00637	0.13315	-0.0207285	1.06739	0.82129	0.02832	1.06739	0.12539	0.225855	2.75011	0.00615	0.43935	2.75011	0.16037	2.7396	1.14184	0.44037	0.05761	1.14184	0.07466	0.771631	1.40606	0.25923	0.14801	1.40606	0.13119	1.12821
IPI00018804	CDC42-INTERACTING PROTEIN 4.	826	1.83444	0.05189	0.2635	1.83444	0.13555	1.94393	n.d.	n.d.	n.d.	n.d.	n.d.	n.d.	n.d.	n.d.	n.d.	n.d.	n.d.	n.d.	1.41827	0.20481	0.15176	1.41827	0.11969	1.26794	0.63332	0.12342	-0.19837	-1.57897	0.12877	-1.5405	1.49053	0.24346	0.17334	1.49053	0.14861	1.16641
IPI00059135	SPLICE ISOFORM 1 OF PROTEIN PHOSPHATASE 1 REGULATORY SUBUNIT 14A.	827	2.15392	0.38806	0.33323	2.15392	0.38607	0.863134	n.d.	n.d.	n.d.	n.d.	n.d.	n.d.	n.d.	n.d.	n.d.	n.d.	n.d.	n.d.	n.d.	n.d.	n.d.	n.d.	n.d.	n.d.	0.93895	0.904	-0.02736	-1.06502	0.22682	-0.120624	1.73014	0.24062	0.23808	1.73014	0.20289	1.17344
IPI00025252	PROTEIN DISULFIDE-ISOMERASE A3 PRECURSOR.	828	1.88002	1.93e-12	0.27416	1.88002	0.03895	7.03877	0.89036	0.40023	-0.05044	-1.12315	0.05996	-0.841227	1.125	0.53371	0.05115	1.125	0.08219	0.622338	1.27306	0.09697	0.10485	1.27306	0.06317	1.65981	0.79297	0.35097	-0.10074	-1.26108	0.10801	-0.932691	1.43261	0.23853	0.15613	1.43261	0.13246	1.1787
IPI00002355	CALCINEURIN-BINDING PROTEIN CABIN 1.	829	n.d.	n.d.	n.d.	n.d.	n.d.	n.d.	n.d.	n.d.	n.d.	n.d.	n.d.	n.d.	n.d.	n.d.	n.d.	n.d.	n.d.	n.d.	n.d.	n.d.	n.d.	n.d.	n.d.	n.d.	n.d.	n.d.	n.d.	n.d.	n.d.	n.d.	1.57066	0.23252	0.19608	1.57066	0.16424	1.19386
IPI00217626	SIMILAR TO RIKEN CDNA 3000004N20.	830	1.45748	0.5777	0.1636	1.45748	0.29386	0.556728	0.44664	0.35714	-0.35004	-2.23893	0.38014	-0.920819	n.d.	n.d.	n.d.	n.d.	n.d.	n.d.	n.d.	n.d.	n.d.	n.d.	n.d.	n.d.	n.d.	n.d.	n.d.	n.d.	n.d.	n.d.	1.23495	0.22617	0.09165	1.23495	0.07572	1.21038
IPI00012795	EUKARYOTIC TRANSLATION INITIATION FACTOR 3 SUBUNIT 2.	831	1.42584	0.1726	0.15407	1.42584	0.11296	1.36393	n.d.	n.d.	n.d.	n.d.	n.d.	n.d.	1.61206	0.11133	0.20738	1.61206	0.13024	1.59229	n.d.	n.d.	n.d.	n.d.	n.d.	n.d.	0.41627	0.01063	-0.38062	-2.40226	0.149	-2.5545	1.4661	0.20383	0.16616	1.4661	0.13076	1.27072
IPI00002525	SPUF PROTEIN PRECURSOR.	832	n.d.	n.d.	n.d.	n.d.	n.d.	n.d.	1.04174	0.94035	0.01776	1.04174	0.23735	0.0748262	0.70833	0.48374	-0.14977	-1.41178	0.21386	-0.700318	2.1353	0.07435	0.32946	2.1353	0.18463	1.78443	0.74907	0.49151	-0.12548	-1.335	0.18241	-0.687901	1.85522	0.20309	0.26839	1.85522	0.21087	1.27277
IPI00013877	SPLICE ISOFORM 1 OF HETEROGENEOUS NUCLEAR RIBONUCLEOPROTEIN H3.	833	1.45173	0.23916	0.16189	1.45173	0.13753	1.17712	1.29389	0.16071	0.1119	1.29389	0.07977	1.40278	1.2727	0.11647	0.10473	1.2727	0.06671	1.56993	1.47777	0.00179	0.16961	1.47777	0.05431	3.123	0.52963	6e-05	-0.27603	-1.88811	0.06887	-4.00799	1.34864	0.19396	0.1299	1.34864	0.1	1.299
IPI00021890	ESTRADIOL 17-BETA-DEHYDROGENASE 8.	834	3.9118	0.0018	0.59238	3.9118	0.1898	3.12107	1.75627	0.11416	0.24459	1.75627	0.15483	1.57973	n.d.	n.d.	n.d.	n.d.	n.d.	n.d.	2.43049	0.10772	0.38569	2.43049	0.23978	1.60852	1.20286	0.52569	0.08022	1.20286	0.12641	0.634602	2.03734	0.18542	0.30906	2.03734	0.23339	1.32422
IPI00011937	PEROXIREDOXIN 4.	835	1.66531	0.01712	0.2215	1.66531	0.09291	2.38403	1.16525	0.59238	0.06642	1.16525	0.12406	0.535386	1.34126	0.31051	0.12751	1.34126	0.12573	1.01416	1.27248	0.40798	0.10465	1.27248	0.12647	0.827469	0.77006	0.37685	-0.11347	-1.2986	0.12841	-0.883654	1.4872	0.18378	0.17237	1.4872	0.12968	1.32919
IPI00102815	AD24.	836	1.44731	0.14469	0.16056	1.44731	0.11008	1.45858	n.d.	n.d.	n.d.	n.d.	n.d.	n.d.	1.02132	0.94169	0.00916	1.02132	0.12527	0.0731221	0.86645	0.69937	-0.06226	-1.15414	0.16122	-0.38618	0.69659	0.00893	-0.15702	-1.43556	0.06005	-2.61482	2.29324	0.17332	0.36045	2.29324	0.26472	1.36163
IPI00018117	DEATH-ASSOCIATED PROTEIN 1.	837	n.d.	n.d.	n.d.	n.d.	n.d.	n.d.	n.d.	n.d.	n.d.	n.d.	n.d.	n.d.	n.d.	n.d.	n.d.	n.d.	n.d.	n.d.	3.02922	0.00455	0.48133	3.02922	0.16963	2.83753	n.d.	n.d.	n.d.	n.d.	n.d.	n.d.	1.66773	0.16292	0.22213	1.66773	0.15919	1.39538
IPI00005978	SPLICING FACTOR, ARGININE/SERINE-RICH 2.	838	2.51951	0.00825	0.40132	2.51951	0.15193	2.64148	0.8978	0.63965	-0.04682	-1.11383	0.1	-0.4682	0.94774	0.84401	-0.02331	-1.05514	0.11846	-0.196775	1.74786	0.07425	0.24251	1.74786	0.13585	1.78513	0.93917	0.87428	-0.02726	-1.06477	0.17226	-0.158249	1.5579	0.16286	0.19254	1.5579	0.13797	1.39552
IPI00003377	SPLICE ISOFORM 1 OF SPLICING FACTOR, ARGININE/SERINE-RICH 7.	839	2.05717	2e-05	0.31327	2.05717	0.07375	4.24773	1.06545	0.72814	0.02753	1.06545	0.0792	0.347601	0.83362	0.42025	-0.07903	-1.19958	0.09805	-0.806017	0.79205	0.61894	-0.10125	-1.26254	0.20357	-0.497372	0.729	0.18548	-0.13728	-1.37175	0.10368	-1.32407	1.60728	0.15919	0.20609	1.60728	0.14639	1.40781
IPI00164623	COMPLEMENT C3 PRECURSOR.	840	2.12492	0.01715	0.32734	2.12492	0.13734	2.38343	1.35231	0.43667	0.13108	1.35231	0.16852	0.777831	1.34511	0.31983	0.12876	1.34511	0.12943	0.994823	1.32713	0.67686	0.12291	1.32713	0.29493	0.416743	0.80635	0.44845	-0.09347	-1.24015	0.12332	-0.757947	1.32894	0.15536	0.1235	1.32894	0.08692	1.42085
IPI00000230	HYPOTHETICAL PROTEIN DKFZP586K2222.	841	2.04763	0.04565	0.31125	2.04763	0.15574	1.99852	1.67681	0.17753	0.22448	1.67681	0.16648	1.34839	1.46349	0.06446	0.16539	1.46349	0.08945	1.84897	1.52076	0.43164	0.18206	1.52076	0.23152	0.786368	1.01961	0.94489	0.00843	1.01961	0.12199	0.069104	1.5333	0.1543	0.18563	1.5333	0.13031	1.42453
IPI00008367	CARBOXYLESTERASE-RELATED PROTEIN.	842	1.36575	0.2972	0.13537	1.36575	0.12986	1.04243	1.15552	0.63994	0.06278	1.15552	0.13421	0.467774	n.d.	n.d.	n.d.	n.d.	n.d.	n.d.	n.d.	n.d.	n.d.	n.d.	n.d.	n.d.	n.d.	n.d.	n.d.	n.d.	n.d.	n.d.	1.58654	0.15131	0.20045	1.58654	0.1397	1.43486
IPI00291608	PEST-CONTAINING NUCLEAR PROTEIN.	843	1.84054	0.15748	0.26494	1.84054	0.18742	1.41362	1.1106	0.81829	0.04556	1.1106	0.19829	0.229764	1.08939	0.81757	0.03718	1.08939	0.16119	0.230659	1.77495	0.10576	0.24919	1.77495	0.15405	1.61759	0.92461	0.86929	-0.03404	-1.08154	0.20686	-0.164556	2.30418	0.14486	0.36252	2.30418	0.24865	1.45795
IPI00217506	NUCLEOLIN.	844	1.44061	0.007	0.15855	1.44061	0.05879	2.69689	1.04745	0.85434	0.02013	1.04745	0.10967	0.183551	0.90764	0.68497	-0.04208	-1.10175	0.10374	-0.405629	0.47405	0.05923	-0.32418	-2.1095	0.17184	-1.88652	0.79834	0.20013	-0.09781	-1.2526	0.07635	-1.28107	1.40878	0.13664	0.14884	1.40878	0.1	1.4884
IPI00024933	60S RIBOSOMAL PROTEIN L12.	845	1.12007	0.63598	0.04925	1.12007	0.10404	0.473376	0.98158	0.94389	-0.00808	-1.01877	0.11474	-0.0704201	2.17989	0.05381	0.33843	2.17989	0.1755	1.92838	1.05242	0.86462	0.02219	1.05242	0.13014	0.170509	0.44123	0.02388	-0.35534	-2.2664	0.15729	-2.25914	2.00201	0.13625	0.30147	2.00201	0.20234	1.48992
IPI00025057	SPLICE ISOFORM 2 OF DOUBLE-STRANDED RNA-SPECIFIC ADENOSINE DEAMINASE.	846	1.33761	0.17289	0.12633	1.33761	0.09269	1.36293	1.94666	0.22476	0.28929	1.94666	0.2383	1.21397	0.88858	0.80563	-0.0513	-1.12539	0.2085	-0.246043	0.53705	0.17611	-0.26999	-1.86204	0.19957	-1.35286	0.79172	0.42349	-0.10143	-1.26307	0.12673	-0.800363	1.70267	0.12848	0.23113	1.70267	0.15205	1.52009
IPI00337335	MYOSIN HEAVY CHAIN.	847	1.8538	0.11121	0.26806	1.8538	0.1683	1.59275	7.87248	0.0004	0.89611	7.87248	0.25296	3.5425	1.07302	0.9296	0.03061	1.07302	0.34646	0.0883507	n.d.	n.d.	n.d.	n.d.	n.d.	n.d.	n.d.	n.d.	n.d.	n.d.	n.d.	n.d.	1.66524	0.12314	0.22148	1.66524	0.14365	1.5418
IPI00000861	LIM AND SH3 DOMAIN PROTEIN 1.	848	2.01006	0.05949	0.30321	2.01006	0.16089	1.88458	1.07084	0.79058	0.02972	1.07084	0.11193	0.265523	1.00241	0.9925	0.00105	1.00241	0.11132	0.00943227	1.59222	0.58662	0.202	1.59222	0.37151	0.543727	0.74705	0.12663	-0.12665	-1.33861	0.08291	-1.52756	1.76575	0.1227	0.24693	1.76575	0.15998	1.54351
IPI00221089	40S RIBOSOMAL PROTEIN S13.	849	1.62167	0.07846	0.20996	1.62167	0.11932	1.75964	1.31079	0.09898	0.11753	1.31079	0.07124	1.64978	2.4801	0.03319	0.39447	2.4801	0.18522	2.12974	0.88526	0.88658	-0.05293	-1.12961	0.37111	-0.142626	0.31887	0.07355	-0.49639	-3.13609	0.27741	-1.78937	2.92935	0.12124	0.46677	2.92935	0.30122	1.5496
IPI00013174	SYT INTERACTING PROTEIN SIP.	850	1.95607	0.01025	0.29138	1.95607	0.1135	2.56722	1.03251	0.91659	0.01389	1.03251	0.13265	0.104712	1.11302	0.71436	0.0465	1.11302	0.12706	0.365969	0.74338	0.62402	-0.12879	-1.34521	0.26275	-0.490162	0.90219	0.70239	-0.0447	-1.10842	0.11699	-0.382084	2.03993	0.11834	0.30962	2.03993	0.19824	1.56184
IPI00010255	NPD007.	851	n.d.	n.d.	n.d.	n.d.	n.d.	n.d.	n.d.	n.d.	n.d.	n.d.	n.d.	n.d.	2.2119	0.01303	0.34477	2.2119	0.13885	2.48304	n.d.	n.d.	n.d.	n.d.	n.d.	n.d.	1.07586	0.79674	0.03175	1.07586	0.12329	0.257523	1.63008	0.10896	0.21221	1.63008	0.13239	1.60292
IPI00299254	EUKARYOTIC TRANSLATION INITIATION FACTOR 5B.	852	2.08536	0.00024	0.31918	2.08536	0.08688	3.6738	1.2953	0.17732	0.11237	1.2953	0.0833	1.34898	0.79453	0.46071	-0.09989	-1.2586	0.13541	-0.737686	1.99762	0.05088	0.30051	1.99762	0.15391	1.9525	1.23685	0.44707	0.09232	1.23685	0.12142	0.760336	1.71186	0.10594	0.23347	1.71186	0.14441	1.61672
IPI00012340	SPLICING FACTOR, ARGININE/SERINE-RICH 9.	853	1.12029	0.78027	0.04933	1.12029	0.17683	0.278969	1.70428	0.0411	0.23154	1.70428	0.11336	2.04252	1.16586	0.49786	0.06665	1.16586	0.09832	0.677889	2.17166	0.0855	0.33679	2.17166	0.19585	1.71963	1.05589	0.81854	0.02362	1.05589	0.10295	0.229432	1.63714	0.10579	0.21408	1.63714	0.13236	1.61741
IPI00031109	HYPOTHETICAL PROTEIN LOC91942.	854	n.d.	n.d.	n.d.	n.d.	n.d.	n.d.	0.75288	0.6963	-0.12328	-1.32824	0.31584	-0.390324	1.57792	0.28153	0.19809	1.57792	0.18394	1.07693	n.d.	n.d.	n.d.	n.d.	n.d.	n.d.	n.d.	n.d.	n.d.	n.d.	n.d.	n.d.	2.38805	0.10014	0.37804	2.38805	0.22993	1.64415
IPI00029606	SPLICE ISOFORM B OF ADAM 17 PRECURSOR.	855	1.39491	0.35909	0.14455	1.39491	0.15761	0.917137	n.d.	n.d.	n.d.	n.d.	n.d.	n.d.	n.d.	n.d.	n.d.	n.d.	n.d.	n.d.	n.d.	n.d.	n.d.	n.d.	n.d.	n.d.	0.42656	0.01903	-0.37002	-2.34435	0.1578	-2.34487	2.3975	0.09875	0.37976	2.3975	0.23002	1.65099
IPI00007427	SECRETED CEMENT GLAND PROTEIN XAG-2 HOMOLOG.	856	1.33682	0.5493	0.12607	1.33682	0.21054	0.598794	n.d.	n.d.	n.d.	n.d.	n.d.	n.d.	0.83644	0.81304	-0.07756	-1.19554	0.32796	-0.236492	n.d.	n.d.	n.d.	n.d.	n.d.	n.d.	0.58643	0.70731	-0.23178	-1.70522	0.61731	-0.375468	3.32431	0.0948	0.5217	3.32431	0.31228	1.67062
IPI00012545	SPLICE ISOFORM TGN51 OF TRANS-GOLGI NETWORK INTEGRAL MEMBRANE PROTEIN 2 PRECURSOR.	857	1.68985	0.11348	0.22785	1.68985	0.14396	1.58273	1.44037	0.29686	0.15847	1.44037	0.15191	1.04318	n.d.	n.d.	n.d.	n.d.	n.d.	n.d.	n.d.	n.d.	n.d.	n.d.	n.d.	n.d.	0.53221	0.07974	-0.27392	-1.87896	0.15633	-1.75219	2.04224	0.08795	0.31011	2.04224	0.18174	1.70634
IPI00218433	CYTOCHROME B-245 LIGHT CHAIN.	858	n.d.	n.d.	n.d.	n.d.	n.d.	n.d.	n.d.	n.d.	n.d.	n.d.	n.d.	n.d.	n.d.	n.d.	n.d.	n.d.	n.d.	n.d.	n.d.	n.d.	n.d.	n.d.	n.d.	n.d.	0.85798	0.59579	-0.06653	-1.16554	0.12541	-0.5305	1.78719	0.08758	0.25217	1.78719	0.14762	1.70824
IPI00297493	CLEAVAGE STIMULATION FACTOR, 3' PRE-RNA, SUBUNIT 2, 64KDA, TAU VARIANT.	859	2.85612	0.0542	0.45578	2.85612	0.23674	1.92523	2.62044	0.08898	0.41837	2.62044	0.24598	1.70083	1.80284	0.20566	0.25596	1.80284	0.20224	1.26562	n.d.	n.d.	n.d.	n.d.	n.d.	n.d.	2.05716	0.07447	0.31327	2.05716	0.17563	1.78369	2.02588	0.08679	0.30661	2.02588	0.17903	1.71262
IPI00021854	APOLIPOPROTEIN A-II PRECURSOR.	860	2.61798	0.0612	0.41797	2.61798	0.22327	1.87204	1.74554	0.30664	0.24193	1.74554	0.23665	1.02231	1.45676	0.5672	0.16339	1.45676	0.28555	0.572194	1.47654	0.23493	0.16925	1.47654	0.14249	1.1878	2.22723	0.05748	0.34777	2.22723	0.18307	1.89966	3.3976	0.08289	0.53117	3.3976	0.3063	1.73415
IPI00026496	NUCLEOPLASMIN 3.	861	1.39732	0.4242	0.1453	1.39732	0.18181	0.799186	n.d.	n.d.	n.d.	n.d.	n.d.	n.d.	n.d.	n.d.	n.d.	n.d.	n.d.	n.d.	n.d.	n.d.	n.d.	n.d.	n.d.	n.d.	0.6508	0.3541	-0.18655	-1.53657	0.20131	-0.92668	2.62809	0.07769	0.41964	2.62809	0.23785	1.76431
IPI00103525	PARASPECKLE PROTEIN 1 ALPHA ISOFORM.	862	1.43193	0.02225	0.15592	1.43193	0.0682	2.28622	1.24846	0.08701	0.09637	1.24846	0.05631	1.71142	1.43849	0.015	0.15791	1.43849	0.06492	2.43238	0.84047	0.51794	-0.07548	-1.18981	0.11674	-0.646565	0.28761	8.64e-15	-0.5412	-3.47693	0.06976	-7.75803	1.66943	0.06277	0.22257	1.66943	0.11961	1.8608
IPI00021417	SART-1.	863	1.94729	0.00018	0.28943	1.94729	0.07735	3.74182	1.33205	0.20339	0.12452	1.33205	0.0979	1.27191	0.99055	0.98324	-0.00412	-1.00954	0.19624	-0.0209947	0.57742	0.29114	-0.23851	-1.73185	0.22594	-1.05563	1.66505	0.26513	0.22143	1.66505	0.19871	1.11434	1.7177	0.0612	0.23495	1.7177	0.1255	1.87211
IPI00295772	CYP51A1 PROTEIN.	864	1.56276	0.00476	0.19389	1.56276	0.06868	2.82309	n.d.	n.d.	n.d.	n.d.	n.d.	n.d.	1.46769	0.20587	0.16663	1.46769	0.13173	1.26494	n.d.	n.d.	n.d.	n.d.	n.d.	n.d.	0.73344	0.06898	-0.13463	-1.36344	0.07403	-1.81859	4.793	0.0572	0.68061	4.793	0.35788	1.90178
IPI00100197	SPLICE ISOFORM 1 OF NSFL1 COFACTOR P47.	865	2.09736	0.03369	0.32167	2.09736	0.15146	2.1238	0.64213	0.40497	-0.19238	-1.55732	0.23101	-0.832778	1.18411	0.463	0.07339	1.18411	0.1	0.7339	1.74017	0.0955	0.24059	1.74017	0.14432	1.66706	1.20251	0.57994	0.08009	1.20251	0.1447	0.55349	3.11054	0.0528	0.49284	3.11054	0.25449	1.93658
IPI00006438	SPLICE ISOFORM 1 OF SEROLOGICALLY DEFINED BREAST CANCER ANTIGEN NY-BR- 84.	866	1.79384	0.17445	0.25378	1.79384	0.18687	1.35806	1.51082	0.36121	0.17921	1.51082	0.19628	0.913032	1.90843	0.30175	0.28068	1.90843	0.27179	1.03271	n.d.	n.d.	n.d.	n.d.	n.d.	n.d.	n.d.	n.d.	n.d.	n.d.	n.d.	n.d.	3.08796	0.04423	0.48967	3.08796	0.24338	2.01196
IPI00291930	SPLICE ISOFORM 1 OF EPSIN 4.	867	1.15341	0.66269	0.06198	1.15341	0.1421	0.436172	n.d.	n.d.	n.d.	n.d.	n.d.	n.d.	n.d.	n.d.	n.d.	n.d.	n.d.	n.d.	0.36045	0.13575	-0.44316	-2.77433	0.29706	-1.49182	0.7704	0.73938	-0.11329	-1.29803	0.34053	-0.332687	2.60818	0.03979	0.41634	2.60818	0.2025	2.056
IPI00176903	SPLICE ISOFORM 1 OF POLYMERASE I AND TRANSCRIPT RELEASE FACTOR.	868	1.04172	0.9666	0.01775	1.04172	0.42388	0.0418751	n.d.	n.d.	n.d.	n.d.	n.d.	n.d.	n.d.	n.d.	n.d.	n.d.	n.d.	n.d.	1.34283	0.31968	0.12802	1.34283	0.12865	0.995103	n.d.	n.d.	n.d.	n.d.	n.d.	n.d.	2.25653	0.02652	0.35344	2.25653	0.15931	2.21857
IPI00299048	IQ MOTIF CONTAINING GTPASE ACTIVATING PROTEIN 2 .	869	1.56595	0.59284	0.19478	1.56595	0.36426	0.534728	0.82039	0.80581	-0.08598	-1.21893	0.34973	-0.245847	n.d.	n.d.	n.d.	n.d.	n.d.	n.d.	n.d.	n.d.	n.d.	n.d.	n.d.	n.d.	n.d.	n.d.	n.d.	n.d.	n.d.	n.d.	2.46525	0.02535	0.39186	2.46525	0.17525	2.23601
IPI00176590	PREDICTED: SIMILAR TO HETEROGENEOUS NUCLEAR RIBONUCLEOPROTEIN A1 (HELIX-DESTABILIZING PROTEIN) (SINGLE-STRAND BINDING PROTEIN) (HNRNP CORE PROTEIN A1) (HDP-1) (TOPOISOMERASE-INHIBITOR SUPPRESSED) .	870	1.64454	0.10615	0.21604	1.64454	0.13371	1.61574	1.79997	0.3188	0.25527	1.79997	0.25605	0.996954	1.6828	0.10931	0.22603	1.6828	0.14115	1.60135	0.84947	0.757	-0.07085	-1.1772	0.22898	-0.309416	0.72577	0.2739	-0.1392	-1.37785	0.12723	-1.09408	2.41633	0.01708	0.38316	2.41633	0.16065	2.38506
IPI00290461	EUKARYOTIC TRANSLATION INITIATION FACTOR 3 SUBUNIT 1.	871	1.72902	0.25023	0.2378	1.72902	0.20682	1.14979	0.63508	0.46754	-0.19717	-1.57459	0.2714	-0.726492	0.77444	0.50095	-0.11101	-1.29125	0.16495	-0.672992	n.d.	n.d.	n.d.	n.d.	n.d.	n.d.	1.41782	0.47204	0.15162	1.41782	0.21083	0.719158	2.70876	0.01529	0.43277	2.70876	0.17843	2.42543
IPI00298902	PREDICTED: KIAA1107 PROTEIN .	872	1.21717	0.80491	0.08535	1.21717	0.34556	0.24699	n.d.	n.d.	n.d.	n.d.	n.d.	n.d.	n.d.	n.d.	n.d.	n.d.	n.d.	n.d.	n.d.	n.d.	n.d.	n.d.	n.d.	n.d.	n.d.	n.d.	n.d.	n.d.	n.d.	n.d.	4.14099	0.00821	0.6171	4.14099	0.23345	2.64339
IPI00219301	MYRISTOYLATED ALANINE-RICH C-KINASE SUBSTRATE.	873	1.26336	0.27916	0.10153	1.26336	0.09382	1.08218	0.98598	0.94589	-0.00613	-1.01422	0.09032	-0.0678698	1.38522	0.50271	0.14152	1.38522	0.21115	0.670234	1.06071	0.77717	0.0256	1.06071	0.09045	0.283029	0.95707	0.94802	-0.01906	-1.04485	0.29227	-0.0652137	5.41892	7e-05	0.73391	5.41892	0.18487	3.96987
IPI00449049	POLY [ADP-RIBOSE] POLYMERASE-1.	874	1.2015	0.79896	0.07972	1.2015	0.31301	0.254688	1.25179	0.81538	0.09753	1.25179	0.4177	0.233493	n.d.	n.d.	n.d.	n.d.	n.d.	n.d.	0.70006	0.24611	-0.15486	-1.42844	0.13352	-1.15983	n.d.	n.d.	n.d.	n.d.	n.d.	n.d.	12.2344	7e-05	1.08758	12.2344	0.27283	3.98629
IPI00000192	SPLICE ISOFORM F OF SON PROTEIN.	875	n.d.	n.d.	n.d.	n.d.	n.d.	n.d.	n.d.	n.d.	n.d.	n.d.	n.d.	n.d.	n.d.	n.d.	n.d.	n.d.	n.d.	n.d.	0.86765	0.86499	-0.06165	-1.15253	0.3626	-0.170022	n.d.	n.d.	n.d.	n.d.	n.d.	n.d.	2.44389	1.77e-07	0.38808	2.44389	0.07432	5.22174
IPI00024623	ACYL-COA DEHYDROGENASE, SHORT/BRANCHED CHAIN SPECIFIC, MITOCHONDRIAL PRECURSOR.	876	1.64179	0.1732	0.21532	1.64179	0.15809	1.36201	1.43254	0.0855	0.15611	1.43254	0.09078	1.71965	1.84798	0.05106	0.2667	1.84798	0.1367	1.95099	0.67234	0.23708	-0.17241	-1.48734	0.14583	-1.18227	0.2634	7.2e-12	-0.57938	-3.79645	0.08454	-6.85332	n.d.	n.d.	n.d.	n.d.	n.d.	n.d.
IPI00012048	NUCLEOSIDE DIPHOSPHATE KINASE A.	877	1.60992	0.15724	0.2068	1.60992	0.14621	1.4144	0.95948	0.89477	-0.01796	-1.04223	0.13582	-0.132234	n.d.	n.d.	n.d.	n.d.	n.d.	n.d.	0.3857	0.09501	-0.41375	-2.59272	0.24782	-1.66956	0.1541	2e-10	-0.81219	-6.48912	0.12768	-6.36114	n.d.	n.d.	n.d.	n.d.	n.d.	n.d.
IPI00220038	SPLICE ISOFORM B OF ARSENITE-RESISTANCE PROTEIN 2.	878	1.29843	0.11763	0.11342	1.29843	0.07248	1.56485	0.7241	0.02309	-0.1402	-1.38103	0.06171	-2.27192	0.84756	0.60663	-0.07183	-1.17986	0.13951	-0.514873	1.17473	0.27806	0.06994	1.17473	0.06448	1.08468	0.53921	7.1e-07	-0.26824	-1.85457	0.0541	-4.95823	n.d.	n.d.	n.d.	n.d.	n.d.	n.d.
IPI00219871	U6 SNRNA-ASSOCIATED SM-LIKE PROTEIN LSM8.	879	1.42117	0.07059	0.15265	1.42117	0.08442	1.80822	0.95527	0.87041	-0.01987	-1.04682	0.12182	-0.16311	n.d.	n.d.	n.d.	n.d.	n.d.	n.d.	1.17878	0.64437	0.07143	1.17878	0.15475	0.461583	0.43648	4.88e-06	-0.36003	-2.29104	0.07878	-4.57007	n.d.	n.d.	n.d.	n.d.	n.d.	n.d.
IPI00420108	DIHYDROLIPOYLLYSINE-RESIDUE SUCCINYLTRANSFERASE COMPONENT OF 2- OXOGLUTARATE DEHYDROGENASE COMPLEX, MITOCHONDRIAL PRECURSOR.	880	1.39672	0.20956	0.14511	1.39672	0.11565	1.25473	1.30229	0.21007	0.11471	1.30229	0.09152	1.25339	1.58095	0.34937	0.19892	1.58095	0.21256	0.93583	0.57394	0.13664	-0.24114	-1.74235	0.16201	-1.48843	0.27075	1e-05	-0.56744	-3.69349	0.12914	-4.39399	n.d.	n.d.	n.d.	n.d.	n.d.	n.d.
IPI00019376	SEPTIN 11.	881	1.41733	0.34895	0.15147	1.41733	0.16172	0.936619	1.30709	0.07503	0.11631	1.30709	0.06533	1.78035	1.39823	0.37968	0.14558	1.39823	0.16572	0.87847	1.42672	0.3441	0.15434	1.42672	0.16313	0.946117	0.3656	2e-05	-0.437	-2.73526	0.1017	-4.29695	n.d.	n.d.	n.d.	n.d.	n.d.	n.d.
IPI00013396	SMALL NUCLEAR RIBONUCLEOPROTEIN POLYPEPTIDE C.	882	n.d.	n.d.	n.d.	n.d.	n.d.	n.d.	n.d.	n.d.	n.d.	n.d.	n.d.	n.d.	n.d.	n.d.	n.d.	n.d.	n.d.	n.d.	n.d.	n.d.	n.d.	n.d.	n.d.	n.d.	0.15237	7e-05	-0.81711	-6.5631	0.20615	-3.96367	n.d.	n.d.	n.d.	n.d.	n.d.	n.d.
IPI00025479	FLJ00038 PROTEIN (FRAGMENT).	883	1.02042	0.94479	0.00878	1.02042	0.1268	0.0692429	n.d.	n.d.	n.d.	n.d.	n.d.	n.d.	n.d.	n.d.	n.d.	n.d.	n.d.	n.d.	n.d.	n.d.	n.d.	n.d.	n.d.	n.d.	0.19325	8e-05	-0.71388	-5.17459	0.18066	-3.95151	n.d.	n.d.	n.d.	n.d.	n.d.	n.d.
IPI00017963	SMALL NUCLEAR RIBONUCLEOPROTEIN SM D2.	884	1.36126	0.12505	0.13394	1.36126	0.08732	1.5339	1.43512	0.01353	0.15689	1.43512	0.06353	2.46954	0.88806	0.73465	-0.05156	-1.12605	0.15211	-0.338965	0.69043	0.17865	-0.16088	-1.44838	0.11962	-1.34493	0.24608	0.00014	-0.60892	-4.06367	0.16023	-3.80029	n.d.	n.d.	n.d.	n.d.	n.d.	n.d.
IPI00550451	SERINE/THREONINE PROTEIN PHOSPHATASE PP1-ALPHA CATALYTIC SUBUNIT.	885	1.82351	0.12191	0.26091	1.82351	0.16868	1.54677	1.89574	0.10704	0.27778	1.89574	0.17236	1.61163	n.d.	n.d.	n.d.	n.d.	n.d.	n.d.	0.46348	0.16662	-0.33397	-2.15758	0.24146	-1.38313	0.21819	0.00016	-0.66117	-4.58324	0.1753	-3.77165	n.d.	n.d.	n.d.	n.d.	n.d.	n.d.
IPI00302895	SPLICE ISOFORM 1 OF UBIQUITIN THIOLESTERASE PROTEIN OTUB2.	886	n.d.	n.d.	n.d.	n.d.	n.d.	n.d.	n.d.	n.d.	n.d.	n.d.	n.d.	n.d.	n.d.	n.d.	n.d.	n.d.	n.d.	n.d.	n.d.	n.d.	n.d.	n.d.	n.d.	n.d.	0.22063	0.00035	-0.65634	-4.53254	0.18351	-3.57659	n.d.	n.d.	n.d.	n.d.	n.d.	n.d.
IPI00454969	PHD FINGER PROTEIN 14.	887	n.d.	n.d.	n.d.	n.d.	n.d.	n.d.	n.d.	n.d.	n.d.	n.d.	n.d.	n.d.	n.d.	n.d.	n.d.	n.d.	n.d.	n.d.	n.d.	n.d.	n.d.	n.d.	n.d.	n.d.	0.13071	0.00036	-0.88368	-7.65029	0.2475	-3.57042	n.d.	n.d.	n.d.	n.d.	n.d.	n.d.
IPI00152167	PROSPERO-RELATED HOMEOBOX 1.	888	n.d.	n.d.	n.d.	n.d.	n.d.	n.d.	n.d.	n.d.	n.d.	n.d.	n.d.	n.d.	0.85786	0.72111	-0.06658	-1.16569	0.18652	-0.356959	1.9265	0.19029	0.28477	1.9265	0.21743	1.30971	0.10715	0.0004	-0.97002	-9.33289	0.27402	-3.53996	n.d.	n.d.	n.d.	n.d.	n.d.	n.d.
IPI00019884	ALPHA-ACTININ 2.	889	n.d.	n.d.	n.d.	n.d.	n.d.	n.d.	n.d.	n.d.	n.d.	n.d.	n.d.	n.d.	n.d.	n.d.	n.d.	n.d.	n.d.	n.d.	n.d.	n.d.	n.d.	n.d.	n.d.	n.d.	0.26992	0.00048	-0.56876	-3.70475	0.16284	-3.49275	n.d.	n.d.	n.d.	n.d.	n.d.	n.d.
IPI00005613	SPLICING FACTOR U2AF 35 KDA SUBUNIT.	890	1.51471	0.19346	0.18033	1.51471	0.13867	1.30043	1.18973	0.61448	0.07545	1.18973	0.1498	0.503672	1.6239	0.2143	0.21056	1.6239	0.16956	1.2418	1.12984	0.57071	0.05302	1.12984	0.0935	0.567059	0.48665	0.00062	-0.31278	-2.05485	0.09134	-3.42435	n.d.	n.d.	n.d.	n.d.	n.d.	n.d.
IPI00444951	HYPOTHETICAL PROTEIN FLJ44811.	891	n.d.	n.d.	n.d.	n.d.	n.d.	n.d.	n.d.	n.d.	n.d.	n.d.	n.d.	n.d.	n.d.	n.d.	n.d.	n.d.	n.d.	n.d.	n.d.	n.d.	n.d.	n.d.	n.d.	n.d.	0.27717	0.00062	-0.55726	-3.60795	0.16286	-3.42171	n.d.	n.d.	n.d.	n.d.	n.d.	n.d.
IPI00304189	SPLICE ISOFORM 1 OF OPTINEURIN.	892	n.d.	n.d.	n.d.	n.d.	n.d.	n.d.	1.4259	0.76901	0.15409	1.4259	0.5247	0.293673	1.49944	0.83841	0.17593	1.49944	0.8627	0.20393	n.d.	n.d.	n.d.	n.d.	n.d.	n.d.	0.20459	0.00062	-0.6891	-4.8877	0.2014	-3.42155	n.d.	n.d.	n.d.	n.d.	n.d.	n.d.
IPI00164755	PREPRO-ALPHA2(I) COLLAGEN PRECURSOR.	893	n.d.	n.d.	n.d.	n.d.	n.d.	n.d.	n.d.	n.d.	n.d.	n.d.	n.d.	n.d.	n.d.	n.d.	n.d.	n.d.	n.d.	n.d.	n.d.	n.d.	n.d.	n.d.	n.d.	n.d.	0.20258	0.00071	-0.69339	-4.93622	0.20491	-3.38388	n.d.	n.d.	n.d.	n.d.	n.d.	n.d.
IPI00026942	SPLICE ISOFORM 1 OF PROTEIN C8ORF2.	894	1.16296	0.88097	0.06557	1.16296	0.43786	0.149751	n.d.	n.d.	n.d.	n.d.	n.d.	n.d.	n.d.	n.d.	n.d.	n.d.	n.d.	n.d.	n.d.	n.d.	n.d.	n.d.	n.d.	n.d.	0.26764	0.00082	-0.57244	-3.73631	0.17112	-3.34525	n.d.	n.d.	n.d.	n.d.	n.d.	n.d.
IPI00032258	COMPLEMENT C4 PRECURSOR.	895	1.09388	0.83143	0.03897	1.09388	0.18307	0.212869	n.d.	n.d.	n.d.	n.d.	n.d.	n.d.	n.d.	n.d.	n.d.	n.d.	n.d.	n.d.	n.d.	n.d.	n.d.	n.d.	n.d.	n.d.	0.27364	0.00108	-0.56283	-3.65449	0.17211	-3.27018	n.d.	n.d.	n.d.	n.d.	n.d.	n.d.
IPI00216682	CALPONIN-3.	896	n.d.	n.d.	n.d.	n.d.	n.d.	n.d.	1.12839	0.80379	0.05246	1.12839	0.21115	0.248449	n.d.	n.d.	n.d.	n.d.	n.d.	n.d.	0.64602	0.67372	-0.18975	-1.54794	0.45067	-0.42104	0.2314	0.00117	-0.63564	-4.32156	0.19584	-3.24571	n.d.	n.d.	n.d.	n.d.	n.d.	n.d.
IPI00008528	ATP SYNTHASE F0 SUBUNIT 8.	897	n.d.	n.d.	n.d.	n.d.	n.d.	n.d.	0.65084	0.19981	-0.18653	-1.53648	0.14549	-1.28208	n.d.	n.d.	n.d.	n.d.	n.d.	n.d.	n.d.	n.d.	n.d.	n.d.	n.d.	n.d.	0.31168	0.00136	-0.5063	-3.20846	0.15807	-3.20301	n.d.	n.d.	n.d.	n.d.	n.d.	n.d.
IPI00176678	40 KDA PROTEIN.	898	1.25229	0.47647	0.0977	1.25229	0.13723	0.711943	0.65072	0.24092	-0.1866	-1.53675	0.15912	-1.1727	n.d.	n.d.	n.d.	n.d.	n.d.	n.d.	n.d.	n.d.	n.d.	n.d.	n.d.	n.d.	0.1893	0.00151	-0.72284	-5.28256	0.22779	-3.17327	n.d.	n.d.	n.d.	n.d.	n.d.	n.d.
IPI00217030	40S RIBOSOMAL PROTEIN S4, X ISOFORM.	899	1.32331	0.68656	0.12166	1.32331	0.3015	0.403516	0.69216	0.65928	-0.15979	-1.44476	0.36242	-0.440897	n.d.	n.d.	n.d.	n.d.	n.d.	n.d.	n.d.	n.d.	n.d.	n.d.	n.d.	n.d.	0.30763	0.0018	-0.51197	-3.25067	0.164	-3.12177	n.d.	n.d.	n.d.	n.d.	n.d.	n.d.
IPI00028003	CYTOCHROME C OXIDASE POLYPEPTIDE VIIB, MITOCHONDRIAL PRECURSOR.	900	1.0604	0.86246	0.02547	1.0604	0.14701	0.173254	0.60429	0.1515	-0.21875	-1.65483	0.15252	-1.43424	n.d.	n.d.	n.d.	n.d.	n.d.	n.d.	n.d.	n.d.	n.d.	n.d.	n.d.	n.d.	0.23511	0.0021	-0.62872	-4.25327	0.2044	-3.07593	n.d.	n.d.	n.d.	n.d.	n.d.	n.d.
IPI00017601	CERULOPLASMIN PRECURSOR.	901	1.54649	0.65263	0.18935	1.54649	0.42067	0.450115	n.d.	n.d.	n.d.	n.d.	n.d.	n.d.	1.44772	0.36558	0.16068	1.44772	0.17759	0.904781	n.d.	n.d.	n.d.	n.d.	n.d.	n.d.	0.61872	0.00237	-0.2085	-1.61623	0.06861	-3.03892	n.d.	n.d.	n.d.	n.d.	n.d.	n.d.
IPI00411636	SPLICE ISOFORM 1 OF BETA-CATENIN-LIKE PROTEIN 1.	902	1.26236	0.58343	0.10118	1.26236	0.18451	0.548371	0.71792	0.45029	-0.14392	-1.39291	0.19064	-0.754931	2.97519	0.19423	0.47351	2.97519	0.36475	1.29818	1.13062	0.77367	0.05332	1.13062	0.1854	0.287594	0.39918	0.00264	-0.39883	-2.50511	0.13264	-3.00686	n.d.	n.d.	n.d.	n.d.	n.d.	n.d.
IPI00419373	SPLICE ISOFORM 1 OF HETEROGENEOUS NUCLEAR RIBONUCLEOPROTEIN A3.	903	1.4693	0.19499	0.16711	1.4693	0.12895	1.29593	2.4475	0.0787	0.38872	2.4475	0.22108	1.75828	1.34846	0.6567	0.12984	1.34846	0.29212	0.444475	0.61523	0.38311	-0.21096	-1.62541	0.24188	-0.872168	0.32133	0.00267	-0.49305	-3.1121	0.16415	-3.00366	n.d.	n.d.	n.d.	n.d.	n.d.	n.d.
IPI00003588	MULTISYNTHETASE COMPLEX AUXILIARY COMPONENT P18.	904	n.d.	n.d.	n.d.	n.d.	n.d.	n.d.	1.74789	0.06432	0.24251	1.74789	0.13109	1.84995	0.59692	0.77651	-0.22409	-1.67527	0.78939	-0.283877	n.d.	n.d.	n.d.	n.d.	n.d.	n.d.	0.31554	0.00269	-0.50094	-3.16912	0.16691	-3.00126	n.d.	n.d.	n.d.	n.d.	n.d.	n.d.
IPI00009923	SPLICE ISOFORM 1 OF PROLYL 4-HYDROXYLASE ALPHA-1 SUBUNIT PRECURSOR.	905	1.48527	0.42649	0.17181	1.48527	0.21605	0.795233	0.69272	0.27101	-0.15944	-1.44359	0.14485	-1.10072	0.9766	0.96671	-0.01028	-1.02396	0.24633	-0.0417326	0.69827	0.38177	-0.15598	-1.43211	0.17833	-0.874671	0.36574	0.00332	-0.43683	-2.73417	0.14875	-2.93667	n.d.	n.d.	n.d.	n.d.	n.d.	n.d.
IPI00419237	LAP3 PROTEIN.	906	0.98781	0.97631	-0.00533	-1.01234	0.17936	-0.0297168	1.13306	0.55512	0.05425	1.13306	0.09194	0.590059	1.7275	0.32022	0.23742	1.7275	0.23885	0.994013	1.17327	0.65059	0.0694	1.17327	0.15321	0.452973	0.3567	0.00363	-0.4477	-2.80351	0.15391	-2.90884	n.d.	n.d.	n.d.	n.d.	n.d.	n.d.
IPI00008728	ATP-DEPENDENT CLP PROTEASE ATP-BINDING SUBUNIT CLPX-LIKE, MITOCHONDRIAL PRECURSOR.	907	1.47261	0.17739	0.16809	1.47261	0.12462	1.34882	0.66649	0.08011	-0.17621	-1.50041	0.10069	-1.75002	1.17798	0.88027	0.07114	1.17798	0.47228	0.150631	0.83012	0.58129	-0.08086	-1.20465	0.14662	-0.551494	0.4794	0.00389	-0.31931	-2.08596	0.11059	-2.88733	n.d.	n.d.	n.d.	n.d.	n.d.	n.d.
IPI00288941	NUCLEAR RECEPTOR COACTIVATOR 5.	908	1.48942	0.50218	0.17302	1.48942	0.25783	0.671062	0.8808	0.80627	-0.05512	-1.13533	0.22478	-0.245218	n.d.	n.d.	n.d.	n.d.	n.d.	n.d.	1.1075	0.80056	0.04434	1.1075	0.17553	0.252606	0.42542	0.00509	-0.37118	-2.35061	0.13249	-2.80157	n.d.	n.d.	n.d.	n.d.	n.d.	n.d.
IPI00015897	CYSTEINE AND HISTIDINE-RICH DOMAIN (CHORD)-CONTAINING, ZINC BINDING PROTEIN 1.	909	2.07684	0.40335	0.3174	2.07684	0.37983	0.835637	0.65693	0.35108	-0.18248	-1.52224	0.19569	-0.932495	n.d.	n.d.	n.d.	n.d.	n.d.	n.d.	n.d.	n.d.	n.d.	n.d.	n.d.	n.d.	0.39723	0.00665	-0.40096	-2.51745	0.14774	-2.71396	n.d.	n.d.	n.d.	n.d.	n.d.	n.d.
IPI00217975	LAMIN B1.	910	1.39381	0.26592	0.1442	1.39381	0.12962	1.11248	0.88605	0.65923	-0.05254	-1.1286	0.11915	-0.440957	1.24533	0.81848	0.09529	1.24533	0.41518	0.229515	0.60548	0.18027	-0.2179	-1.65158	0.16262	-1.33993	0.39491	0.00762	-0.4035	-2.53221	0.1512	-2.66865	n.d.	n.d.	n.d.	n.d.	n.d.	n.d.
IPI00220030	SPLICE ISOFORM ALPHA OF PAXILLIN.	911	n.d.	n.d.	n.d.	n.d.	n.d.	n.d.	n.d.	n.d.	n.d.	n.d.	n.d.	n.d.	1.27335	0.59461	0.10495	1.27335	0.19721	0.532174	n.d.	n.d.	n.d.	n.d.	n.d.	n.d.	0.37599	0.00763	-0.42482	-2.65965	0.15923	-2.66796	n.d.	n.d.	n.d.	n.d.	n.d.	n.d.
IPI00003870	PUTATIVE ATP-DEPENDENT CLP PROTEASE PROTEOLYTIC SUBUNIT, MITOCHONDRIAL PRECURSOR.	912	1.73268	0.15351	0.23872	1.73268	0.16726	1.42724	0.7806	0.5364	-0.10757	-1.28106	0.17398	-0.618289	0.53111	0.08628	-0.27481	-1.88283	0.16021	-1.71531	0.68538	0.27397	-0.16407	-1.45904	0.14998	-1.09395	0.25101	0.00777	-0.6003	-3.98386	0.22551	-2.66197	n.d.	n.d.	n.d.	n.d.	n.d.	n.d.
IPI00012751	40S RIBOSOMAL PROTEIN S28.	913	2.4744	0.45332	0.39347	2.4744	0.52471	0.749881	n.d.	n.d.	n.d.	n.d.	n.d.	n.d.	1.04314	0.97979	0.01834	1.04314	0.72408	0.0253287	n.d.	n.d.	n.d.	n.d.	n.d.	n.d.	0.39943	0.00786	-0.39856	-2.50357	0.14996	-2.65778	n.d.	n.d.	n.d.	n.d.	n.d.	n.d.
IPI00447178	ANTIGEN MLAA-20 (FRAGMENT).	914	1.52326	0.4962	0.18277	1.52326	0.2686	0.680454	n.d.	n.d.	n.d.	n.d.	n.d.	n.d.	0.72083	0.31996	-0.14217	-1.38729	0.14295	-0.994544	0.78122	0.42684	-0.10723	-1.28005	0.13494	-0.794649	0.29626	0.00848	-0.52833	-3.37541	0.2007	-2.63244	n.d.	n.d.	n.d.	n.d.	n.d.	n.d.
IPI00333770	SPLICE ISOFORM 1 OF DEDICATOR OF CYTOKINESIS PROTEIN 10.	915	n.d.	n.d.	n.d.	n.d.	n.d.	n.d.	1.57863	0.14618	0.19828	1.57863	0.13645	1.45313	1.34355	0.3553	0.12825	1.34355	0.13875	0.924324	1.60404	0.32314	0.20521	1.60404	0.2077	0.988012	0.42297	0.00886	-0.37369	-2.36425	0.14277	-2.61743	n.d.	n.d.	n.d.	n.d.	n.d.	n.d.
IPI00410324	HYPOTHETICAL PROTEIN FLJ30656.	916	n.d.	n.d.	n.d.	n.d.	n.d.	n.d.	1.21173	0.70969	0.0834	1.21173	0.22404	0.372255	n.d.	n.d.	n.d.	n.d.	n.d.	n.d.	n.d.	n.d.	n.d.	n.d.	n.d.	n.d.	0.34344	0.00916	-0.46415	-2.91175	0.17812	-2.60583	n.d.	n.d.	n.d.	n.d.	n.d.	n.d.
IPI00479905	NADH-UBIQUINONE OXIDOREDUCTASE PDSW SUBUNIT.	917	1.6707	0.0869	0.2229	1.6707	0.1302	1.71198	0.98944	0.9549	-0.00461	-1.01068	0.08156	-0.0565228	0.90986	0.72189	-0.04102	-1.09906	0.11526	-0.355891	1.15415	0.62997	0.06226	1.15415	0.12924	0.481739	0.46493	0.00942	-0.33262	-2.15088	0.1281	-2.59657	n.d.	n.d.	n.d.	n.d.	n.d.	n.d.
IPI00030939	ALPHA SUBUNIT OF GSGTP BINDING PROTEIN (FRAGMENT).	918	1.66726	0.22296	0.222	1.66726	0.18217	1.21864	1.40276	0.35758	0.14698	1.40276	0.15977	0.919947	2.14777	0.19116	0.33199	2.14777	0.25398	1.30715	0.72803	0.37945	-0.13785	-1.37357	0.15684	-0.878921	0.36068	0.0096	-0.44288	-2.77253	0.171	-2.58994	n.d.	n.d.	n.d.	n.d.	n.d.	n.d.
IPI00013991	SPLICE ISOFORM 1 OF TROPOMYOSIN BETA CHAIN.	919	0.65947	0.49586	-0.1808	-1.51637	0.26549	-0.681005	0.45331	0.1753	-0.3436	-2.206	0.25351	-1.35537	n.d.	n.d.	n.d.	n.d.	n.d.	n.d.	n.d.	n.d.	n.d.	n.d.	n.d.	n.d.	0.26216	0.01017	-0.58143	-3.81442	0.22624	-2.56997	n.d.	n.d.	n.d.	n.d.	n.d.	n.d.
IPI00172579	53 KDA PROTEIN.	920	1.729	0.20671	0.23779	1.729	0.18833	1.26262	n.d.	n.d.	n.d.	n.d.	n.d.	n.d.	0.4704	0.06783	-0.32753	-2.12585	0.17936	-1.8261	n.d.	n.d.	n.d.	n.d.	n.d.	n.d.	0.41732	0.01028	-0.37953	-2.39626	0.14789	-2.5663	n.d.	n.d.	n.d.	n.d.	n.d.	n.d.
IPI00455968	HYPOTHETICAL PROTEIN FLJ44048.	921	1.84635	0.198	0.26631	1.84635	0.20688	1.28727	1.09361	0.77618	0.03886	1.09361	0.13669	0.284293	0.77794	0.63242	-0.10905	-1.28544	0.22799	-0.47831	n.d.	n.d.	n.d.	n.d.	n.d.	n.d.	0.33731	0.01242	-0.47197	-2.96465	0.18878	-2.50011	n.d.	n.d.	n.d.	n.d.	n.d.	n.d.
IPI00156032	HIV-1 REV BINDING PROTEIN 2.	922	1.38493	0.44758	0.14143	1.38493	0.18622	0.759478	1.04948	0.89649	0.02097	1.04948	0.16121	0.130079	n.d.	n.d.	n.d.	n.d.	n.d.	n.d.	n.d.	n.d.	n.d.	n.d.	n.d.	n.d.	0.30778	0.01308	-0.51177	-3.24912	0.20622	-2.48167	n.d.	n.d.	n.d.	n.d.	n.d.	n.d.
IPI00376317	AUTOANTIGEN RCD8.	923	1.21621	0.49935	0.08501	1.21621	0.12585	0.675487	0.99884	0.99677	-0.0005	-1.00116	0.1246	-0.00401284	n.d.	n.d.	n.d.	n.d.	n.d.	n.d.	n.d.	n.d.	n.d.	n.d.	n.d.	n.d.	0.45416	0.01362	-0.34279	-2.20187	0.13894	-2.46718	n.d.	n.d.	n.d.	n.d.	n.d.	n.d.
IPI00023484	P5327.	924	n.d.	n.d.	n.d.	n.d.	n.d.	n.d.	2.134	0.65041	0.32919	2.134	0.72638	0.453193	n.d.	n.d.	n.d.	n.d.	n.d.	n.d.	n.d.	n.d.	n.d.	n.d.	n.d.	n.d.	0.44784	0.01409	-0.34887	-2.23293	0.14211	-2.45493	n.d.	n.d.	n.d.	n.d.	n.d.	n.d.
IPI00023972	DEAD-BOX PROTEIN 47.	925	1.62217	0.10318	0.2101	1.62217	0.12892	1.62969	n.d.	n.d.	n.d.	n.d.	n.d.	n.d.	1.69978	0.07717	0.23039	1.69978	0.13036	1.76734	0.75037	0.32601	-0.12473	-1.33268	0.12699	-0.982203	0.45474	0.01761	-0.34224	-2.19908	0.14418	-2.3737	n.d.	n.d.	n.d.	n.d.	n.d.	n.d.
IPI00008708	PBK1 PROTEIN.	926	2.13714	0.41027	0.32983	2.13714	0.40057	0.823402	n.d.	n.d.	n.d.	n.d.	n.d.	n.d.	n.d.	n.d.	n.d.	n.d.	n.d.	n.d.	n.d.	n.d.	n.d.	n.d.	n.d.	n.d.	0.40541	0.01822	-0.3921	-2.46663	0.16607	-2.36105	n.d.	n.d.	n.d.	n.d.	n.d.	n.d.
IPI00013830	NUCLEAR PROTEIN SKIP.	927	2.22511	0.32803	0.34735	2.22511	0.35513	0.978093	0.69678	0.10219	-0.1569	-1.43517	0.09601	-1.6342	1.0441	0.85641	0.01874	1.0441	0.10358	0.180923	1.65278	0.30313	0.21822	1.65278	0.21191	1.02978	0.5544	0.01862	-0.25617	-1.80374	0.10887	-2.35299	n.d.	n.d.	n.d.	n.d.	n.d.	n.d.
IPI00455563	PREDICTED: SIMILAR TO TROPOMYOSIN 3 .	928	1.47429	0.47761	0.16858	1.47429	0.23739	0.710139	1.56999	0.37568	0.1959	1.56999	0.22113	0.885904	0.72988	0.36595	-0.13675	-1.3701	0.15126	-0.904072	0.55556	0.29761	-0.25527	-1.79999	0.24508	-1.04158	0.4684	0.02018	-0.32938	-2.13491	0.14179	-2.32301	n.d.	n.d.	n.d.	n.d.	n.d.	n.d.
IPI00006900	SOMETHING ABOUT SILENCING PROTEIN 10.	929	n.d.	n.d.	n.d.	n.d.	n.d.	n.d.	n.d.	n.d.	n.d.	n.d.	n.d.	n.d.	0.5573	0.08995	-0.25391	-1.79435	0.14974	-1.69567	n.d.	n.d.	n.d.	n.d.	n.d.	n.d.	0.47385	0.02224	-0.32436	-2.11038	0.14188	-2.28616	n.d.	n.d.	n.d.	n.d.	n.d.	n.d.
IPI00218922	TRANSLOCATION PROTEIN SEC63 HOMOLOG.	930	1.37875	0.28445	0.13949	1.37875	0.13031	1.07045	0.78244	0.41775	-0.10655	-1.27806	0.13149	-0.810328	1.16187	0.60297	0.06516	1.16187	0.12527	0.520156	0.81002	0.48444	-0.0915	-1.23453	0.13087	-0.699167	0.466	0.0244	-0.33161	-2.1459	0.14733	-2.2508	n.d.	n.d.	n.d.	n.d.	n.d.	n.d.
IPI00061246	HYPOTHETICAL PROTEIN.	931	n.d.	n.d.	n.d.	n.d.	n.d.	n.d.	n.d.	n.d.	n.d.	n.d.	n.d.	n.d.	1.62983	0.11542	0.21214	1.62983	0.13475	1.57432	1.23362	0.48317	0.09118	1.23362	0.13003	0.701223	0.47091	0.02455	-0.32706	-2.12354	0.14547	-2.2483	n.d.	n.d.	n.d.	n.d.	n.d.	n.d.
IPI00401032	HYPOTHETICAL PROTEIN FLJ43329.	932	1.64669	0.15054	0.21661	1.64669	0.15067	1.43765	1.38019	0.30437	0.13994	1.38019	0.13625	1.02708	n.d.	n.d.	n.d.	n.d.	n.d.	n.d.	n.d.	n.d.	n.d.	n.d.	n.d.	n.d.	0.48119	0.02518	-0.31768	-2.07816	0.1419	-2.23876	n.d.	n.d.	n.d.	n.d.	n.d.	n.d.
IPI00013457	SPLICE ISOFORM 1 OF ZINC FINGER PROTEIN 207.	933	1.41413	0.2016	0.15049	1.41413	0.11785	1.27696	1.23714	0.51193	0.09242	1.23714	0.14092	0.655833	0.72945	0.31923	-0.13701	-1.3709	0.13755	-0.996074	1.79606	0.13213	0.25432	1.79606	0.1689	1.50574	0.60313	0.02584	-0.21959	-1.65802	0.09854	-2.22844	n.d.	n.d.	n.d.	n.d.	n.d.	n.d.
IPI00012585	BETA-HEXOSAMINIDASE BETA CHAIN PRECURSOR.	934	1.48316	0.32109	0.17119	1.48316	0.17253	0.992233	0.86095	0.71958	-0.06502	-1.1615	0.18111	-0.359008	1.37275	0.42398	0.13759	1.37275	0.17209	0.799524	2.20996	0.1391	0.34438	2.20996	0.23282	1.47917	0.36554	0.02637	-0.43706	-2.73567	0.19681	-2.22072	n.d.	n.d.	n.d.	n.d.	n.d.	n.d.
IPI00215911	DNA-.	935	1.44608	0.19751	0.16019	1.44608	0.12431	1.28863	1.8253	0.0945	0.26134	1.8253	0.15629	1.67215	1.84391	0.05532	0.26574	1.84391	0.13867	1.91635	0.67773	0.72952	-0.16895	-1.47552	0.48862	-0.34577	0.38387	0.02662	-0.41581	-2.60504	0.18755	-2.21706	n.d.	n.d.	n.d.	n.d.	n.d.	n.d.
IPI00291131	NIF3L1BP1 PROTEIN.	936	n.d.	n.d.	n.d.	n.d.	n.d.	n.d.	1.19046	0.61743	0.07572	1.19046	0.15158	0.499538	n.d.	n.d.	n.d.	n.d.	n.d.	n.d.	n.d.	n.d.	n.d.	n.d.	n.d.	n.d.	0.34514	0.02772	-0.462	-2.89734	0.20988	-2.20126	n.d.	n.d.	n.d.	n.d.	n.d.	n.d.
IPI00031397	LONG-CHAIN-FATTY-ACID--COA LIGASE 3.	937	1.74778	0.65677	0.24249	1.74778	0.54567	0.444389	0.79512	0.77197	-0.09957	-1.25767	0.34358	-0.289802	n.d.	n.d.	n.d.	n.d.	n.d.	n.d.	n.d.	n.d.	n.d.	n.d.	n.d.	n.d.	0.33687	0.02948	-0.47254	-2.9685	0.21706	-2.177	n.d.	n.d.	n.d.	n.d.	n.d.	n.d.
IPI00026941	SERINE PROTEASE 23 PRECURSOR.	938	n.d.	n.d.	n.d.	n.d.	n.d.	n.d.	1.54293	0.62517	0.18835	1.54293	0.38553	0.488548	n.d.	n.d.	n.d.	n.d.	n.d.	n.d.	0.65208	0.74035	-0.1857	-1.53356	0.56038	-0.331382	0.47246	0.02954	-0.32564	-2.1166	0.14964	-2.17616	n.d.	n.d.	n.d.	n.d.	n.d.	n.d.
IPI00299147	UBIQUITIN-LIKE PROTEIN SMT3A PRECURSOR.	939	n.d.	n.d.	n.d.	n.d.	n.d.	n.d.	n.d.	n.d.	n.d.	n.d.	n.d.	n.d.	n.d.	n.d.	n.d.	n.d.	n.d.	n.d.	n.d.	n.d.	n.d.	n.d.	n.d.	n.d.	0.37124	0.02999	-0.43034	-2.69365	0.1983	-2.17015	n.d.	n.d.	n.d.	n.d.	n.d.	n.d.
IPI00154590	MKI67 (FHA DOMAIN) INTERACTING NUCLEOLAR PHOSPHOPROTEIN.	940	n.d.	n.d.	n.d.	n.d.	n.d.	n.d.	n.d.	n.d.	n.d.	n.d.	n.d.	n.d.	n.d.	n.d.	n.d.	n.d.	n.d.	n.d.	n.d.	n.d.	n.d.	n.d.	n.d.	n.d.	0.2381	0.03265	-0.62324	-4.19995	0.29174	-2.13629	n.d.	n.d.	n.d.	n.d.	n.d.	n.d.
IPI00025796	NADH-UBIQUINONE OXIDOREDUCTASE 30 KDA SUBUNIT, MITOCHONDRIAL PRECURSOR.	941	1.48212	0.74371	0.17088	1.48212	0.52267	0.326937	0.60426	0.40682	-0.21877	-1.65491	0.26374	-0.829491	0.45944	0.46825	-0.33777	-2.17656	0.46568	-0.725326	n.d.	n.d.	n.d.	n.d.	n.d.	n.d.	0.36911	0.03386	-0.43285	-2.70925	0.204	-2.12181	n.d.	n.d.	n.d.	n.d.	n.d.	n.d.
IPI00025276	SPLICE ISOFORM XB OF TENASCIN-X PRECURSOR.	942	1.78884	0.32804	0.25257	1.78884	0.25823	0.978082	1.77119	0.1936	0.24827	1.77119	0.19097	1.30005	n.d.	n.d.	n.d.	n.d.	n.d.	n.d.	1.15624	0.84538	0.06305	1.15624	0.3233	0.19502	0.27931	0.03681	-0.55391	-3.5802	0.26529	-2.08794	n.d.	n.d.	n.d.	n.d.	n.d.	n.d.
IPI00161085	NOP132.	943	n.d.	n.d.	n.d.	n.d.	n.d.	n.d.	1.20554	0.51959	0.08118	1.20554	0.12606	0.643979	n.d.	n.d.	n.d.	n.d.	n.d.	n.d.	n.d.	n.d.	n.d.	n.d.	n.d.	n.d.	0.52541	0.03781	-0.2795	-1.90329	0.13458	-2.07683	n.d.	n.d.	n.d.	n.d.	n.d.	n.d.
IPI00410729	SPLICE ISOFORM 1 OF PEROXISOMAL TRANS-2-ENOYL-COA REDUCTASE.	944	1.62686	0.23426	0.21135	1.62686	0.17769	1.18943	0.73082	0.56577	-0.13619	-1.36833	0.23715	-0.574278	0.77576	0.5661	-0.11027	-1.28906	0.19218	-0.573785	n.d.	n.d.	n.d.	n.d.	n.d.	n.d.	0.21947	0.03966	-0.65863	-4.55645	0.32014	-2.05732	n.d.	n.d.	n.d.	n.d.	n.d.	n.d.
IPI00027078	CARBOXYPEPTIDASE D PRECURSOR.	945	1.30662	0.21605	0.11615	1.30662	0.09389	1.23709	1.08084	0.68801	0.03376	1.08084	0.08407	0.40157	0.91585	0.70747	-0.03818	-1.09189	0.10174	-0.37527	0.94311	0.82015	-0.02544	-1.06032	0.11188	-0.227386	0.61836	0.04029	-0.20876	-1.61717	0.10179	-2.05089	n.d.	n.d.	n.d.	n.d.	n.d.	n.d.
IPI00185919	KIAA0731 PROTEIN .	946	1.96492	0.45834	0.29334	1.96492	0.39556	0.741582	0.95278	0.90666	-0.02101	-1.04956	0.17917	-0.117263	n.d.	n.d.	n.d.	n.d.	n.d.	n.d.	n.d.	n.d.	n.d.	n.d.	n.d.	n.d.	0.33195	0.04054	-0.47892	-3.01248	0.23382	-2.04824	n.d.	n.d.	n.d.	n.d.	n.d.	n.d.
IPI00000033	AF-9 PROTEIN.	947	n.d.	n.d.	n.d.	n.d.	n.d.	n.d.	1.26269	0.50253	0.1013	1.26269	0.15107	0.67055	n.d.	n.d.	n.d.	n.d.	n.d.	n.d.	n.d.	n.d.	n.d.	n.d.	n.d.	n.d.	0.32155	0.0413	-0.49275	-3.10994	0.24149	-2.04046	n.d.	n.d.	n.d.	n.d.	n.d.	n.d.
IPI00008477	TARGETING PROTEIN FOR XKLP2.	948	1.76846	0.01605	0.2476	1.76846	0.10283	2.40786	0.82831	0.31645	-0.08181	-1.20728	0.08166	-1.00184	n.d.	n.d.	n.d.	n.d.	n.d.	n.d.	1.77355	0.43804	0.24884	1.77355	0.32088	0.775492	0.67769	0.04312	-0.16897	-1.47561	0.08355	-2.02238	n.d.	n.d.	n.d.	n.d.	n.d.	n.d.
IPI00011603	26S PROTEASOME NON-ATPASE REGULATORY SUBUNIT 3.	949	n.d.	n.d.	n.d.	n.d.	n.d.	n.d.	n.d.	n.d.	n.d.	n.d.	n.d.	n.d.	2.66505	0.10888	0.42571	2.66505	0.26553	1.60325	n.d.	n.d.	n.d.	n.d.	n.d.	n.d.	0.51441	0.04441	-0.28869	-1.94399	0.14362	-2.0101	n.d.	n.d.	n.d.	n.d.	n.d.	n.d.
IPI00025346	PEROXISOMAL MEMBRANE PROTEIN PEX14.	950	2.21774	0.14478	0.34591	2.21774	0.23721	1.45824	1.0883	0.79472	0.03675	1.0883	0.14124	0.260195	1.08064	0.79222	0.03368	1.08064	0.12785	0.263434	1.02654	0.9489	0.01137	1.02654	0.17747	0.0640672	0.56217	0.04487	-0.25013	-1.77882	0.1247	-2.00585	n.d.	n.d.	n.d.	n.d.	n.d.	n.d.
IPI00411937	NUCLEOLAR PROTEIN NOP56.	951	1.57568	0.52798	0.19747	1.57568	0.31289	0.631116	1.48523	0.24505	0.17179	1.48523	0.14779	1.16239	1.84342	0.65394	0.26562	1.84342	0.59252	0.448289	1.16106	0.79014	0.06486	1.16106	0.2437	0.266147	0.51472	0.04607	-0.28843	-1.9428	0.14459	-1.99481	n.d.	n.d.	n.d.	n.d.	n.d.	n.d.
IPI00298497	FIBRINOGEN BETA CHAIN PRECURSOR.	952	n.d.	n.d.	n.d.	n.d.	n.d.	n.d.	1.31683	0.55585	0.11953	1.31683	0.20293	0.589021	1.68129	0.28863	0.22564	1.68129	0.21264	1.06114	n.d.	n.d.	n.d.	n.d.	n.d.	n.d.	0.48174	0.04701	-0.31718	-2.07579	0.15969	-1.98622	n.d.	n.d.	n.d.	n.d.	n.d.	n.d.
IPI00029264	CYTOCHROME C1, HEME PROTEIN, MITOCHONDRIAL PRECURSOR.	953	2.18691	0.13021	0.33983	2.18691	0.22457	1.51325	1.23092	0.36464	0.09023	1.23092	0.09953	0.906561	0.49485	0.1551	-0.30552	-2.0208	0.21489	-1.42175	1.55919	0.27612	0.1929	1.55919	0.17712	1.08909	0.53772	0.04873	-0.26945	-1.85971	0.13671	-1.97096	n.d.	n.d.	n.d.	n.d.	n.d.	n.d.
IPI00219604	DUAL SPECIFICITY MITOGEN-ACTIVATED PROTEIN KINASE KINASE 1.	954	n.d.	n.d.	n.d.	n.d.	n.d.	n.d.	n.d.	n.d.	n.d.	n.d.	n.d.	n.d.	n.d.	n.d.	n.d.	n.d.	n.d.	n.d.	1.14368	0.77208	0.0583	1.14368	0.20129	0.289632	0.38886	0.05061	-0.4102	-2.57159	0.20985	-1.95473	n.d.	n.d.	n.d.	n.d.	n.d.	n.d.
IPI00012998	HPBRII-4 MRNA.	955	2.18328	0.12112	0.33911	2.18328	0.21877	1.55008	0.9295	0.90976	-0.03175	-1.07585	0.28014	-0.113336	n.d.	n.d.	n.d.	n.d.	n.d.	n.d.	0.85524	0.83564	-0.06791	-1.16926	0.32732	-0.207473	0.31491	0.05139	-0.50181	-3.17546	0.25758	-1.94817	n.d.	n.d.	n.d.	n.d.	n.d.	n.d.
IPI00016982	HYPOTHETICAL PROTEIN FLJ10597.	956	n.d.	n.d.	n.d.	n.d.	n.d.	n.d.	n.d.	n.d.	n.d.	n.d.	n.d.	n.d.	n.d.	n.d.	n.d.	n.d.	n.d.	n.d.	n.d.	n.d.	n.d.	n.d.	n.d.	n.d.	0.363	0.05226	-0.4401	-2.75484	0.22674	-1.94099	n.d.	n.d.	n.d.	n.d.	n.d.	n.d.
IPI00301395	PROBABLE SERINE CARBOXYPEPTIDASE CPVL PRECURSOR.	957	n.d.	n.d.	n.d.	n.d.	n.d.	n.d.	1.12323	0.80104	0.05047	1.12323	0.20027	0.25201	2.22222	0.10673	0.34679	2.22222	0.21499	1.61305	n.d.	n.d.	n.d.	n.d.	n.d.	n.d.	0.41197	0.05243	-0.38513	-2.42735	0.19856	-1.93962	n.d.	n.d.	n.d.	n.d.	n.d.	n.d.
IPI00027175	SORCIN.	958	2.22225	0.02633	0.34679	2.22225	0.15612	2.2213	1.82029	0.11075	0.26014	1.82029	0.16312	1.59478	1.76075	0.09739	0.2457	1.76075	0.14822	1.65767	1.5247	0.26047	0.18318	1.5247	0.16279	1.12525	0.6381	0.053	-0.19511	-1.56716	0.10084	-1.93485	n.d.	n.d.	n.d.	n.d.	n.d.	n.d.
IPI00017592	LEUCINE ZIPPER-EF-HAND CONTAINING TRANSMEMBRANE PROTEIN 1.	959	1.47334	0.2798	0.1683	1.47334	0.15572	1.08079	0.72309	0.28963	-0.14081	-1.38295	0.13297	-1.05896	1.1577	0.64877	0.0636	1.1577	0.13963	0.45549	1.56399	0.0521	0.19423	1.56399	0.1	1.9423	0.64239	0.0546	-0.1922	-1.55669	0.1	-1.922	n.d.	n.d.	n.d.	n.d.	n.d.	n.d.
IPI00329745	130 KDA LEUCINE-RICH PROTEIN.	960	1.31332	0.0166	0.11837	1.31332	0.04941	2.39567	6.79177	1.43e-22	0.83198	6.79177	0.08511	9.77535	n.d.	n.d.	n.d.	n.d.	n.d.	n.d.	n.d.	n.d.	n.d.	n.d.	n.d.	n.d.	0.53995	0.0551	-0.26764	-1.85202	0.13954	-1.91802	n.d.	n.d.	n.d.	n.d.	n.d.	n.d.
IPI00011698	SIN3 ASSOCIATED POLYPEPTIDE P18.	961	n.d.	n.d.	n.d.	n.d.	n.d.	n.d.	n.d.	n.d.	n.d.	n.d.	n.d.	n.d.	n.d.	n.d.	n.d.	n.d.	n.d.	n.d.	1.69063	0.42638	0.22805	1.69063	0.28671	0.795403	0.21296	0.05541	-0.67171	-4.69581	0.35064	-1.91567	n.d.	n.d.	n.d.	n.d.	n.d.	n.d.
IPI00016443	HYPOTHETICAL PROTEIN FLJ20487.	962	n.d.	n.d.	n.d.	n.d.	n.d.	n.d.	n.d.	n.d.	n.d.	n.d.	n.d.	n.d.	n.d.	n.d.	n.d.	n.d.	n.d.	n.d.	n.d.	n.d.	n.d.	n.d.	n.d.	n.d.	0.38159	0.05598	-0.41841	-2.62063	0.21892	-1.91125	n.d.	n.d.	n.d.	n.d.	n.d.	n.d.
IPI00021794	OTTHUMP00000031778.	963	2.08923	0.03099	0.31999	2.08923	0.14833	2.15728	1.34537	0.32748	0.12884	1.34537	0.13158	0.979176	0.90706	0.94999	-0.04237	-1.10247	0.67547	-0.0627267	1.07327	0.81945	0.03071	1.07327	0.13453	0.228276	0.46214	0.05699	-0.33523	-2.16385	0.17612	-1.90342	n.d.	n.d.	n.d.	n.d.	n.d.	n.d.
IPI00159899	ANKYRIN REPEAT AND FYVE DOMAIN PROTEIN 1.	964	n.d.	n.d.	n.d.	n.d.	n.d.	n.d.	n.d.	n.d.	n.d.	n.d.	n.d.	n.d.	n.d.	n.d.	n.d.	n.d.	n.d.	n.d.	n.d.	n.d.	n.d.	n.d.	n.d.	n.d.	0.40096	0.05714	-0.3969	-2.49405	0.20865	-1.90223	n.d.	n.d.	n.d.	n.d.	n.d.	n.d.
IPI00375704	PROTEASOME SUBUNIT BETA TYPE (FRAGMENT).	965	1.22877	0.55562	0.08947	1.22877	0.15181	0.589355	n.d.	n.d.	n.d.	n.d.	n.d.	n.d.	n.d.	n.d.	n.d.	n.d.	n.d.	n.d.	n.d.	n.d.	n.d.	n.d.	n.d.	n.d.	0.48317	0.06025	-0.3159	-2.06967	0.16812	-1.87901	n.d.	n.d.	n.d.	n.d.	n.d.	n.d.
IPI00304721	SPLICE ISOFORM 1 OF POTENTIAL CARBOXYPEPTIDASE X PRECURSOR.	966	n.d.	n.d.	n.d.	n.d.	n.d.	n.d.	n.d.	n.d.	n.d.	n.d.	n.d.	n.d.	n.d.	n.d.	n.d.	n.d.	n.d.	n.d.	n.d.	n.d.	n.d.	n.d.	n.d.	n.d.	0.43205	0.06198	-0.36446	-2.31454	0.19527	-1.86644	n.d.	n.d.	n.d.	n.d.	n.d.	n.d.
IPI00176527	OTTHUMP00000018178.	967	n.d.	n.d.	n.d.	n.d.	n.d.	n.d.	n.d.	n.d.	n.d.	n.d.	n.d.	n.d.	0.36264	0.05332	-0.44053	-2.75759	0.22798	-1.93232	n.d.	n.d.	n.d.	n.d.	n.d.	n.d.	0.49283	0.06475	-0.30731	-2.02912	0.16639	-1.84693	n.d.	n.d.	n.d.	n.d.	n.d.	n.d.
IPI00172580	SPLICE ISOFORM 1 OF NUCLEOPORIN P54.	968	2.54968	0.2655	0.40649	2.54968	0.36506	1.11349	2.56456	0.1298	0.40901	2.56456	0.26999	1.51491	1.16807	0.87806	0.06747	1.16807	0.43974	0.153432	1.48438	0.65501	0.17155	1.48438	0.38393	0.446826	0.31171	0.06794	-0.50625	-3.2081	0.27734	-1.82538	n.d.	n.d.	n.d.	n.d.	n.d.	n.d.
IPI00170786	SH3 DOMAIN-BINDING PROTEIN SNP70.	969	1.76856	0.07174	0.24762	1.76856	0.13751	1.80074	0.8093	0.53169	-0.09189	-1.23563	0.14692	-0.625442	0.96287	0.90106	-0.01643	-1.03856	0.13217	-0.12431	n.d.	n.d.	n.d.	n.d.	n.d.	n.d.	0.47277	0.06811	-0.32535	-2.1152	0.17834	-1.82432	n.d.	n.d.	n.d.	n.d.	n.d.	n.d.
IPI00337694	SPLICE ISOFORM 1 OF RAP GUANINE NUCLEOTIDE EXCHANGE FACTOR 6.	970	n.d.	n.d.	n.d.	n.d.	n.d.	n.d.	5.17344	0.00018	0.71378	5.17344	0.19022	3.75239	n.d.	n.d.	n.d.	n.d.	n.d.	n.d.	n.d.	n.d.	n.d.	n.d.	n.d.	n.d.	0.57152	0.07035	-0.24297	-1.74973	0.13426	-1.8097	n.d.	n.d.	n.d.	n.d.	n.d.	n.d.
IPI00305166	SUCCINATE DEHYDROGENASE [UBIQUINONE] FLAVOPROTEIN SUBUNIT, MITOCHONDRIAL PRECURSOR.	971	1.64673	0.21409	0.21662	1.64673	0.17436	1.24237	n.d.	n.d.	n.d.	n.d.	n.d.	n.d.	0.87475	0.71743	-0.05812	-1.14319	0.1606	-0.361893	0.35089	0.00964	-0.45483	-2.8499	0.17571	-2.58853	0.42127	0.07475	-0.37544	-2.3738	0.21069	-1.78195	n.d.	n.d.	n.d.	n.d.	n.d.	n.d.
IPI00025849	ACIDIC LEUCINE-RICH NUCLEAR PHOSPHOPROTEIN 32 FAMILY MEMBER A.	972	2.64722	0.00719	0.42279	2.64722	0.15729	2.68796	0.87486	0.56149	-0.05806	-1.14304	0.1	-0.5806	1.02759	0.92683	0.01182	1.02759	0.12871	0.0918344	2.07724	0.22149	0.31749	2.07724	0.25969	1.22257	0.57855	0.07832	-0.23766	-1.72846	0.13499	-1.76057	n.d.	n.d.	n.d.	n.d.	n.d.	n.d.
IPI00006176	HRS.	973	1.02972	0.92743	0.01272	1.02972	0.13963	0.0910979	0.77672	0.55754	-0.10974	-1.28747	0.1871	-0.586531	1.47309	0.48579	0.16823	1.47309	0.24136	0.697009	2.94241	0.01626	0.4687	2.94241	0.19504	2.4031	0.50745	0.08084	-0.2946	-1.97062	0.16875	-1.74578	n.d.	n.d.	n.d.	n.d.	n.d.	n.d.
IPI00023014	VON WILLEBRAND FACTOR PRECURSOR.	974	1.30718	0.5976	0.11633	1.30718	0.22039	0.527837	n.d.	n.d.	n.d.	n.d.	n.d.	n.d.	1.70351	0.14529	0.23134	1.70351	0.15885	1.45634	n.d.	n.d.	n.d.	n.d.	n.d.	n.d.	0.57349	0.08106	-0.24147	-1.7437	0.13841	-1.7446	n.d.	n.d.	n.d.	n.d.	n.d.	n.d.
IPI00329572	PROTEIN KINASE C AND CASEIN KINASE SUBSTRATE IN NEURONS PROTEIN 3.	975	n.d.	n.d.	n.d.	n.d.	n.d.	n.d.	n.d.	n.d.	n.d.	n.d.	n.d.	n.d.	n.d.	n.d.	n.d.	n.d.	n.d.	n.d.	n.d.	n.d.	n.d.	n.d.	n.d.	n.d.	0.43088	0.08245	-0.36565	-2.32085	0.21055	-1.73664	n.d.	n.d.	n.d.	n.d.	n.d.	n.d.
IPI00031651	MGC11257 PROTEIN.	976	1.25912	0.63915	0.10007	1.25912	0.21341	0.46891	1.06938	0.92501	0.02913	1.06938	0.30951	0.0941165	0.22492	0.01951	-0.64797	-4.44599	0.27742	-2.3357	n.d.	n.d.	n.d.	n.d.	n.d.	n.d.	0.38976	0.08475	-0.40921	-2.56571	0.23739	-1.72379	n.d.	n.d.	n.d.	n.d.	n.d.	n.d.
IPI00013862	THYMIDYLATE KINASE.	977	1.18571	0.67563	0.07398	1.18571	0.17679	0.418463	1.3721	0.1715	0.13738	1.3721	0.10047	1.36737	n.d.	n.d.	n.d.	n.d.	n.d.	n.d.	n.d.	n.d.	n.d.	n.d.	n.d.	n.d.	0.46112	0.08874	-0.33619	-2.16866	0.19752	-1.70206	n.d.	n.d.	n.d.	n.d.	n.d.	n.d.
IPI00006379	NUCLEOLAR PROTEIN NOP5.	978	2.23853	0.02844	0.34996	2.23853	0.15971	2.19122	n.d.	n.d.	n.d.	n.d.	n.d.	n.d.	0.5898	0.12654	-0.2293	-1.69549	0.15007	-1.52795	n.d.	n.d.	n.d.	n.d.	n.d.	n.d.	0.4906	0.08983	-0.30927	-2.0383	0.18232	-1.6963	n.d.	n.d.	n.d.	n.d.	n.d.	n.d.
IPI00032881	MITOCHONDRIAL RIBOSOMAL PROTEIN S23.	979	1.83422	0.00843	0.26345	1.83422	0.1	2.6345	0.87875	0.57456	-0.05613	-1.13798	0.1	-0.5613	0.99694	0.98938	-0.00133	-1.00307	0.1	-0.0133	1.54562	0.05862	0.1891	1.54562	0.1	1.891	0.65968	0.08991	-0.18067	-1.5159	0.10653	-1.69595	n.d.	n.d.	n.d.	n.d.	n.d.	n.d.
IPI00181231	FLJ20758 PROTEIN.	980	1.81773	0.1552	0.25953	1.81773	0.18259	1.42138	0.86713	0.72169	-0.06192	-1.15323	0.17383	-0.35621	1.61113	0.32379	0.20713	1.61113	0.20992	0.986709	0.57101	0.19847	-0.24336	-1.75129	0.18925	-1.28592	0.40121	0.09011	-0.39663	-2.49247	0.23403	-1.69478	n.d.	n.d.	n.d.	n.d.	n.d.	n.d.
IPI00304716	HYPOTHETICAL PROTEIN FLJ11051.	981	n.d.	n.d.	n.d.	n.d.	n.d.	n.d.	n.d.	n.d.	n.d.	n.d.	n.d.	n.d.	n.d.	n.d.	n.d.	n.d.	n.d.	n.d.	n.d.	n.d.	n.d.	n.d.	n.d.	n.d.	0.34527	0.0918	-0.46184	-2.89626	0.27392	-1.68604	n.d.	n.d.	n.d.	n.d.	n.d.	n.d.
IPI00168728	FLJ00385 PROTEIN (FRAGMENT).	982	n.d.	n.d.	n.d.	n.d.	n.d.	n.d.	0.91195	0.83465	-0.04003	-1.09655	0.19177	-0.20874	0.74819	0.46419	-0.12599	-1.33656	0.17213	-0.731947	n.d.	n.d.	n.d.	n.d.	n.d.	n.d.	0.29982	0.09459	-0.52313	-3.33529	0.31294	-1.67166	n.d.	n.d.	n.d.	n.d.	n.d.	n.d.
IPI00219365	MOESIN.	983	1.81603	5.16e-06	0.25912	1.81603	0.05685	4.55796	0.94858	0.85484	-0.02293	-1.05421	0.12532	-0.182972	1.13964	0.3254	0.05677	1.13964	0.05772	0.983541	1.57491	0.12595	0.19725	1.57491	0.1289	1.53026	0.78935	0.09469	-0.10273	-1.26686	0.06147	-1.67122	n.d.	n.d.	n.d.	n.d.	n.d.	n.d.
IPI00099871	39S RIBOSOMAL PROTEIN L40, MITOCHONDRIAL PRECURSOR.	984	n.d.	n.d.	n.d.	n.d.	n.d.	n.d.	n.d.	n.d.	n.d.	n.d.	n.d.	n.d.	n.d.	n.d.	n.d.	n.d.	n.d.	n.d.	n.d.	n.d.	n.d.	n.d.	n.d.	n.d.	0.46314	0.09504	-0.33429	-2.15917	0.20024	-1.66945	n.d.	n.d.	n.d.	n.d.	n.d.	n.d.
IPI00455009	PREDICTED: SIMILAR TO PATERNALLY EXPRESSED GENE 10 ORF1 .	985	2.48572	0.07467	0.39545	2.48572	0.22185	1.78251	n.d.	n.d.	n.d.	n.d.	n.d.	n.d.	n.d.	n.d.	n.d.	n.d.	n.d.	n.d.	n.d.	n.d.	n.d.	n.d.	n.d.	n.d.	0.29512	0.09529	-0.53	-3.38844	0.31772	-1.66814	n.d.	n.d.	n.d.	n.d.	n.d.	n.d.
IPI00183002	SPLICE ISOFORM 1 OF PROTEIN PHOSPHATASE 1 REGULATORY SUBUNIT 12A.	986	1.67673	0.41924	0.22446	1.67673	0.27789	0.80773	0.94708	0.93059	-0.02361	-1.05588	0.27109	-0.0870928	1.15468	0.65527	0.06246	1.15468	0.13991	0.44643	n.d.	n.d.	n.d.	n.d.	n.d.	n.d.	0.51167	0.09546	-0.29101	-1.95438	0.17454	-1.6673	n.d.	n.d.	n.d.	n.d.	n.d.	n.d.
IPI00332106	PRE-B-CELL LEUKEMIA TRANSCRIPTION FACTOR INTERACTING PROTEIN 1.	987	1.37982	0.38772	0.13982	1.37982	0.16188	0.863726	0.93734	0.77868	-0.0281	-1.06685	0.1	-0.281	1.40307	0.41094	0.14708	1.40307	0.17888	0.822227	1.43204	0.44846	0.15595	1.43204	0.20575	0.757959	0.5424	0.096	-0.26568	-1.84367	0.15961	-1.66456	n.d.	n.d.	n.d.	n.d.	n.d.	n.d.
IPI00000514	PREDICTED: SIMILAR TO BREAST CANCER ANTIGEN NY-BR-1.1 .	988	1.54181	0.19303	0.18803	1.54181	0.14445	1.3017	1.28076	0.38961	0.10747	1.28076	0.12491	0.860379	0.436	0.02057	-0.36051	-2.29358	0.15568	-2.31571	1.17769	0.76065	0.07103	1.17769	0.23317	0.304628	0.59496	0.09905	-0.22552	-1.6808	0.13672	-1.6495	n.d.	n.d.	n.d.	n.d.	n.d.	n.d.
IPI00013195	MITOCHONDRIAL 39S RIBOSOMAL PROTEIN L49.	989	1.35133	0.52411	0.13076	1.35133	0.20527	0.637015	0.99192	0.97308	-0.00353	-1.00815	0.10448	-0.0337864	1.30895	0.33538	0.11692	1.30895	0.12137	0.963335	2.06338	0.05253	0.31458	2.06338	0.16226	1.93874	0.66098	0.10031	-0.17981	-1.51289	0.10942	-1.6433	n.d.	n.d.	n.d.	n.d.	n.d.	n.d.
IPI00186448	PREDICTED: KIAA1856 PROTEIN .	990	1.06106	0.87123	0.02574	1.06106	0.15878	0.162111	n.d.	n.d.	n.d.	n.d.	n.d.	n.d.	0.66666	0.6593	-0.17609	-1.50001	0.39942	-0.440864	n.d.	n.d.	n.d.	n.d.	n.d.	n.d.	0.47192	0.10726	-0.32613	-2.119	0.20249	-1.6106	n.d.	n.d.	n.d.	n.d.	n.d.	n.d.
IPI00010586	TATA ELEMENT MODULATORY FACTOR.	991	n.d.	n.d.	n.d.	n.d.	n.d.	n.d.	0.42055	0.0559	-0.37618	-2.37783	0.19676	-1.91187	1.16934	0.65121	0.06794	1.16934	0.15029	0.452059	n.d.	n.d.	n.d.	n.d.	n.d.	n.d.	0.46403	0.10733	-0.33345	-2.15501	0.20707	-1.61033	n.d.	n.d.	n.d.	n.d.	n.d.	n.d.
IPI00472891	OTTHUMP00000044975.	992	1.25013	0.53851	0.09695	1.25013	0.15763	0.615048	n.d.	n.d.	n.d.	n.d.	n.d.	n.d.	0.74768	0.74131	-0.12628	-1.33746	0.38253	-0.330118	1.83305	0.18846	0.26317	1.83305	0.20011	1.31513	0.70534	0.1095	-0.1516	-1.41775	0.09472	-1.60051	n.d.	n.d.	n.d.	n.d.	n.d.	n.d.
IPI00160265	SPLICE ISOFORM 2 OF TRINUCLEOTIDE REPEAT-CONTAINING GENE 6A PROTEIN.	993	n.d.	n.d.	n.d.	n.d.	n.d.	n.d.	n.d.	n.d.	n.d.	n.d.	n.d.	n.d.	n.d.	n.d.	n.d.	n.d.	n.d.	n.d.	n.d.	n.d.	n.d.	n.d.	n.d.	n.d.	0.58499	0.11017	-0.23285	-1.70944	0.14577	-1.59738	n.d.	n.d.	n.d.	n.d.	n.d.	n.d.
IPI00009373	HYPOTHETICAL PROTEIN DKFZP686L05272.	994	n.d.	n.d.	n.d.	n.d.	n.d.	n.d.	n.d.	n.d.	n.d.	n.d.	n.d.	n.d.	n.d.	n.d.	n.d.	n.d.	n.d.	n.d.	n.d.	n.d.	n.d.	n.d.	n.d.	n.d.	0.5074	0.11351	-0.29465	-1.97083	0.18618	-1.58261	n.d.	n.d.	n.d.	n.d.	n.d.	n.d.
IPI00021753	KINESIN-LIKE PROTEIN KIF13B.	995	n.d.	n.d.	n.d.	n.d.	n.d.	n.d.	n.d.	n.d.	n.d.	n.d.	n.d.	n.d.	n.d.	n.d.	n.d.	n.d.	n.d.	n.d.	0.82939	0.71106	-0.08124	-1.2057	0.21931	-0.370435	0.53031	0.11412	-0.27547	-1.88567	0.17435	-1.57998	n.d.	n.d.	n.d.	n.d.	n.d.	n.d.
IPI00004101	BETAINE--HOMOCYSTEINE S-METHYLTRANSFERASE.	996	1.53896	0.19104	0.18723	1.53896	0.1432	1.30747	0.8528	0.64852	-0.06915	-1.17261	0.15171	-0.455804	0.48417	0.24335	-0.315	-2.06539	0.27001	-1.16662	0.23277	0.05507	-0.63307	-4.29607	0.33002	-1.91828	0.31491	0.11423	-0.50181	-3.17552	0.31771	-1.57946	n.d.	n.d.	n.d.	n.d.	n.d.	n.d.
IPI00031131	ADIPOCYTE PLASMA MEMBRANE-ASSOCIATED PROTEIN.	997	1.25385	0.49835	0.09825	1.25385	0.1451	0.677119	1.05725	0.85355	0.02418	1.05725	0.13099	0.184594	1.3321	0.43111	0.12454	1.3321	0.15818	0.787331	1.57349	0.16245	0.19686	1.57349	0.14093	1.39686	0.4543	0.11438	-0.34266	-2.20121	0.21704	-1.57879	n.d.	n.d.	n.d.	n.d.	n.d.	n.d.
IPI00022305	MSTP017.	998	2.10499	0.09615	0.32325	2.10499	0.19428	1.66384	n.d.	n.d.	n.d.	n.d.	n.d.	n.d.	n.d.	n.d.	n.d.	n.d.	n.d.	n.d.	1.48325	0.59754	0.17121	1.48325	0.3243	0.527937	0.21799	0.11688	-0.66157	-4.58745	0.42192	-1.568	n.d.	n.d.	n.d.	n.d.	n.d.	n.d.
IPI00383460	GRSF1 PROTEIN.	999	1.23043	0.61763	0.09006	1.23043	0.18039	0.499252	0.91376	0.81933	-0.03917	-1.09437	0.17147	-0.228436	0.98076	0.96107	-0.00844	-1.01962	0.17287	-0.0488228	1.9477	0.11959	0.28952	1.9477	0.18601	1.55648	0.56704	0.11809	-0.24639	-1.76355	0.15765	-1.56289	n.d.	n.d.	n.d.	n.d.	n.d.	n.d.
IPI00025050	TRYPTOPHANYL-TRNA SYNTHETASE, MITOCHONDRIAL PRECURSOR.	1000	2.00744	0.14408	0.30264	2.00744	0.20718	1.46076	n.d.	n.d.	n.d.	n.d.	n.d.	n.d.	1.35652	0.41444	0.13243	1.35652	0.16227	0.816109	n.d.	n.d.	n.d.	n.d.	n.d.	n.d.	0.66767	0.11885	-0.17544	-1.49775	0.11249	-1.55961	n.d.	n.d.	n.d.	n.d.	n.d.	n.d.
IPI00024143	ACHALASIA VARIANT.	1001	n.d.	n.d.	n.d.	n.d.	n.d.	n.d.	n.d.	n.d.	n.d.	n.d.	n.d.	n.d.	n.d.	n.d.	n.d.	n.d.	n.d.	n.d.	n.d.	n.d.	n.d.	n.d.	n.d.	n.d.	0.24799	0.11987	-0.60557	-4.03242	0.38935	-1.55534	n.d.	n.d.	n.d.	n.d.	n.d.	n.d.
IPI00084746	BAT2.	1002	n.d.	n.d.	n.d.	n.d.	n.d.	n.d.	n.d.	n.d.	n.d.	n.d.	n.d.	n.d.	n.d.	n.d.	n.d.	n.d.	n.d.	n.d.	n.d.	n.d.	n.d.	n.d.	n.d.	n.d.	0.46032	0.11997	-0.33694	-2.17238	0.21669	-1.55494	n.d.	n.d.	n.d.	n.d.	n.d.	n.d.
IPI00293590	LYSOPHOSPHOLIPASE HOMOLOG.	1003	n.d.	n.d.	n.d.	n.d.	n.d.	n.d.	n.d.	n.d.	n.d.	n.d.	n.d.	n.d.	n.d.	n.d.	n.d.	n.d.	n.d.	n.d.	n.d.	n.d.	n.d.	n.d.	n.d.	n.d.	0.57166	0.12078	-0.24286	-1.74929	0.15653	-1.55152	n.d.	n.d.	n.d.	n.d.	n.d.	n.d.
IPI00418497	TRANSLOCASE OF INNER MITOCHONDRIAL MEMBRANE 50 HOMOLOG .	1004	1.18335	0.56723	0.07311	1.18335	0.12779	0.57211	1.29235	0.55185	0.11138	1.29235	0.1872	0.594979	3.8346	0.21468	0.58372	3.8346	0.47044	1.2408	1.30821	0.41441	0.11668	1.30821	0.14296	0.816172	0.53383	0.1217	-0.2726	-1.87326	0.17613	-1.54772	n.d.	n.d.	n.d.	n.d.	n.d.	n.d.
IPI00027172	SPLICE ISOFORM LONG OF RESTIN.	1005	2.00182	0.6659	0.30142	2.00182	0.69809	0.431778	n.d.	n.d.	n.d.	n.d.	n.d.	n.d.	n.d.	n.d.	n.d.	n.d.	n.d.	n.d.	n.d.	n.d.	n.d.	n.d.	n.d.	n.d.	0.55857	0.12186	-0.25292	-1.79029	0.16349	-1.54701	n.d.	n.d.	n.d.	n.d.	n.d.	n.d.
IPI00293145	NUCLEOSOME ASSEMBLY PROTEIN 1-LIKE 3.	1006	n.d.	n.d.	n.d.	n.d.	n.d.	n.d.	n.d.	n.d.	n.d.	n.d.	n.d.	n.d.	n.d.	n.d.	n.d.	n.d.	n.d.	n.d.	n.d.	n.d.	n.d.	n.d.	n.d.	n.d.	0.62665	0.12247	-0.20298	-1.5958	0.13142	-1.54451	n.d.	n.d.	n.d.	n.d.	n.d.	n.d.
IPI00156651	SPLICE ISOFORM 1 OF GOLGI AUTOANTIGEN, GOLGIN SUBFAMILY A MEMBER 2.	1007	1.38009	0.24673	0.13991	1.38009	0.12078	1.15839	0.8279	0.4271	-0.08202	-1.20787	0.10328	-0.794152	1.00313	0.98919	0.00136	1.00313	0.1	0.0136	1.51422	0.10401	0.18019	1.51422	0.11084	1.62568	0.62709	0.1293	-0.20267	-1.59466	0.13361	-1.51688	n.d.	n.d.	n.d.	n.d.	n.d.	n.d.
IPI00019901	SPLICE ISOFORM 1 OF ALPHA ADDUCIN.	1008	1.24514	0.60246	0.09522	1.24514	0.18281	0.520869	0.85805	0.71054	-0.06649	-1.16543	0.17914	-0.371162	1.04118	0.92439	0.01753	1.04118	0.18467	0.0949261	1.3559	0.3037	0.13223	1.3559	0.12856	1.02855	0.39336	0.13068	-0.40521	-2.54219	0.26809	-1.51147	n.d.	n.d.	n.d.	n.d.	n.d.	n.d.
IPI00410666	SPLICE ISOFORM 3 OF LAP4 PROTEIN.	1009	1.38471	0.68151	0.14136	1.38471	0.34444	0.410405	1.344	0.59616	0.1284	1.344	0.24229	0.529943	n.d.	n.d.	n.d.	n.d.	n.d.	n.d.	0.84214	0.84276	-0.07461	-1.18745	0.37615	-0.198352	0.6356	0.13307	-0.19682	-1.57332	0.13103	-1.5021	n.d.	n.d.	n.d.	n.d.	n.d.	n.d.
IPI00024284	BASEMENT MEMBRANE-SPECIFIC HEPARAN SULFATE PROTEOGLYCAN CORE PROTEIN PRECURSOR.	1010	2.03774	0.04888	0.30915	2.03774	0.15696	1.96961	1.07563	0.77228	0.03166	1.07563	0.1094	0.289397	n.d.	n.d.	n.d.	n.d.	n.d.	n.d.	n.d.	n.d.	n.d.	n.d.	n.d.	n.d.	0.55818	0.13448	-0.25323	-1.79154	0.1692	-1.49663	n.d.	n.d.	n.d.	n.d.	n.d.	n.d.
IPI00013076	FGFR1 ONCOGENE PARTNER (FRAGMENT).	1011	8.55013	0.00258	0.93197	8.55013	0.30918	3.01433	n.d.	n.d.	n.d.	n.d.	n.d.	n.d.	n.d.	n.d.	n.d.	n.d.	n.d.	n.d.	n.d.	n.d.	n.d.	n.d.	n.d.	n.d.	0.50221	0.13823	-0.29912	-1.99121	0.20177	-1.48248	n.d.	n.d.	n.d.	n.d.	n.d.	n.d.
IPI00299507	CONDENSIN SUBUNIT 2.	1012	n.d.	n.d.	n.d.	n.d.	n.d.	n.d.	1.20299	0.80841	0.08026	1.20299	0.33102	0.242463	n.d.	n.d.	n.d.	n.d.	n.d.	n.d.	n.d.	n.d.	n.d.	n.d.	n.d.	n.d.	0.55776	0.13873	-0.25356	-1.7929	0.17126	-1.48056	n.d.	n.d.	n.d.	n.d.	n.d.	n.d.
IPI00016405	HYPOTHETICAL PROTEIN FLJ20455.	1013	1.06051	0.90663	0.02551	1.06051	0.21754	0.117266	n.d.	n.d.	n.d.	n.d.	n.d.	n.d.	0.59417	0.68013	-0.22609	-1.68303	0.54838	-0.412287	0.82836	0.74297	-0.08178	-1.2072	0.24939	-0.32792	0.53397	0.14269	-0.27248	-1.87276	0.18589	-1.46581	n.d.	n.d.	n.d.	n.d.	n.d.	n.d.
IPI00472279	SMC2L1 PROTEIN.	1014	2.38206	0.16936	0.37695	2.38206	0.27429	1.37428	1.10697	0.85256	0.04414	1.10697	0.23748	0.185868	n.d.	n.d.	n.d.	n.d.	n.d.	n.d.	n.d.	n.d.	n.d.	n.d.	n.d.	n.d.	0.3763	0.14504	-0.42446	-2.65742	0.29127	-1.45727	n.d.	n.d.	n.d.	n.d.	n.d.	n.d.
IPI00004045	SPLICE ISOFORM A OF RNA-BINDING PROTEIN WITH MULTIPLE SPLICING.	1015	n.d.	n.d.	n.d.	n.d.	n.d.	n.d.	n.d.	n.d.	n.d.	n.d.	n.d.	n.d.	n.d.	n.d.	n.d.	n.d.	n.d.	n.d.	n.d.	n.d.	n.d.	n.d.	n.d.	n.d.	0.28622	0.1451	-0.5433	-3.49385	0.37288	-1.45704	n.d.	n.d.	n.d.	n.d.	n.d.	n.d.
IPI00026328	THIOREDOXIN-LIKE PROTEIN P19 PRECURSOR.	1016	n.d.	n.d.	n.d.	n.d.	n.d.	n.d.	n.d.	n.d.	n.d.	n.d.	n.d.	n.d.	0.71724	0.21255	-0.14434	-1.39424	0.11578	-1.24667	2.83156	0.00409	0.45203	2.83156	0.15743	2.87131	0.54013	0.15071	-0.2675	-1.8514	0.18615	-1.43701	n.d.	n.d.	n.d.	n.d.	n.d.	n.d.
IPI00022558	PROTEIN ZERO RELATED PROTEIN.	1017	n.d.	n.d.	n.d.	n.d.	n.d.	n.d.	n.d.	n.d.	n.d.	n.d.	n.d.	n.d.	n.d.	n.d.	n.d.	n.d.	n.d.	n.d.	n.d.	n.d.	n.d.	n.d.	n.d.	n.d.	0.60135	0.15214	-0.22087	-1.66292	0.15424	-1.43199	n.d.	n.d.	n.d.	n.d.	n.d.	n.d.
IPI00021923	PROTEIN FAM3C PRECURSOR.	1018	1.46488	0.3574	0.1658	1.46488	0.18016	0.920293	0.97576	0.89023	-0.01066	-1.02484	0.07722	-0.138047	0.52054	0.00028	-0.28355	-1.9211	0.078	-3.63526	1.43327	0.43713	0.15633	1.43327	0.20118	0.777065	0.36667	0.15278	-0.43573	-2.72726	0.30475	-1.42979	n.d.	n.d.	n.d.	n.d.	n.d.	n.d.
IPI00024989	PROTEIN-L-ISOASPARTATE (D-ASPARTATE) O-METHYLTRANSFERASE.	1019	n.d.	n.d.	n.d.	n.d.	n.d.	n.d.	n.d.	n.d.	n.d.	n.d.	n.d.	n.d.	n.d.	n.d.	n.d.	n.d.	n.d.	n.d.	1.71598	0.13579	0.23451	1.71598	0.15722	1.4916	0.58589	0.15299	-0.23218	-1.70681	0.16247	-1.42906	n.d.	n.d.	n.d.	n.d.	n.d.	n.d.
IPI00177968	SPLICE ISOFORM 1 OF SCAVENGER RECEPTOR CLASS B MEMBER 1.	1020	1.4938	0.42113	0.17429	1.4938	0.21666	0.80444	1.0657	0.85873	0.02763	1.0657	0.15525	0.177971	0.77644	0.44488	-0.10989	-1.28792	0.14384	-0.763974	1.05454	0.87085	0.02306	1.05454	0.14184	0.162578	0.56205	0.15309	-0.25022	-1.77919	0.17514	-1.42869	n.d.	n.d.	n.d.	n.d.	n.d.	n.d.
IPI00007935	ENIGMA HOMOLOG.	1021	2.3231	7.89e-06	0.36607	2.3231	0.08193	4.46808	0.49273	0.14067	-0.30739	-2.02952	0.20864	-1.4733	1.22431	0.39373	0.08789	1.22431	0.10305	0.852887	2.63971	0.28095	0.42156	2.63971	0.39099	1.07819	0.65485	0.1532	-0.18386	-1.52706	0.12872	-1.42837	n.d.	n.d.	n.d.	n.d.	n.d.	n.d.
IPI00015954	GTP-BINDING PROTEIN SAR1A.	1022	3.17658	0.01433	0.50196	3.17658	0.20498	2.44882	1.39566	0.2125	0.14478	1.39566	0.11613	1.24671	2.98781	0.0953	0.47535	2.98781	0.28497	1.66807	0.99003	0.97991	-0.00435	-1.01007	0.17283	-0.0251692	0.4251	0.15599	-0.37151	-2.35238	0.26187	-1.41868	n.d.	n.d.	n.d.	n.d.	n.d.	n.d.
IPI00328328	SPLICE ISOFORM 1 OF EUKARYOTIC INITIATION FACTOR 4A-II.	1023	1.75466	0.07202	0.24419	1.75466	0.13574	1.79895	1.91192	0.39603	0.28147	1.91192	0.33163	0.848747	n.d.	n.d.	n.d.	n.d.	n.d.	n.d.	n.d.	n.d.	n.d.	n.d.	n.d.	n.d.	0.62072	0.15674	-0.20711	-1.61105	0.14625	-1.41614	n.d.	n.d.	n.d.	n.d.	n.d.	n.d.
IPI00034159	VACUOLAR ATP SYNTHASE SUBUNIT D.	1024	2.01509	0.23843	0.30429	2.01509	0.25811	1.17892	1.80247	0.18713	0.25587	1.80247	0.19397	1.31912	n.d.	n.d.	n.d.	n.d.	n.d.	n.d.	0.57478	0.34998	-0.2405	-1.73978	0.25732	-0.934634	0.2414	0.15999	-0.61726	-4.14252	0.4393	-1.4051	n.d.	n.d.	n.d.	n.d.	n.d.	n.d.
IPI00013944	SPLICE ISOFORM C2 OF HETEROGENEOUS NUCLEAR RIBONUCLEOPROTEINS C1/C2.	1025	1.99547	0.06553	0.30004	1.99547	0.16292	1.84164	2.61671	0.00411	0.41776	2.61671	0.14557	2.86982	n.d.	n.d.	n.d.	n.d.	n.d.	n.d.	1.25831	0.256	0.09979	1.25831	0.08785	1.13591	0.61571	0.16102	-0.21063	-1.62415	0.15027	-1.40168	n.d.	n.d.	n.d.	n.d.	n.d.	n.d.
IPI00019505	CYTOCHROME C OXIDASE POLYPEPTIDE VIII-LIVER/HEART, MITOCHONDRIAL PRECURSOR.	1026	1.52839	0.16605	0.18424	1.52839	0.13302	1.38505	n.d.	n.d.	n.d.	n.d.	n.d.	n.d.	6.60741	0.00016	0.82003	6.60741	0.21694	3.77999	n.d.	n.d.	n.d.	n.d.	n.d.	n.d.	0.50742	0.1613	-0.29463	-1.97075	0.21035	-1.40067	n.d.	n.d.	n.d.	n.d.	n.d.	n.d.
IPI00293312	HYPOTHETICAL PROTEIN FLJ32070.	1027	n.d.	n.d.	n.d.	n.d.	n.d.	n.d.	1.39647	0.57746	0.14503	1.39647	0.26034	0.557079	2.89352	0.02339	0.46143	2.89352	0.20354	2.26702	0.38853	0.32776	-0.41057	-2.57377	0.41953	-0.978643	0.65899	0.16261	-0.18112	-1.51747	0.12971	-1.39635	n.d.	n.d.	n.d.	n.d.	n.d.	n.d.
IPI00418700	HYPOTHETICAL PROTEIN FLJ46846.	1028	1.53298	0.00277	0.18554	1.53298	0.062	2.99258	1.04263	0.70425	0.01813	1.04263	0.04777	0.379527	0.72959	0.00555	-0.13692	-1.37063	0.04937	-2.77334	0.94023	0.8278	-0.02676	-1.06357	0.12304	-0.21749	0.70288	0.16388	-0.15312	-1.42272	0.10999	-1.39213	n.d.	n.d.	n.d.	n.d.	n.d.	n.d.
IPI00419501	FERRITIN HEAVY CHAIN.	1029	2.12192	0.00025	0.32673	2.12192	0.0892	3.66289	1.1834	0.44302	0.07313	1.1834	0.09533	0.767125	1.12177	0.85885	0.0499	1.12177	0.28063	0.177814	0.49562	0.07963	-0.30485	-2.01767	0.17392	-1.75282	0.65113	0.16401	-0.18633	-1.53579	0.13389	-1.39166	n.d.	n.d.	n.d.	n.d.	n.d.	n.d.
IPI00030781	SPLICE ISOFORM ALPHA OF SIGNAL TRANSDUCER AND ACTIVATOR OF TRANSCRIPTION 1-ALPHA/BETA.	1030	1.22496	0.7278	0.08812	1.22496	0.25319	0.348039	0.79931	0.63152	-0.09728	-1.25108	0.20285	-0.479566	n.d.	n.d.	n.d.	n.d.	n.d.	n.d.	1.12143	0.7471	0.04977	1.12143	0.15435	0.322449	0.42246	0.17373	-0.37421	-2.36706	0.27509	-1.36032	n.d.	n.d.	n.d.	n.d.	n.d.	n.d.
IPI00020075	HYPOTHETICAL PROTEIN FLJ11342.	1031	n.d.	n.d.	n.d.	n.d.	n.d.	n.d.	2.29207	0.04665	0.36023	2.29207	0.18107	1.98945	n.d.	n.d.	n.d.	n.d.	n.d.	n.d.	n.d.	n.d.	n.d.	n.d.	n.d.	n.d.	0.53643	0.17895	-0.27049	-1.86419	0.20126	-1.34398	n.d.	n.d.	n.d.	n.d.	n.d.	n.d.
IPI00003843	SPLICE ISOFORM A1 OF TIGHT JUNCTION PROTEIN ZO-2.	1032	1.9477	0.06116	0.28952	1.9477	0.15463	1.87234	1.43385	0.21286	0.1565	1.43385	0.12563	1.24572	1.41589	0.51198	0.15103	1.41589	0.23031	0.655768	1.11049	0.86537	0.04551	1.11049	0.26845	0.169529	0.53553	0.17997	-0.27122	-1.86732	0.20227	-1.34088	n.d.	n.d.	n.d.	n.d.	n.d.	n.d.
IPI00028413	INTER-ALPHA (GLOBULIN) INHIBITOR H3 .	1033	2.01866	0.0023	0.30506	2.01866	0.10007	3.04847	1.54846	0.13684	0.1899	1.54846	0.12765	1.48766	0.76331	0.46505	-0.1173	-1.31009	0.16057	-0.730523	1.21032	0.56761	0.0829	1.21032	0.14504	0.571566	0.71211	0.18188	-0.14745	-1.40428	0.11045	-1.33499	n.d.	n.d.	n.d.	n.d.	n.d.	n.d.
IPI00171411	GOLGI PHOSPHOPROTEIN 2.	1034	n.d.	n.d.	n.d.	n.d.	n.d.	n.d.	1.27758	0.69943	0.10639	1.27758	0.27555	0.386101	0.38414	0.00673	-0.41551	-2.60321	0.15334	-2.70973	n.d.	n.d.	n.d.	n.d.	n.d.	n.d.	0.65533	0.18334	-0.18354	-1.52596	0.13795	-1.33048	n.d.	n.d.	n.d.	n.d.	n.d.	n.d.
IPI00302925	T-COMPLEX PROTEIN 1, THETA SUBUNIT.	1035	1.23169	0.32834	0.0905	1.23169	0.09259	0.977427	3.81633	6.76e-11	0.58165	3.81633	0.08913	6.52586	n.d.	n.d.	n.d.	n.d.	n.d.	n.d.	0.40692	0.06876	-0.39049	-2.45746	0.21456	-1.81996	0.36287	0.18429	-0.44025	-2.75584	0.3316	-1.32765	n.d.	n.d.	n.d.	n.d.	n.d.	n.d.
IPI00140827	PREDICTED: SIMILAR TO SMT3 SUPPRESSOR OF MIF TWO 3 HOMOLOG 2 .	1036	1.73356	0.09368	0.23894	1.73356	0.14254	1.6763	0.83907	0.56164	-0.0762	-1.1918	0.13129	-0.580395	0.2518	0.00071	-0.59894	-3.97137	0.17696	-3.38461	1.32436	0.42248	0.12201	1.32436	0.1521	0.80217	0.67276	0.18484	-0.17214	-1.48643	0.12982	-1.32599	n.d.	n.d.	n.d.	n.d.	n.d.	n.d.
IPI00337494	SOLUTE CARRIER FAMILY 25 MEMBER 24, ISOFORM 1.	1037	1.29176	0.60749	0.11118	1.29176	0.21645	0.513652	1.561	0.04669	0.1934	1.561	0.09723	1.9891	1.42406	0.59053	0.15353	1.42406	0.28533	0.538079	0.93206	0.91567	-0.03056	-1.07289	0.28858	-0.105898	0.29236	0.18686	-0.53408	-3.42046	0.40463	-1.31992	n.d.	n.d.	n.d.	n.d.	n.d.	n.d.
IPI00298423	PYRUVATE DEHYDROGENASE PROTEIN X COMPONENT, MITOCHONDRIAL PRECURSOR.	1038	n.d.	n.d.	n.d.	n.d.	n.d.	n.d.	n.d.	n.d.	n.d.	n.d.	n.d.	n.d.	n.d.	n.d.	n.d.	n.d.	n.d.	n.d.	n.d.	n.d.	n.d.	n.d.	n.d.	n.d.	0.42603	0.18841	-0.37056	-2.34726	0.28173	-1.3153	n.d.	n.d.	n.d.	n.d.	n.d.	n.d.
IPI00026993	DING PROTEIN.	1039	n.d.	n.d.	n.d.	n.d.	n.d.	n.d.	n.d.	n.d.	n.d.	n.d.	n.d.	n.d.	n.d.	n.d.	n.d.	n.d.	n.d.	n.d.	n.d.	n.d.	n.d.	n.d.	n.d.	n.d.	0.52533	0.1888	-0.27957	-1.90356	0.21274	-1.31414	n.d.	n.d.	n.d.	n.d.	n.d.	n.d.
IPI00293430	PUTATIVE ATP-DEPENDENT MITOCHONDRIAL RNA HELICASE.	1040	1.46005	0.42867	0.16437	1.46005	0.20767	0.791496	0.84504	0.6853	-0.07312	-1.18338	0.18044	-0.405232	0.97758	0.96182	-0.00985	-1.02294	0.20576	-0.0478713	n.d.	n.d.	n.d.	n.d.	n.d.	n.d.	0.47085	0.18921	-0.32712	-2.12382	0.24915	-1.31294	n.d.	n.d.	n.d.	n.d.	n.d.	n.d.
IPI00007941	HEXIM1 PROTEIN.	1041	n.d.	n.d.	n.d.	n.d.	n.d.	n.d.	n.d.	n.d.	n.d.	n.d.	n.d.	n.d.	n.d.	n.d.	n.d.	n.d.	n.d.	n.d.	n.d.	n.d.	n.d.	n.d.	n.d.	n.d.	0.51746	0.19215	-0.28612	-1.93252	0.21938	-1.30422	n.d.	n.d.	n.d.	n.d.	n.d.	n.d.
IPI00329629	DNAJ HOMOLOG SUBFAMILY C MEMBER 7.	1042	4.36042	0.00264	0.63953	4.36042	0.21268	3.00701	2.05969	0.18389	0.3138	2.05969	0.23614	1.32887	0.7431	0.52146	-0.12895	-1.34571	0.20114	-0.641096	1.48831	0.56728	0.17269	1.48831	0.30188	0.572048	0.47101	0.19493	-0.32697	-2.12309	0.25226	-1.29616	n.d.	n.d.	n.d.	n.d.	n.d.	n.d.
IPI00022442	ACYL CARRIER PROTEIN, MITOCHONDRIAL PRECURSOR.	1043	1.62651	0.3408	0.21126	1.62651	0.22177	0.952609	0.68494	0.06608	-0.16435	-1.45999	0.08942	-1.83796	0.92596	0.84991	-0.03341	-1.07996	0.17653	-0.18926	2.46046	0.17442	0.39102	2.46046	0.28791	1.35813	0.78834	0.19902	-0.10328	-1.26848	0.08042	-1.28426	n.d.	n.d.	n.d.	n.d.	n.d.	n.d.
IPI00030033	SPLICE ISOFORM 1 OF TRANSFORMING ACIDIC COILED-COIL-CONTAINING PROTEIN 2.	1044	1.1935	0.63994	0.07682	1.1935	0.16423	0.467759	n.d.	n.d.	n.d.	n.d.	n.d.	n.d.	n.d.	n.d.	n.d.	n.d.	n.d.	n.d.	n.d.	n.d.	n.d.	n.d.	n.d.	n.d.	0.46117	0.1998	-0.33614	-2.16839	0.26217	-1.28215	n.d.	n.d.	n.d.	n.d.	n.d.	n.d.
IPI00027252	B-CELL RECEPTOR-ASSOCIATED PROTEIN BAP37.	1045	n.d.	n.d.	n.d.	n.d.	n.d.	n.d.	n.d.	n.d.	n.d.	n.d.	n.d.	n.d.	1.0693	0.96286	0.0291	1.0693	0.62494	0.0465645	n.d.	n.d.	n.d.	n.d.	n.d.	n.d.	0.26937	0.20084	-0.56965	-3.71235	0.44533	-1.27916	n.d.	n.d.	n.d.	n.d.	n.d.	n.d.
IPI00003635	SPLICE ISOFORM 2 OF ER-GOLGI INTERMEDIATE COMPARTMENT 32 KDA PROTEIN.	1046	1.17204	0.6331	0.06894	1.17204	0.14442	0.477358	n.d.	n.d.	n.d.	n.d.	n.d.	n.d.	0.85782	0.73706	-0.06661	-1.16575	0.19838	-0.33577	0.74479	0.54727	-0.12797	-1.34266	0.21262	-0.601872	0.35851	0.20173	-0.44549	-2.78928	0.34896	-1.27662	n.d.	n.d.	n.d.	n.d.	n.d.	n.d.
IPI00291802	SPLICE ISOFORM 3 OF LIM DOMAIN ONLY PROTEIN 7.	1047	1.27866	0.37002	0.10676	1.27866	0.11909	0.896465	0.46235	0.18514	-0.33503	-2.16288	0.25283	-1.32512	0.87737	0.8271	-0.05682	-1.13976	0.26012	-0.218438	0.8866	0.96389	-0.05227	-1.12791	1.15467	-0.0452683	0.66096	0.20427	-0.17983	-1.51296	0.14166	-1.26945	n.d.	n.d.	n.d.	n.d.	n.d.	n.d.
IPI00003455	HYPOTHETICAL PROTEIN.	1048	1.98096	0.08256	0.29688	1.98096	0.17101	1.73604	0.51838	0.12524	-0.28535	-1.92908	0.18612	-1.53315	n.d.	n.d.	n.d.	n.d.	n.d.	n.d.	n.d.	n.d.	n.d.	n.d.	n.d.	n.d.	0.68032	0.20515	-0.16728	-1.46989	0.13203	-1.26698	n.d.	n.d.	n.d.	n.d.	n.d.	n.d.
IPI00006052	PREFOLDIN SUBUNIT 2.	1049	2.38069	0.08192	0.3767	2.38069	0.21654	1.73963	1.32544	0.22111	0.12236	1.32544	0.1	1.2236	1.34254	0.2008	0.12793	1.34254	0.1	1.2793	1.37472	0.49902	0.13822	1.37472	0.20445	0.676058	0.69167	0.20523	-0.1601	-1.44578	0.12638	-1.26681	n.d.	n.d.	n.d.	n.d.	n.d.	n.d.
IPI00024364	TRANSPORTIN 1.	1050	n.d.	n.d.	n.d.	n.d.	n.d.	n.d.	n.d.	n.d.	n.d.	n.d.	n.d.	n.d.	n.d.	n.d.	n.d.	n.d.	n.d.	n.d.	n.d.	n.d.	n.d.	n.d.	n.d.	n.d.	0.54895	0.20563	-0.26047	-1.82165	0.20579	-1.26571	n.d.	n.d.	n.d.	n.d.	n.d.	n.d.
IPI00019599	SPLICE ISOFORM 1 OF UBIQUITIN-CONJUGATING ENZYME E2 VARIANT 1.	1051	3.34311	0.00521	0.52415	3.34311	0.18761	2.79383	1.61878	0.19666	0.20919	1.61878	0.16202	1.29114	1.30983	0.51656	0.11722	1.30983	0.18071	0.648664	0.98579	0.96647	-0.00621	-1.01441	0.14784	-0.0420049	0.52792	0.20845	-0.27743	-1.89424	0.22056	-1.25784	n.d.	n.d.	n.d.	n.d.	n.d.	n.d.
IPI00216134	SPLICE ISOFORM 2 OF TROPOMYOSIN 1 ALPHA CHAIN.	1052	1.04847	0.95135	0.02056	1.04847	0.33693	0.0610216	0.81358	0.69932	-0.0896	-1.22913	0.23197	-0.386257	n.d.	n.d.	n.d.	n.d.	n.d.	n.d.	0.61329	0.51255	-0.21233	-1.63054	0.32423	-0.654875	0.20648	0.21405	-0.68512	-4.84304	0.5514	-1.24251	n.d.	n.d.	n.d.	n.d.	n.d.	n.d.
IPI00007812	VACUOLAR ATP SYNTHASE SUBUNIT B, BRAIN ISOFORM.	1053	1.44485	0.58079	0.15982	1.44485	0.28941	0.552227	1.15071	0.76476	0.06096	1.15071	0.20374	0.299205	0.7205	0.40331	-0.14237	-1.38793	0.17035	-0.83575	n.d.	n.d.	n.d.	n.d.	n.d.	n.d.	0.72684	0.21502	-0.13856	-1.37582	0.11176	-1.2398	n.d.	n.d.	n.d.	n.d.	n.d.	n.d.
IPI00298731	PROTEIN PHOSPHATASE 1 REGULATORY SUBUNIT 10.	1054	1.55505	0.63759	0.19174	1.55505	0.40704	0.471059	1.03494	0.98319	0.01491	1.03494	0.70768	0.0210688	0.7825	0.79671	-0.10651	-1.27795	0.41348	-0.257594	n.d.	n.d.	n.d.	n.d.	n.d.	n.d.	0.61918	0.21704	-0.20819	-1.61505	0.16865	-1.23445	n.d.	n.d.	n.d.	n.d.	n.d.	n.d.
IPI00099996	HNYA.	1055	n.d.	n.d.	n.d.	n.d.	n.d.	n.d.	n.d.	n.d.	n.d.	n.d.	n.d.	n.d.	n.d.	n.d.	n.d.	n.d.	n.d.	n.d.	n.d.	n.d.	n.d.	n.d.	n.d.	n.d.	0.47052	0.2184	-0.32743	-2.12533	0.26603	-1.2308	n.d.	n.d.	n.d.	n.d.	n.d.	n.d.
IPI00166033	T-CELL ACTIVATION RHO GTPASE ACTIVATING PROTEIN.	1056	n.d.	n.d.	n.d.	n.d.	n.d.	n.d.	n.d.	n.d.	n.d.	n.d.	n.d.	n.d.	n.d.	n.d.	n.d.	n.d.	n.d.	n.d.	1.71483	0.61583	0.23422	1.71483	0.4668	0.501757	0.65676	0.22105	-0.1826	-1.52263	0.14921	-1.22378	n.d.	n.d.	n.d.	n.d.	n.d.	n.d.
IPI00041127	HYPOTHETICAL PROTEIN FLJ10604.	1057	1.22228	0.58541	0.08717	1.22228	0.1598	0.545494	0.82007	0.60709	-0.08615	-1.21941	0.16753	-0.514236	n.d.	n.d.	n.d.	n.d.	n.d.	n.d.	n.d.	n.d.	n.d.	n.d.	n.d.	n.d.	0.68122	0.22216	-0.16671	-1.46795	0.13656	-1.22078	n.d.	n.d.	n.d.	n.d.	n.d.	n.d.
IPI00001287	PROTEIN C20ORF72.	1058	2.05488	0.11102	0.31279	2.05488	0.19627	1.59367	1.05724	0.91789	0.02417	1.05724	0.23446	0.103088	1.01006	0.99351	0.00435	1.01006	0.53425	0.00814225	n.d.	n.d.	n.d.	n.d.	n.d.	n.d.	0.48873	0.22383	-0.31093	-2.04612	0.25562	-1.21638	n.d.	n.d.	n.d.	n.d.	n.d.	n.d.
IPI00302592	FLJ00343 PROTEIN (FRAGMENT).	1059	1.48316	0.16617	0.17119	1.48316	0.12364	1.38458	1.03932	0.78338	0.01675	1.03932	0.06093	0.274906	1.56148	0.42815	0.19354	1.56148	0.24425	0.792385	0.70369	0.59707	-0.15262	-1.42109	0.28872	-0.528609	0.44256	0.22981	-0.35403	-2.25958	0.29482	-1.20083	n.d.	n.d.	n.d.	n.d.	n.d.	n.d.
IPI00006171	R KAPPA B.	1060	n.d.	n.d.	n.d.	n.d.	n.d.	n.d.	1.98973	0.09653	0.29879	1.98973	0.17979	1.66188	3.74133	0.00267	0.57303	3.74133	0.1908	3.0033	n.d.	n.d.	n.d.	n.d.	n.d.	n.d.	0.57038	0.23296	-0.24383	-1.75321	0.20443	-1.19273	n.d.	n.d.	n.d.	n.d.	n.d.	n.d.
IPI00005969	F-ACTIN CAPPING PROTEIN ALPHA-1 SUBUNIT.	1061	1.60358	0.17352	0.20509	1.60358	0.15069	1.36101	1.76479	0.19103	0.24669	1.76479	0.18867	1.30752	n.d.	n.d.	n.d.	n.d.	n.d.	n.d.	0.79036	0.64809	-0.10217	-1.26524	0.22386	-0.456401	0.34554	0.23327	-0.4615	-2.894	0.38717	-1.19198	n.d.	n.d.	n.d.	n.d.	n.d.	n.d.
IPI00022585	SPLICE ISOFORM 1 OF A KINASE ANCHOR PROTEIN 1, MITOCHONDRIAL PRECURSOR.	1062	1.07937	0.90369	0.03317	1.07937	0.27414	0.120997	n.d.	n.d.	n.d.	n.d.	n.d.	n.d.	n.d.	n.d.	n.d.	n.d.	n.d.	n.d.	n.d.	n.d.	n.d.	n.d.	n.d.	n.d.	0.42517	0.23396	-0.37144	-2.352	0.31207	-1.19025	n.d.	n.d.	n.d.	n.d.	n.d.	n.d.
IPI00006213	PERICENTRIOL MATERIAL 1.	1063	1.09927	0.84554	0.0411	1.09927	0.21098	0.194805	0.81173	0.59517	-0.09059	-1.23193	0.17048	-0.531382	n.d.	n.d.	n.d.	n.d.	n.d.	n.d.	0.27008	0.02666	-0.5685	-3.70255	0.25649	-2.21646	0.32129	0.23415	-0.4931	-3.1124	0.41446	-1.18974	n.d.	n.d.	n.d.	n.d.	n.d.	n.d.
IPI00185361	DEAD (ASP-GLU-ALA-ASP) BOX POLYPEPTIDE 55.	1064	1.91148	0.04517	0.28137	1.91148	0.14047	2.00306	0.77247	0.86016	-0.11212	-1.29454	0.63639	-0.176181	0.59866	0.09738	-0.22282	-1.67039	0.13442	-1.65764	n.d.	n.d.	n.d.	n.d.	n.d.	n.d.	0.68313	0.23482	-0.1655	-1.46386	0.1393	-1.18808	n.d.	n.d.	n.d.	n.d.	n.d.	n.d.
IPI00009149	SUPPRESSOR OF G2 ALLELE OF SKP1 HOMOLOG.	1065	n.d.	n.d.	n.d.	n.d.	n.d.	n.d.	n.d.	n.d.	n.d.	n.d.	n.d.	n.d.	n.d.	n.d.	n.d.	n.d.	n.d.	n.d.	n.d.	n.d.	n.d.	n.d.	n.d.	n.d.	0.69749	0.23522	-0.15646	-1.4337	0.13181	-1.18701	n.d.	n.d.	n.d.	n.d.	n.d.	n.d.
IPI00216049	SPLICE ISOFORM 1 OF HETEROGENEOUS NUCLEAR RIBONUCLEOPROTEIN K.	1066	1.36583	0.28341	0.1354	1.36583	0.12622	1.07273	0.80381	0.44734	-0.09485	-1.24408	0.12482	-0.759894	0.91147	0.74612	-0.04026	-1.09713	0.12435	-0.323764	1.06482	0.8372	0.02728	1.06482	0.13275	0.205499	0.7008	0.23816	-0.15441	-1.42695	0.1309	-1.1796	n.d.	n.d.	n.d.	n.d.	n.d.	n.d.
IPI00007277	LRR FLI-I INTERACTING PROTEIN 2.	1067	1.92786	0.15163	0.28508	1.92786	0.19883	1.43379	1.11353	0.82763	0.0467	1.11353	0.21449	0.217726	n.d.	n.d.	n.d.	n.d.	n.d.	n.d.	1.48788	0.2572	0.17257	1.48788	0.15231	1.13302	0.68231	0.24126	-0.16602	-1.46561	0.14167	-1.17188	n.d.	n.d.	n.d.	n.d.	n.d.	n.d.
IPI00164708	SPLICE ISOFORM 1 OF TRANSCRIPTION FACTOR 7-LIKE 2.	1068	n.d.	n.d.	n.d.	n.d.	n.d.	n.d.	n.d.	n.d.	n.d.	n.d.	n.d.	n.d.	n.d.	n.d.	n.d.	n.d.	n.d.	n.d.	1.40596	0.24797	0.14797	1.40596	0.12808	1.15529	0.69865	0.24173	-0.15574	-1.43133	0.13304	-1.17063	n.d.	n.d.	n.d.	n.d.	n.d.	n.d.
IPI00019472	NEUTRAL AMINO ACID TRANSPORTER B.	1069	1.04206	0.9614	0.01789	1.04206	0.36967	0.0483945	1.86523	0.17136	0.27073	1.86523	0.19792	1.36788	n.d.	n.d.	n.d.	n.d.	n.d.	n.d.	1.43916	0.22261	0.15811	1.43916	0.12964	1.21961	0.62116	0.24402	-0.2068	-1.60989	0.17751	-1.165	n.d.	n.d.	n.d.	n.d.	n.d.	n.d.
IPI00382656	PAK1 INTERACTING PROTEIN 1.	1070	n.d.	n.d.	n.d.	n.d.	n.d.	n.d.	9.21726	0.00023	0.9646	9.21726	0.26225	3.67817	n.d.	n.d.	n.d.	n.d.	n.d.	n.d.	n.d.	n.d.	n.d.	n.d.	n.d.	n.d.	0.64307	0.24605	-0.19175	-1.55505	0.1653	-1.16001	n.d.	n.d.	n.d.	n.d.	n.d.	n.d.
IPI00292975	PREDICTED: RNA BINDING MOTIF PROTEIN 27 .	1071	1.63623	0.13037	0.21384	1.63623	0.14137	1.51263	0.48413	0.0546	-0.31503	-2.06555	0.16391	-1.92197	2.10354	0.56592	0.32295	2.10354	0.56256	0.574072	n.d.	n.d.	n.d.	n.d.	n.d.	n.d.	0.69817	0.24735	-0.15604	-1.43232	0.13489	-1.15679	n.d.	n.d.	n.d.	n.d.	n.d.	n.d.
IPI00183657	PNAS-106.	1072	n.d.	n.d.	n.d.	n.d.	n.d.	n.d.	n.d.	n.d.	n.d.	n.d.	n.d.	n.d.	n.d.	n.d.	n.d.	n.d.	n.d.	n.d.	n.d.	n.d.	n.d.	n.d.	n.d.	n.d.	0.53756	0.25093	-0.26957	-1.86024	0.2348	-1.14808	n.d.	n.d.	n.d.	n.d.	n.d.	n.d.
IPI00414717	GOLGI APPARATUS PROTEIN 1.	1073	1.44768	0.16269	0.16067	1.44768	0.11509	1.39604	0.74477	0.39484	-0.12798	-1.3427	0.15041	-0.850874	1.72452	0.28197	0.23667	1.72452	0.21997	1.07592	0.42673	0.08763	-0.36984	-2.34338	0.21653	-1.70803	0.45821	0.25231	-0.33894	-2.18242	0.29608	-1.14476	n.d.	n.d.	n.d.	n.d.	n.d.	n.d.
IPI00107745	HYPOTHETICAL PROTEIN FLJ11063.	1074	2.24305	0.08395	0.35084	2.24305	0.20301	1.72819	1.21513	0.39743	0.08462	1.21513	0.1	0.8462	0.3868	0.14934	-0.41251	-2.58529	0.28609	-1.44189	1.31423	0.48406	0.11867	1.31423	0.16958	0.699788	0.68732	0.25491	-0.16284	-1.45492	0.14303	-1.1385	n.d.	n.d.	n.d.	n.d.	n.d.	n.d.
IPI00009010	UPF0315 PROTEIN.	1075	2.4994	0.01312	0.39784	2.4994	0.16039	2.48045	0.41522	0.06259	-0.38173	-2.40839	0.205	-1.8621	0.89412	0.75657	-0.0486	-1.11841	0.15678	-0.309989	1.40191	0.46872	0.14672	1.40191	0.20249	0.724579	0.59308	0.25669	-0.22689	-1.68612	0.20003	-1.13428	n.d.	n.d.	n.d.	n.d.	n.d.	n.d.
IPI00024067	CLATHRIN HEAVY CHAIN 1 .	1076	1.63571	0.07559	0.21371	1.63571	0.12027	1.77692	1.0497	0.8754	0.02107	1.0497	0.13435	0.156829	1.55412	0.06572	0.19149	1.55412	0.10405	1.84037	0.81137	0.64806	-0.09078	-1.23249	0.19888	-0.456456	0.70493	0.26236	-0.15185	-1.41858	0.13548	-1.12083	n.d.	n.d.	n.d.	n.d.	n.d.	n.d.
IPI00015953	NUCLEOLAR RNA HELICASE II.	1077	1.67425	0.24373	0.22382	1.67425	0.192	1.16573	1.2842	0.49738	0.10863	1.2842	0.16008	0.678598	1.30228	0.46141	0.1147	1.30228	0.15574	0.736484	1.19235	0.66041	0.0764	1.19235	0.1739	0.439333	0.56415	0.26303	-0.24861	-1.77259	0.22212	-1.11926	n.d.	n.d.	n.d.	n.d.	n.d.	n.d.
IPI00031045	DESTRIN ISOFORM B .	1078	1.74363	0.33798	0.24145	1.74363	0.252	0.958135	2.14045	0.00095	0.33051	2.14045	0.1	3.3051	1.97983	0.28295	0.29663	1.97983	0.27626	1.07373	1.17503	0.71029	0.07005	1.17503	0.18857	0.37148	0.5159	0.26365	-0.28744	-1.93837	0.25714	-1.11783	n.d.	n.d.	n.d.	n.d.	n.d.	n.d.
IPI00181864	OTTHUMP00000016179 (FRAGMENT).	1079	n.d.	n.d.	n.d.	n.d.	n.d.	n.d.	3.28186	0.01386	0.51612	3.28186	0.20972	2.461	1.11199	0.91422	0.0461	1.11199	0.42797	0.107718	n.d.	n.d.	n.d.	n.d.	n.d.	n.d.	0.4637	0.26368	-0.33376	-2.15656	0.29861	-1.11771	n.d.	n.d.	n.d.	n.d.	n.d.	n.d.
IPI00009329	UTROPHIN.	1080	n.d.	n.d.	n.d.	n.d.	n.d.	n.d.	0.81422	0.65311	-0.08926	-1.22817	0.1986	-0.449446	n.d.	n.d.	n.d.	n.d.	n.d.	n.d.	n.d.	n.d.	n.d.	n.d.	n.d.	n.d.	0.25889	0.26454	-0.58688	-3.86257	0.526	-1.11574	n.d.	n.d.	n.d.	n.d.	n.d.	n.d.
IPI00302453	CILIARY DYNEIN HEAVY CHAIN 9.	1081	n.d.	n.d.	n.d.	n.d.	n.d.	n.d.	0.91708	0.81765	-0.03759	-1.09042	0.16304	-0.230557	0.64807	0.65049	-0.18837	-1.54303	0.41577	-0.453063	n.d.	n.d.	n.d.	n.d.	n.d.	n.d.	0.56225	0.26512	-0.25007	-1.77855	0.2244	-1.11439	n.d.	n.d.	n.d.	n.d.	n.d.	n.d.
IPI00000856	SPLICE ISOFORM 1 OF PLECKSTRIN HOMOLOGY DOMAIN CONTAINING FAMILY C MEMBER 1.	1082	3.13113	0.00531	0.4957	3.13113	0.17782	2.78765	1.15763	0.70881	0.06357	1.15763	0.17022	0.373458	0.80703	0.57191	-0.09311	-1.23911	0.16472	-0.565262	2.00081	0.10692	0.30121	2.00081	0.18683	1.61221	0.70146	0.26583	-0.154	-1.4256	0.1384	-1.11272	n.d.	n.d.	n.d.	n.d.	n.d.	n.d.
IPI00290089	CADHERIN-17 PRECURSOR.	1083	0.82125	0.60488	-0.08552	-1.21765	0.1653	-0.517362	1.20816	0.46683	0.08213	1.20816	0.11286	0.727716	1.83101	0.22414	0.26269	1.83101	0.2161	1.21559	1.29269	0.63119	0.11149	1.29269	0.23225	0.480043	0.54621	0.26867	-0.26264	-1.83078	0.23744	-1.10613	n.d.	n.d.	n.d.	n.d.	n.d.	n.d.
IPI00032851	COATOMER ZETA-1 SUBUNIT.	1084	n.d.	n.d.	n.d.	n.d.	n.d.	n.d.	0.95573	0.92783	-0.01967	-1.04632	0.21712	-0.0905951	n.d.	n.d.	n.d.	n.d.	n.d.	n.d.	1.11966	0.84438	0.04909	1.11966	0.25007	0.196305	0.47331	0.27012	-0.32485	-2.11277	0.29458	-1.10276	n.d.	n.d.	n.d.	n.d.	n.d.	n.d.
IPI00221091	40S RIBOSOMAL PROTEIN S15A.	1085	1.96203	0.16017	0.29271	1.96203	0.2084	1.40456	1.2172	0.5757	0.08536	1.2172	0.15252	0.559664	1.03259	0.94551	0.01393	1.03259	0.20375	0.0683681	n.d.	n.d.	n.d.	n.d.	n.d.	n.d.	0.61478	0.27029	-0.21128	-1.62661	0.19166	-1.10237	n.d.	n.d.	n.d.	n.d.	n.d.	n.d.
IPI00240059	TRANSMEMBRANE AND COILED-COIL DOMAINS 3.	1086	n.d.	n.d.	n.d.	n.d.	n.d.	n.d.	0.83945	0.92611	-0.076	-1.19125	0.81952	-0.0927372	n.d.	n.d.	n.d.	n.d.	n.d.	n.d.	n.d.	n.d.	n.d.	n.d.	n.d.	n.d.	0.6539	0.27156	-0.18449	-1.52929	0.1678	-1.09946	n.d.	n.d.	n.d.	n.d.	n.d.	n.d.
IPI00303890	BACULOVIRAL IAP REPEAT-CONTAINING PROTEIN 4.	1087	n.d.	n.d.	n.d.	n.d.	n.d.	n.d.	n.d.	n.d.	n.d.	n.d.	n.d.	n.d.	n.d.	n.d.	n.d.	n.d.	n.d.	n.d.	n.d.	n.d.	n.d.	n.d.	n.d.	n.d.	0.51924	0.27891	-0.28463	-1.92588	0.26287	-1.08278	n.d.	n.d.	n.d.	n.d.	n.d.	n.d.
IPI00025861	E-CADHERIN.	1088	n.d.	n.d.	n.d.	n.d.	n.d.	n.d.	2.03587	0.2849	0.30875	2.03587	0.28872	1.06938	n.d.	n.d.	n.d.	n.d.	n.d.	n.d.	0.65292	0.39376	-0.18514	-1.53157	0.21709	-0.852826	0.44921	0.2815	-0.34756	-2.22616	0.32272	-1.07697	n.d.	n.d.	n.d.	n.d.	n.d.	n.d.
IPI00003704	HLARK.	1089	n.d.	n.d.	n.d.	n.d.	n.d.	n.d.	n.d.	n.d.	n.d.	n.d.	n.d.	n.d.	n.d.	n.d.	n.d.	n.d.	n.d.	n.d.	n.d.	n.d.	n.d.	n.d.	n.d.	n.d.	0.49755	0.28303	-0.30317	-2.00986	0.2824	-1.07355	n.d.	n.d.	n.d.	n.d.	n.d.	n.d.
IPI00186460	ALPHA 1 TYPE II COLLAGEN ISOFORM 2, PREPROPROTEIN .	1090	1.37896	0.49473	0.13955	1.37896	0.20438	0.682797	n.d.	n.d.	n.d.	n.d.	n.d.	n.d.	n.d.	n.d.	n.d.	n.d.	n.d.	n.d.	1.92717	0.4203	0.28492	1.92717	0.35354	0.805906	0.84784	0.28355	-0.07169	-1.17947	0.06685	-1.0724	n.d.	n.d.	n.d.	n.d.	n.d.	n.d.
IPI00168878	HYPOTHETICAL PROTEIN.	1091	n.d.	n.d.	n.d.	n.d.	n.d.	n.d.	n.d.	n.d.	n.d.	n.d.	n.d.	n.d.	n.d.	n.d.	n.d.	n.d.	n.d.	n.d.	n.d.	n.d.	n.d.	n.d.	n.d.	n.d.	0.66225	0.28389	-0.17898	-1.51001	0.16702	-1.07161	n.d.	n.d.	n.d.	n.d.	n.d.	n.d.
IPI00015891	PREFOLDIN SUBUNIT 4.	1092	2.8847	0.07319	0.4601	2.8847	0.2568	1.79167	1.32802	0.5563	0.1232	1.32802	0.20941	0.58832	1.9571	0.21217	0.29161	1.9571	0.23374	1.24758	0.98712	0.9791	-0.00563	-1.01305	0.21498	-0.0261885	0.37835	0.28507	-0.42211	-2.64306	0.39486	-1.06901	n.d.	n.d.	n.d.	n.d.	n.d.	n.d.
IPI00410118	QUAKING ISOFORM 6.	1093	1.26586	0.54019	0.10239	1.26586	0.16715	0.612564	0.73986	0.15633	-0.13085	-1.3516	0.09231	-1.41751	1.01138	0.98034	0.00492	1.01138	0.19942	0.0246715	1.26438	0.26888	0.10188	1.26438	0.09214	1.10571	0.74646	0.28663	-0.12699	-1.33966	0.11918	-1.06553	n.d.	n.d.	n.d.	n.d.	n.d.	n.d.
IPI00384342	SPLICE ISOFORM 2 OF RETINOID X RECEPTOR INTERACTING PROTEIN 110.	1094	n.d.	n.d.	n.d.	n.d.	n.d.	n.d.	n.d.	n.d.	n.d.	n.d.	n.d.	n.d.	n.d.	n.d.	n.d.	n.d.	n.d.	n.d.	n.d.	n.d.	n.d.	n.d.	n.d.	n.d.	0.65505	0.28815	-0.18373	-1.5266	0.17297	-1.06221	n.d.	n.d.	n.d.	n.d.	n.d.	n.d.
IPI00004839	CRK-LIKE PROTEIN.	1095	2.12571	0.02851	0.3275	2.12571	0.14953	2.1902	1.71432	0.53636	0.23409	1.71432	0.37859	0.618321	1.39383	0.49319	0.14421	1.39383	0.21045	0.685246	1.15674	0.90913	0.06324	1.15674	0.55401	0.11415	0.62215	0.29104	-0.20611	-1.60733	0.1952	-1.05589	n.d.	n.d.	n.d.	n.d.	n.d.	n.d.
IPI00027505	INTEGRIN ALPHA-V PRECURSOR.	1096	1.02411	0.96415	0.01035	1.02411	0.23019	0.0449629	0.54237	0.52804	-0.2657	-1.84375	0.42108	-0.630996	n.d.	n.d.	n.d.	n.d.	n.d.	n.d.	0.63246	0.20417	-0.19897	-1.58112	0.15669	-1.26983	0.54336	0.29103	-0.26491	-1.84039	0.25089	-1.05588	n.d.	n.d.	n.d.	n.d.	n.d.	n.d.
IPI00023191	TOM1 PROTEIN.	1097	n.d.	n.d.	n.d.	n.d.	n.d.	n.d.	0.69071	0.48344	-0.1607	-1.44779	0.22932	-0.700767	n.d.	n.d.	n.d.	n.d.	n.d.	n.d.	n.d.	n.d.	n.d.	n.d.	n.d.	n.d.	0.63678	0.29112	-0.19601	-1.57041	0.18568	-1.05563	n.d.	n.d.	n.d.	n.d.	n.d.	n.d.
IPI00028931	DESMOGLEIN-2 PRECURSOR.	1098	1.74633	0.12575	0.24213	1.74633	0.15814	1.53111	0.98603	0.96562	-0.00611	-1.01417	0.14179	-0.0430919	n.d.	n.d.	n.d.	n.d.	n.d.	n.d.	n.d.	n.d.	n.d.	n.d.	n.d.	n.d.	0.6923	0.29379	-0.15971	-1.44446	0.15212	-1.04989	n.d.	n.d.	n.d.	n.d.	n.d.	n.d.
IPI00026524	HYPOTHETICAL PROTEIN DKFZP434I1610.	1099	n.d.	n.d.	n.d.	n.d.	n.d.	n.d.	1.11879	0.77664	0.04875	1.11879	0.17183	0.283711	n.d.	n.d.	n.d.	n.d.	n.d.	n.d.	n.d.	n.d.	n.d.	n.d.	n.d.	n.d.	0.46416	0.29393	-0.33333	-2.15441	0.31759	-1.04956	n.d.	n.d.	n.d.	n.d.	n.d.	n.d.
IPI00012535	DNAJ HOMOLOG SUBFAMILY A MEMBER 1.	1100	1.33552	0.45832	0.12565	1.33552	0.16943	0.741604	0.7327	0.38356	-0.13507	-1.36481	0.15501	-0.871363	1.07724	0.81885	0.03231	1.07724	0.14109	0.229003	n.d.	n.d.	n.d.	n.d.	n.d.	n.d.	0.72272	0.29419	-0.14103	-1.38366	0.13445	-1.04894	n.d.	n.d.	n.d.	n.d.	n.d.	n.d.
IPI00333985	NODAL MODULATOR 2 ISOFORM 2 .	1101	n.d.	n.d.	n.d.	n.d.	n.d.	n.d.	n.d.	n.d.	n.d.	n.d.	n.d.	n.d.	n.d.	n.d.	n.d.	n.d.	n.d.	n.d.	n.d.	n.d.	n.d.	n.d.	n.d.	n.d.	0.3997	0.29423	-0.39826	-2.50185	0.3797	-1.04888	n.d.	n.d.	n.d.	n.d.	n.d.	n.d.
IPI00009659	PROTEIN C20ORF77.	1102	1.54972	0.10471	0.19025	1.54972	0.11726	1.62246	1.1788	0.68745	0.07144	1.1788	0.17757	0.40232	0.93076	0.79498	-0.03116	-1.0744	0.11993	-0.259818	1.12548	0.9005	0.05134	1.12548	0.4106	0.125037	0.66572	0.29522	-0.17671	-1.50214	0.16882	-1.04674	n.d.	n.d.	n.d.	n.d.	n.d.	n.d.
IPI00399299	PREDICTED: SIMILAR TO RIBOSOMAL PROTEIN L5.	1103	1.27337	0.61225	0.10495	1.27337	0.20707	0.506833	n.d.	n.d.	n.d.	n.d.	n.d.	n.d.	1.56259	0.49009	0.19385	1.56259	0.28087	0.690177	n.d.	n.d.	n.d.	n.d.	n.d.	n.d.	0.50291	0.29808	-0.29851	-1.98844	0.28688	-1.04054	n.d.	n.d.	n.d.	n.d.	n.d.	n.d.
IPI00409675	SPLICE ISOFORM 1 OF MORTALITY FACTOR 4-LIKE PROTEIN 1.	1104	1.43351	0.57577	0.1564	1.43351	0.2795	0.559571	0.8244	0.66583	-0.08386	-1.213	0.19418	-0.431867	0.97708	0.97669	-0.01007	-1.02345	0.34457	-0.0292248	n.d.	n.d.	n.d.	n.d.	n.d.	n.d.	0.73958	0.29988	-0.13102	-1.35213	0.12638	-1.03671	n.d.	n.d.	n.d.	n.d.	n.d.	n.d.
IPI00020008	NEDDYLIN.	1105	2.34914	0.04357	0.37091	2.34914	0.18378	2.01823	1.16698	0.7112	0.06706	1.16698	0.18114	0.370211	0.66725	0.21999	-0.17571	-1.49868	0.14326	-1.22651	1.12182	0.87888	0.04992	1.12182	0.32761	0.152376	0.60436	0.30462	-0.2187	-1.65463	0.21304	-1.02657	n.d.	n.d.	n.d.	n.d.	n.d.	n.d.
IPI00006113	DNA-DIRECTED RNA POLYMERASE II 14.5 KDA POLYPEPTIDE.	1106	1.46053	0.36487	0.16451	1.46053	0.18155	0.906142	0.87936	0.83529	-0.05583	-1.13719	0.26853	-0.20791	0.54202	0.18211	-0.26598	-1.84494	0.19934	-1.3343	n.d.	n.d.	n.d.	n.d.	n.d.	n.d.	0.6838	0.3048	-0.16507	-1.46241	0.16086	-1.02617	n.d.	n.d.	n.d.	n.d.	n.d.	n.d.
IPI00003351	EXTRACELLULAR MATRIX PROTEIN 1 PRECURSOR.	1107	2.22511	0.19631	0.34735	2.22511	0.26882	1.29213	1.61923	0.40345	0.20931	1.61923	0.25053	0.835469	2.53735	0.00755	0.40438	2.53735	0.15136	2.67164	n.d.	n.d.	n.d.	n.d.	n.d.	n.d.	0.65612	0.30545	-0.18302	-1.52412	0.17859	-1.02481	n.d.	n.d.	n.d.	n.d.	n.d.	n.d.
IPI00102530	HYPOTHETICAL PROTEIN FLJ10404.	1108	n.d.	n.d.	n.d.	n.d.	n.d.	n.d.	n.d.	n.d.	n.d.	n.d.	n.d.	n.d.	n.d.	n.d.	n.d.	n.d.	n.d.	n.d.	1.94102	0.5433	0.28803	1.94102	0.47386	0.607838	0.59897	0.3095	-0.2226	-1.66954	0.21903	-1.0163	n.d.	n.d.	n.d.	n.d.	n.d.	n.d.
IPI00178750	NEFA-INTERACTING NUCLEAR PROTEIN NIP30.	1109	n.d.	n.d.	n.d.	n.d.	n.d.	n.d.	n.d.	n.d.	n.d.	n.d.	n.d.	n.d.	n.d.	n.d.	n.d.	n.d.	n.d.	n.d.	n.d.	n.d.	n.d.	n.d.	n.d.	n.d.	0.57543	0.31031	-0.24001	-1.73782	0.23656	-1.01458	n.d.	n.d.	n.d.	n.d.	n.d.	n.d.
IPI00219908	SPLICE ISOFORM E OF DNA.	1110	1.62758	0.1643	0.21154	1.62758	0.15211	1.3907	0.65569	0.17862	-0.1833	-1.52511	0.13628	-1.34502	n.d.	n.d.	n.d.	n.d.	n.d.	n.d.	1.56591	0.24761	0.19477	1.56591	0.16846	1.15618	0.72539	0.31649	-0.13943	-1.37857	0.13919	-1.00172	n.d.	n.d.	n.d.	n.d.	n.d.	n.d.
IPI00012149	U3 SMALL NUCLEOLAR RIBONUCLEOPROTEIN PROTEIN MPP10.	1111	2.41251	0.54238	0.38247	2.41251	0.6278	0.609223	n.d.	n.d.	n.d.	n.d.	n.d.	n.d.	1.081	0.91187	0.03382	1.081	0.3056	0.110668	1.98299	0.20597	0.29732	1.98299	0.23509	1.26471	0.7032	0.31695	-0.15292	-1.42208	0.15281	-1.00072	n.d.	n.d.	n.d.	n.d.	n.d.	n.d.
IPI00010182	ENDOZEPINE.	1112	4.34132	0.00049	0.63762	4.34132	0.1828	3.48807	1.61701	0.14019	0.20871	1.61701	0.14149	1.47509	1.59909	0.12804	0.20387	1.59909	0.13396	1.52187	2.05877	0.10836	0.31361	2.05877	0.19532	1.60562	0.73766	0.31823	-0.13214	-1.35563	0.13239	-0.998112	n.d.	n.d.	n.d.	n.d.	n.d.	n.d.
IPI00020719	SPLICE ISOFORM 1 OF PUTATIVE NF-KAPPA-B ACTIVATING PROTEIN KIAA1271.	1113	n.d.	n.d.	n.d.	n.d.	n.d.	n.d.	n.d.	n.d.	n.d.	n.d.	n.d.	n.d.	0.2889	0.16676	-0.53925	-3.46142	0.39	-1.38269	n.d.	n.d.	n.d.	n.d.	n.d.	n.d.	0.47727	0.32214	-0.32124	-2.09525	0.32446	-0.990076	n.d.	n.d.	n.d.	n.d.	n.d.	n.d.
IPI00413611	DNA TOPOISOMERASE I.	1114	2.61337	0.04367	0.4172	2.61337	0.20682	2.01721	1.23332	0.74558	0.09107	1.23332	0.28068	0.324462	0.84739	0.52378	-0.07191	-1.18009	0.1128	-0.6375	2.95266	0.05387	0.47021	2.95266	0.2439	1.92788	0.53527	0.32365	-0.27143	-1.86822	0.27501	-0.986982	n.d.	n.d.	n.d.	n.d.	n.d.	n.d.
IPI00023919	26S PROTEASE REGULATORY SUBUNIT 8.	1115	1.47788	0.43424	0.16964	1.47788	0.21694	0.781967	0.71716	0.46759	-0.14439	-1.3944	0.19877	-0.726417	1.70086	0.35622	0.23067	1.70086	0.25002	0.922606	1.1485	0.79024	0.06013	1.1485	0.22605	0.266003	0.53326	0.32388	-0.27307	-1.87528	0.2768	-0.986525	n.d.	n.d.	n.d.	n.d.	n.d.	n.d.
IPI00300407	SYNDECAN-2 PRECURSOR.	1116	n.d.	n.d.	n.d.	n.d.	n.d.	n.d.	n.d.	n.d.	n.d.	n.d.	n.d.	n.d.	n.d.	n.d.	n.d.	n.d.	n.d.	n.d.	n.d.	n.d.	n.d.	n.d.	n.d.	n.d.	0.51894	0.32578	-0.28489	-1.92702	0.28992	-0.98265	n.d.	n.d.	n.d.	n.d.	n.d.	n.d.
IPI00006252	MULTISYNTHETASE COMPLEX AUXILIARY COMPONENT P43.	1117	1.67906	0.60117	0.22507	1.67906	0.43057	0.522726	0.98875	0.96266	-0.00491	-1.01138	0.10496	-0.0467797	0.68509	0.35368	-0.16425	-1.45966	0.1771	-0.927442	1.46744	0.41674	0.16656	1.46744	0.2051	0.812092	0.66657	0.33826	-0.17615	-1.50021	0.18395	-0.957597	n.d.	n.d.	n.d.	n.d.	n.d.	n.d.
IPI00073602	HOMOLOG OF YEAST MRNA TRANSPORT REGULATOR 3.	1118	1.76625	0.07605	0.24705	1.76625	0.13925	1.77415	1.33933	0.3018	0.12689	1.33933	0.12288	1.03263	0.81339	0.68567	-0.0897	-1.22942	0.22163	-0.404729	0.69931	0.7191	-0.15533	-1.42997	0.43187	-0.359668	0.57867	0.33955	-0.23757	-1.72812	0.24875	-0.955055	n.d.	n.d.	n.d.	n.d.	n.d.	n.d.
IPI00160021	CYTOSOLIC IRON-SULFUR CLUSTER SCAFFOLD PROTEIN NFU.	1119	2.4652	0.00687	0.39185	2.4652	0.14497	2.70297	1.14743	0.58716	0.05973	1.14743	0.11	0.543	0.7041	0.44603	-0.15237	-1.42026	0.19994	-0.762079	1.25516	0.5637	0.0987	1.25516	0.17095	0.577362	0.75784	0.3463	-0.12042	-1.31955	0.12787	-0.941738	n.d.	n.d.	n.d.	n.d.	n.d.	n.d.
IPI00441344	BETA-GALACTOSIDASE PRECURSOR.	1120	1.16626	0.50416	0.0668	1.16626	0.1	0.668	1.39286	0.15353	0.14391	1.39286	0.10083	1.42725	2.25271	0.0033	0.3527	2.25271	0.12003	2.93843	0.71886	0.15299	-0.14335	-1.39108	0.10031	-1.42907	0.31415	0.34801	-0.50286	-3.1832	0.53584	-0.938452	n.d.	n.d.	n.d.	n.d.	n.d.	n.d.
IPI00170935	HYPOTHETICAL PROTEIN KIAA1185.	1121	n.d.	n.d.	n.d.	n.d.	n.d.	n.d.	1.24786	0.60851	0.09617	1.24786	0.18776	0.512196	n.d.	n.d.	n.d.	n.d.	n.d.	n.d.	n.d.	n.d.	n.d.	n.d.	n.d.	n.d.	0.56606	0.34805	-0.24714	-1.7666	0.26337	-0.938376	n.d.	n.d.	n.d.	n.d.	n.d.	n.d.
IPI00029012	EUKARYOTIC TRANSLATION INITIATION FACTOR 3 SUBUNIT 10.	1122	1.32245	0.44354	0.12138	1.32245	0.15841	0.76624	0.74247	0.45428	-0.12932	-1.34686	0.17282	-0.748293	1.75103	0.17051	0.24329	1.75103	0.17751	1.37057	0.75878	0.73189	-0.11989	-1.31791	0.34992	-0.342621	0.60028	0.35161	-0.22165	-1.6659	0.23795	-0.931498	n.d.	n.d.	n.d.	n.d.	n.d.	n.d.
IPI00003990	SPLICE ISOFORM 2 OF VALACYCLOVIR HYDROLASE PRECURSOR.	1123	n.d.	n.d.	n.d.	n.d.	n.d.	n.d.	n.d.	n.d.	n.d.	n.d.	n.d.	n.d.	n.d.	n.d.	n.d.	n.d.	n.d.	n.d.	n.d.	n.d.	n.d.	n.d.	n.d.	n.d.	0.705	0.3528	-0.15181	-1.41845	0.16339	-0.929127	n.d.	n.d.	n.d.	n.d.	n.d.	n.d.
IPI00294962	SPLICE ISOFORM 1 OF SH3-DOMAIN KINASE BINDING PROTEIN 1.	1124	1.74453	0.14951	0.24168	1.74453	0.16768	1.44132	1.11354	0.76968	0.04671	1.11354	0.15952	0.292816	n.d.	n.d.	n.d.	n.d.	n.d.	n.d.	1.50887	0.24009	0.17865	1.50887	0.15208	1.17471	0.65213	0.35309	-0.18567	-1.53344	0.19994	-0.928629	n.d.	n.d.	n.d.	n.d.	n.d.	n.d.
IPI00009253	ALPHA-SOLUBLE NSF ATTACHMENT PROTEIN.	1125	2.37358	0.13515	0.3754	2.37358	0.25126	1.49407	1.17489	0.56962	0.07	1.17489	0.1231	0.568643	1.11644	0.66185	0.04783	1.11644	0.10937	0.437323	0.64479	0.68659	-0.19058	-1.55088	0.47233	-0.403489	0.51964	0.35343	-0.2843	-1.92441	0.30637	-0.927963	n.d.	n.d.	n.d.	n.d.	n.d.	n.d.
IPI00180292	BAP2-BETA PROTEIN.	1126	1.6366	0.12309	0.21394	1.6366	0.13875	1.54191	0.80839	0.49531	-0.09238	-1.23702	0.13547	-0.681922	n.d.	n.d.	n.d.	n.d.	n.d.	n.d.	n.d.	n.d.	n.d.	n.d.	n.d.	n.d.	0.75604	0.35369	-0.12146	-1.32269	0.13096	-0.927459	n.d.	n.d.	n.d.	n.d.	n.d.	n.d.
IPI00004962	130 KD GOLGI-LOCALIZED PHOSPHOPROTEIN.	1127	2.01083	0.27821	0.30338	2.01083	0.27978	1.08435	n.d.	n.d.	n.d.	n.d.	n.d.	n.d.	n.d.	n.d.	n.d.	n.d.	n.d.	n.d.	0.57705	0.5027	-0.23878	-1.73294	0.35627	-0.670222	0.57101	0.35389	-0.24335	-1.75127	0.2625	-0.927048	n.d.	n.d.	n.d.	n.d.	n.d.	n.d.
IPI00167572	HYPOTHETICAL PROTEIN FLJ38426.	1128	1.42141	0.23436	0.15272	1.42141	0.12842	1.18922	0.50997	0.03104	-0.29246	-1.96091	0.13562	-2.15647	1.08504	0.77749	0.03545	1.08504	0.12544	0.282605	2.02271	0.05972	0.30593	2.02271	0.16248	1.88288	0.76585	0.35483	-0.11585	-1.30573	0.12521	-0.925246	n.d.	n.d.	n.d.	n.d.	n.d.	n.d.
IPI00022028	SPLICE ISOFORM 1 OF PROTEIN KIAA0280.	1129	n.d.	n.d.	n.d.	n.d.	n.d.	n.d.	n.d.	n.d.	n.d.	n.d.	n.d.	n.d.	9.45492	0.00018	0.97566	9.45492	0.26081	3.74088	n.d.	n.d.	n.d.	n.d.	n.d.	n.d.	0.70179	0.35888	-0.1538	-1.42494	0.16763	-0.917497	n.d.	n.d.	n.d.	n.d.	n.d.	n.d.
IPI00100151	5'-3' EXORIBONUCLEASE 2.	1130	2.13359	0.15602	0.32911	2.13359	0.232	1.41858	2.47495	4e-05	0.39357	2.47495	0.09567	4.11383	2.12498	0.3366	0.32736	2.12498	0.34067	0.96093	n.d.	n.d.	n.d.	n.d.	n.d.	n.d.	0.64385	0.35982	-0.19122	-1.55316	0.20882	-0.915717	n.d.	n.d.	n.d.	n.d.	n.d.	n.d.
IPI00016832	SPLICE ISOFORM SHORT OF PROTEASOME SUBUNIT ALPHA TYPE 1.	1131	1.75717	0.22691	0.24481	1.75717	0.2026	1.20834	1.22076	0.67334	0.08663	1.22076	0.2055	0.421557	n.d.	n.d.	n.d.	n.d.	n.d.	n.d.	1.31177	0.27616	0.11786	1.31177	0.10823	1.08898	0.35949	0.36063	-0.44431	-2.78169	0.48603	-0.914162	n.d.	n.d.	n.d.	n.d.	n.d.	n.d.
IPI00013847	UBIQUINOL-CYTOCHROME-C REDUCTASE COMPLEX CORE PROTEIN I, MITOCHONDRIAL PRECURSOR.	1132	1.46165	0.014	0.16484	1.46165	0.06709	2.457	1.4025	0.01613	0.1469	1.4025	0.06106	2.40583	n.d.	n.d.	n.d.	n.d.	n.d.	n.d.	0.52046	0.0572	-0.28361	-1.92138	0.14913	-1.90176	0.63049	0.36321	-0.20032	-1.58608	0.22031	-0.909264	n.d.	n.d.	n.d.	n.d.	n.d.	n.d.
IPI00031627	DNA-DIRECTED RNA POLYMERASE II LARGEST SUBUNIT.	1133	n.d.	n.d.	n.d.	n.d.	n.d.	n.d.	n.d.	n.d.	n.d.	n.d.	n.d.	n.d.	n.d.	n.d.	n.d.	n.d.	n.d.	n.d.	1.69	0.09078	0.22789	1.69	0.13474	1.69133	0.74453	0.36362	-0.12812	-1.34313	0.14102	-0.908524	n.d.	n.d.	n.d.	n.d.	n.d.	n.d.
IPI00010207	UPF0185 PROTEIN BM-002.	1134	2.47538	0.02598	0.39364	2.47538	0.1768	2.22647	1.08053	0.82966	0.03364	1.08053	0.15635	0.215158	1.60775	0.17033	0.20622	1.60775	0.1504	1.37114	1.52733	0.2072	0.18393	1.52733	0.14583	1.26126	0.66533	0.36722	-0.17696	-1.50302	0.19626	-0.901661	n.d.	n.d.	n.d.	n.d.	n.d.	n.d.
IPI00400986	PREDICTED: KIAA1731 PROTEIN .	1135	2.76103	0.00994	0.44107	2.76103	0.17109	2.578	n.d.	n.d.	n.d.	n.d.	n.d.	n.d.	1.77285	0.07418	0.24867	1.77285	0.13927	1.78552	n.d.	n.d.	n.d.	n.d.	n.d.	n.d.	0.75848	0.37328	-0.12006	-1.31843	0.13484	-0.890389	n.d.	n.d.	n.d.	n.d.	n.d.	n.d.
IPI00220416	UBIQUINOL-CYTOCHROME C REDUCTASE COMPLEX 14 KDA PROTEIN.	1136	0.98968	0.98223	-0.00451	-1.01043	0.20236	-0.022287	n.d.	n.d.	n.d.	n.d.	n.d.	n.d.	n.d.	n.d.	n.d.	n.d.	n.d.	n.d.	0.75941	0.67829	-0.11952	-1.31681	0.28815	-0.414784	0.6986	0.37425	-0.15577	-1.43144	0.17531	-0.88854	n.d.	n.d.	n.d.	n.d.	n.d.	n.d.
IPI00023704	LPP.	1137	n.d.	n.d.	n.d.	n.d.	n.d.	n.d.	n.d.	n.d.	n.d.	n.d.	n.d.	n.d.	10.4812	3e-05	1.02041	10.4812	0.24603	4.1475	n.d.	n.d.	n.d.	n.d.	n.d.	n.d.	0.80589	0.37498	-0.09373	-1.24087	0.10564	-0.887259	n.d.	n.d.	n.d.	n.d.	n.d.	n.d.
IPI00329767	TRANSCRIPTION INITIATION FACTOR IIF, BETA SUBUNIT.	1138	n.d.	n.d.	n.d.	n.d.	n.d.	n.d.	0.65812	0.52284	-0.1817	-1.51949	0.28436	-0.638979	1.53273	0.64315	0.18547	1.53273	0.40031	0.463316	n.d.	n.d.	n.d.	n.d.	n.d.	n.d.	0.42617	0.3752	-0.37042	-2.34647	0.41771	-0.886787	n.d.	n.d.	n.d.	n.d.	n.d.	n.d.
IPI00046828	PREDICTED: HYPOTHETICAL PROTEIN XP_059492 .	1139	n.d.	n.d.	n.d.	n.d.	n.d.	n.d.	0.90127	0.82244	-0.04514	-1.10954	0.20117	-0.224387	0.9473	0.90086	-0.02351	-1.05563	0.18872	-0.124576	2.00266	0.03772	0.30161	2.00266	0.14515	2.07792	0.69841	0.37757	-0.15589	-1.43181	0.17667	-0.88238	n.d.	n.d.	n.d.	n.d.	n.d.	n.d.
IPI00383163	MY005 PROTEIN.	1140	n.d.	n.d.	n.d.	n.d.	n.d.	n.d.	n.d.	n.d.	n.d.	n.d.	n.d.	n.d.	n.d.	n.d.	n.d.	n.d.	n.d.	n.d.	n.d.	n.d.	n.d.	n.d.	n.d.	n.d.	0.55257	0.37852	-0.25761	-1.80972	0.29253	-0.880628	n.d.	n.d.	n.d.	n.d.	n.d.	n.d.
IPI00007163	U6 SNRNA-ASSOCIATED SM-LIKE PROTEIN LSM7.	1141	1.63221	0.21001	0.21278	1.63221	0.16974	1.25356	0.90369	0.82526	-0.04398	-1.10657	0.1992	-0.220783	0.72613	0.39136	-0.13899	-1.37717	0.16215	-0.857169	1.31917	0.39627	0.1203	1.31917	0.14182	0.848258	0.62216	0.37869	-0.2061	-1.60731	0.23412	-0.880318	n.d.	n.d.	n.d.	n.d.	n.d.	n.d.
IPI00218398	MATRIX METALLOPROTEINASE-14 PRECURSOR.	1142	n.d.	n.d.	n.d.	n.d.	n.d.	n.d.	1.16618	0.80079	0.06676	1.16618	0.26459	0.252315	n.d.	n.d.	n.d.	n.d.	n.d.	n.d.	n.d.	n.d.	n.d.	n.d.	n.d.	n.d.	0.45526	0.38454	-0.34175	-2.19657	0.39301	-0.869571	n.d.	n.d.	n.d.	n.d.	n.d.	n.d.
IPI00023101	HOMO SAPIENS PROTEIN INVOLVED IN SEXUAL DEVELOPMENT, COMPLETE CDS.	1143	n.d.	n.d.	n.d.	n.d.	n.d.	n.d.	0.50647	0.07781	-0.29544	-1.97444	0.16753	-1.76351	n.d.	n.d.	n.d.	n.d.	n.d.	n.d.	n.d.	n.d.	n.d.	n.d.	n.d.	n.d.	0.70458	0.38657	-0.15207	-1.41929	0.17563	-0.865854	n.d.	n.d.	n.d.	n.d.	n.d.	n.d.
IPI00102495	RNA POLYMERASE TRANSCRIPTIONAL REGULATION MEDIATOR, SUBUNIT 6 HOMOLOG.	1144	n.d.	n.d.	n.d.	n.d.	n.d.	n.d.	n.d.	n.d.	n.d.	n.d.	n.d.	n.d.	n.d.	n.d.	n.d.	n.d.	n.d.	n.d.	n.d.	n.d.	n.d.	n.d.	n.d.	n.d.	0.55254	0.38706	-0.25763	-1.80981	0.29786	-0.864937	n.d.	n.d.	n.d.	n.d.	n.d.	n.d.
IPI00218463	MAGMAS-LIKE PROTEIN.	1145	1.60878	0.32833	0.2065	1.60878	0.21125	0.977515	1.30325	0.47295	0.11503	1.30325	0.16027	0.717726	0.85353	0.75754	-0.06878	-1.1716	0.22279	-0.308721	7.37701	0.06132	0.86788	7.37701	0.46382	1.87116	0.57593	0.38835	-0.23963	-1.73631	0.2778	-0.862599	n.d.	n.d.	n.d.	n.d.	n.d.	n.d.
IPI00018026	HYPOTHETICAL PROTEIN DKFZP686H02133.	1146	n.d.	n.d.	n.d.	n.d.	n.d.	n.d.	n.d.	n.d.	n.d.	n.d.	n.d.	n.d.	n.d.	n.d.	n.d.	n.d.	n.d.	n.d.	n.d.	n.d.	n.d.	n.d.	n.d.	n.d.	0.77332	0.39115	-0.11164	-1.29313	0.13019	-0.857516	n.d.	n.d.	n.d.	n.d.	n.d.	n.d.
IPI00413587	BH3 INTERACTING DOMAIN DEATH AGONIST.	1147	1.26236	0.6983	0.10118	1.26236	0.26104	0.387603	0.46213	0.24468	-0.33523	-2.16388	0.28816	-1.16335	n.d.	n.d.	n.d.	n.d.	n.d.	n.d.	n.d.	n.d.	n.d.	n.d.	n.d.	n.d.	0.53093	0.40173	-0.27496	-1.88349	0.32791	-0.838523	n.d.	n.d.	n.d.	n.d.	n.d.	n.d.
IPI00002520	SERINE HYDROXYMETHYLTRANSFERASE, MITOCHONDRIAL PRECURSOR.	1148	1.96154	0.01532	0.2926	1.96154	0.12068	2.42459	1.20809	0.77222	0.0821	1.20809	0.28362	0.289472	0.88384	0.42241	-0.05362	-1.13142	0.06684	-0.802214	1.86215	0.40902	0.27001	1.86215	0.32705	0.825592	0.78967	0.40188	-0.10256	-1.26636	0.12234	-0.838319	n.d.	n.d.	n.d.	n.d.	n.d.	n.d.
IPI00016621	ADAPTER-RELATED PROTEIN COMPLEX 2 ALPHA 2 SUBUNIT.	1149	1.38341	0.49519	0.14095	1.38341	0.20665	0.682071	1.11524	0.80004	0.04737	1.11524	0.18701	0.253302	1.52928	0.35279	0.18449	1.52928	0.19854	0.929233	1.38017	0.36907	0.13993	1.38017	0.15579	0.898196	0.58043	0.40272	-0.23625	-1.72286	0.28234	-0.836757	n.d.	n.d.	n.d.	n.d.	n.d.	n.d.
IPI00413942	GRIP1 ASSOCIATED PROTEIN 1 ISOFORM 1 .	1150	n.d.	n.d.	n.d.	n.d.	n.d.	n.d.	0.77657	0.66758	-0.10982	-1.28772	0.25571	-0.429471	1.416	0.81688	0.15106	1.416	0.65237	0.231556	2.09452	0.04831	0.32108	2.09452	0.16261	1.97454	0.77402	0.40588	-0.11125	-1.29195	0.13384	-0.831216	n.d.	n.d.	n.d.	n.d.	n.d.	n.d.
IPI00184474	G PROTEIN-COUPLED RECEPTOR 107.	1151	n.d.	n.d.	n.d.	n.d.	n.d.	n.d.	1.13688	0.8393	0.05571	1.13688	0.27474	0.202774	n.d.	n.d.	n.d.	n.d.	n.d.	n.d.	n.d.	n.d.	n.d.	n.d.	n.d.	n.d.	0.33832	0.4075	-0.47067	-2.95577	0.56824	-0.828294	n.d.	n.d.	n.d.	n.d.	n.d.	n.d.
IPI00000980	PROBABLE MITOCHONDRIAL IMPORT RECEPTOR SUBUNIT TOM7 HOMOLOG.	1152	n.d.	n.d.	n.d.	n.d.	n.d.	n.d.	1.59678	0.28998	0.20324	1.59678	0.19207	1.05816	n.d.	n.d.	n.d.	n.d.	n.d.	n.d.	n.d.	n.d.	n.d.	n.d.	n.d.	n.d.	0.76331	0.40759	-0.1173	-1.31009	0.14164	-0.828156	n.d.	n.d.	n.d.	n.d.	n.d.	n.d.
IPI00025277	PROGRAMMED CELL DEATH PROTEIN 6.	1153	n.d.	n.d.	n.d.	n.d.	n.d.	n.d.	n.d.	n.d.	n.d.	n.d.	n.d.	n.d.	n.d.	n.d.	n.d.	n.d.	n.d.	n.d.	n.d.	n.d.	n.d.	n.d.	n.d.	n.d.	0.58192	0.41263	-0.23513	-1.71843	0.287	-0.819268	n.d.	n.d.	n.d.	n.d.	n.d.	n.d.
IPI00018069	SPLICE ISOFORM 1 OF SSXT PROTEIN.	1154	2.26494	0.09634	0.35506	2.26494	0.21352	1.66289	n.d.	n.d.	n.d.	n.d.	n.d.	n.d.	0.8394	0.88555	-0.07603	-1.19133	0.52825	-0.143928	n.d.	n.d.	n.d.	n.d.	n.d.	n.d.	0.77327	0.41621	-0.11167	-1.29321	0.13735	-0.813032	n.d.	n.d.	n.d.	n.d.	n.d.	n.d.
IPI00306516	IMPORT INNER MEMBRANE TRANSLOCASE SUBUNIT TIM44, MITOCHONDRIAL PRECURSOR.	1155	1.39063	0.08253	0.14321	1.39063	0.08249	1.73609	0.96613	0.85818	-0.01497	-1.03506	0.08375	-0.178746	0.97248	0.97959	-0.01212	-1.0283	0.47362	-0.0255901	n.d.	n.d.	n.d.	n.d.	n.d.	n.d.	0.78743	0.42876	-0.10379	-1.26995	0.13116	-0.791324	n.d.	n.d.	n.d.	n.d.	n.d.	n.d.
IPI00020042	SPLICE ISOFORM 1 OF 26S PROTEASE REGULATORY SUBUNIT 6B.	1156	1.71056	0.24729	0.23314	1.71056	0.20151	1.15696	0.96549	0.90598	-0.01525	-1.03574	0.12913	-0.118098	2.17594	0.23199	0.33765	2.17594	0.28249	1.19526	1.84212	0.38189	0.26532	1.84212	0.30342	0.874431	0.52595	0.4289	-0.27906	-1.90133	0.35276	-0.791076	n.d.	n.d.	n.d.	n.d.	n.d.	n.d.
IPI00293817	GAMMA-SOLUBLE NSF ATTACHMENT PROTEIN.	1157	2.41228	0.00806	0.38243	2.41228	0.14434	2.64951	1.07567	0.84731	0.03168	1.07567	0.16452	0.19256	1.51732	0.58611	0.18108	1.51732	0.33257	0.544487	1.48262	0.64401	0.17103	1.48262	0.37012	0.462093	0.79362	0.429	-0.10039	-1.26006	0.12693	-0.790908	n.d.	n.d.	n.d.	n.d.	n.d.	n.d.
IPI00028910	DIHYDROPYRIMIDINASE.	1158	n.d.	n.d.	n.d.	n.d.	n.d.	n.d.	0.78016	0.59477	-0.10782	-1.28179	0.20269	-0.531945	n.d.	n.d.	n.d.	n.d.	n.d.	n.d.	n.d.	n.d.	n.d.	n.d.	n.d.	n.d.	0.61712	0.43957	-0.20963	-1.62043	0.27122	-0.772915	n.d.	n.d.	n.d.	n.d.	n.d.	n.d.
IPI00418458	PNN PROTEIN.	1159	n.d.	n.d.	n.d.	n.d.	n.d.	n.d.	1.46083	0.61252	0.1646	1.46083	0.32499	0.506477	0.52747	0.18076	-0.2778	-1.89583	0.20756	-1.33841	0.91749	0.78749	-0.0374	-1.08994	0.13874	-0.269569	0.6344	0.44351	-0.19764	-1.57629	0.25792	-0.766284	n.d.	n.d.	n.d.	n.d.	n.d.	n.d.
IPI00021856	APOLIPOPROTEIN C-II PRECURSOR.	1160	2.08977	0.11835	0.3201	2.08977	0.20496	1.56177	0.89034	0.69958	-0.05044	-1.12316	0.13072	-0.385863	0.30113	0.00044	-0.52124	-3.32081	0.14819	-3.51738	1.96589	0.0867	0.29356	1.96589	0.17137	1.71302	0.76276	0.44427	-0.11761	-1.31104	0.15374	-0.764993	n.d.	n.d.	n.d.	n.d.	n.d.	n.d.
IPI00333858	ZINC FINGER RNA BINDING PROTEIN .	1161	n.d.	n.d.	n.d.	n.d.	n.d.	n.d.	n.d.	n.d.	n.d.	n.d.	n.d.	n.d.	n.d.	n.d.	n.d.	n.d.	n.d.	n.d.	n.d.	n.d.	n.d.	n.d.	n.d.	n.d.	0.60916	0.44433	-0.21527	-1.6416	0.28143	-0.764915	n.d.	n.d.	n.d.	n.d.	n.d.	n.d.
IPI00013122	HSP90 CO-CHAPERONE CDC37.	1162	2.27846	0.05857	0.35764	2.27846	0.18909	1.89137	1.32605	0.47263	0.12256	1.32605	0.17065	0.718195	1.12316	0.754	0.05044	1.12316	0.16097	0.31335	n.d.	n.d.	n.d.	n.d.	n.d.	n.d.	0.69825	0.4478	-0.15599	-1.43215	0.2055	-0.759075	n.d.	n.d.	n.d.	n.d.	n.d.	n.d.
IPI00178677	NADH-UBIQUINONE OXIDOREDUCTASE 75 KDA SUBUNIT, MITOCHONDRIAL PRECURSOR.	1163	1.50703	0.79132	0.17812	1.50703	0.67318	0.264595	2.829	0.00347	0.45163	2.829	0.1545	2.92317	n.d.	n.d.	n.d.	n.d.	n.d.	n.d.	0.38135	0.58762	-0.41867	-2.62224	0.77204	-0.542291	0.53578	0.44835	-0.27101	-1.86643	0.35745	-0.758176	n.d.	n.d.	n.d.	n.d.	n.d.	n.d.
IPI00251559	RING FINGER PROTEIN 20.	1164	n.d.	n.d.	n.d.	n.d.	n.d.	n.d.	n.d.	n.d.	n.d.	n.d.	n.d.	n.d.	1.10405	0.93995	0.04299	1.10405	0.57067	0.0753325	n.d.	n.d.	n.d.	n.d.	n.d.	n.d.	0.68959	0.45233	-0.16141	-1.45013	0.21477	-0.751548	n.d.	n.d.	n.d.	n.d.	n.d.	n.d.
IPI00022202	SPLICE ISOFORM A OF PHOSPHATE CARRIER PROTEIN, MITOCHONDRIAL PRECURSOR.	1165	1.15849	0.65454	0.06389	1.15849	0.14279	0.44744	n.d.	n.d.	n.d.	n.d.	n.d.	n.d.	n.d.	n.d.	n.d.	n.d.	n.d.	n.d.	n.d.	n.d.	n.d.	n.d.	n.d.	n.d.	0.68527	0.45335	-0.16414	-1.45928	0.2189	-0.74984	n.d.	n.d.	n.d.	n.d.	n.d.	n.d.
IPI00294911	SUCCINATE DEHYDROGENASE [UBIQUINONE] IRON-SULFUR PROTEIN, MITOCHONDRIAL PRECURSOR.	1166	1.01124	0.96773	0.00485	1.01124	0.11994	0.0404369	0.8939	0.79577	-0.04871	-1.11869	0.1882	-0.25882	1.5357	0.27098	0.18631	1.5357	0.16924	1.10086	0.84316	0.82358	-0.07409	-1.18601	0.33232	-0.222948	0.68325	0.45538	-0.16542	-1.4636	0.22161	-0.746446	n.d.	n.d.	n.d.	n.d.	n.d.	n.d.
IPI00003856	VACUOLAR ATP SYNTHASE SUBUNIT E.	1167	2.73148	0.06957	0.4364	2.73148	0.24048	1.8147	1.55266	0.34506	0.19108	1.55266	0.20237	0.944211	3.14928	0.04205	0.49821	3.14928	0.24505	2.0331	2.05314	0.49028	0.31242	2.05314	0.45288	0.689852	0.79115	0.45776	-0.10174	-1.26399	0.13702	-0.742519	n.d.	n.d.	n.d.	n.d.	n.d.	n.d.
IPI00014850	PHOSPHOPROTEIN ENRICHED IN ASTROCYTES 15.	1168	2.08903	0.03449	0.31995	2.08903	0.15132	2.11439	1.00506	0.9871	0.00219	1.00506	0.13549	0.0161636	n.d.	n.d.	n.d.	n.d.	n.d.	n.d.	n.d.	n.d.	n.d.	n.d.	n.d.	n.d.	0.80602	0.46017	-0.09366	-1.24067	0.12681	-0.738585	n.d.	n.d.	n.d.	n.d.	n.d.	n.d.
IPI00031563	CROSS-IMMUNE REACTION ANTIGEN PCIA1.	1169	n.d.	n.d.	n.d.	n.d.	n.d.	n.d.	n.d.	n.d.	n.d.	n.d.	n.d.	n.d.	n.d.	n.d.	n.d.	n.d.	n.d.	n.d.	n.d.	n.d.	n.d.	n.d.	n.d.	n.d.	0.65831	0.46208	-0.18157	-1.51904	0.24689	-0.735429	n.d.	n.d.	n.d.	n.d.	n.d.	n.d.
IPI00003831	SPLICE ISOFORM XB OF PLASMA MEMBRANE CALCIUM-TRANSPORTING ATPASE 3.	1170	1.8936	0.06129	0.27729	1.8936	0.14817	1.87143	n.d.	n.d.	n.d.	n.d.	n.d.	n.d.	n.d.	n.d.	n.d.	n.d.	n.d.	n.d.	n.d.	n.d.	n.d.	n.d.	n.d.	n.d.	0.79442	0.46365	-0.09995	-1.25878	0.13639	-0.732825	n.d.	n.d.	n.d.	n.d.	n.d.	n.d.
IPI00300096	RAS-RELATED PROTEIN RAB-35.	1171	n.d.	n.d.	n.d.	n.d.	n.d.	n.d.	n.d.	n.d.	n.d.	n.d.	n.d.	n.d.	n.d.	n.d.	n.d.	n.d.	n.d.	n.d.	n.d.	n.d.	n.d.	n.d.	n.d.	n.d.	0.67131	0.46591	-0.17308	-1.48963	0.23737	-0.729157	n.d.	n.d.	n.d.	n.d.	n.d.	n.d.
IPI00163496	SPLICE ISOFORM 1 OF LIPRIN-ALPHA 1.	1172	n.d.	n.d.	n.d.	n.d.	n.d.	n.d.	0.83351	0.86483	-0.07909	-1.19975	0.46462	-0.170225	n.d.	n.d.	n.d.	n.d.	n.d.	n.d.	n.d.	n.d.	n.d.	n.d.	n.d.	n.d.	0.63102	0.4664	-0.19996	-1.58475	0.27454	-0.728346	n.d.	n.d.	n.d.	n.d.	n.d.	n.d.
IPI00011564	SYNDECAN-4 PRECURSOR.	1173	n.d.	n.d.	n.d.	n.d.	n.d.	n.d.	n.d.	n.d.	n.d.	n.d.	n.d.	n.d.	0.57105	0.38125	-0.24332	-1.75114	0.27789	-0.875598	2.04065	0.19262	0.30977	2.04065	0.23776	1.30287	0.78215	0.46666	-0.10671	-1.27852	0.14659	-0.727949	n.d.	n.d.	n.d.	n.d.	n.d.	n.d.
IPI00031982	NCK-ASSOCIATED PROTEIN 1.	1174	n.d.	n.d.	n.d.	n.d.	n.d.	n.d.	0.87543	0.75189	-0.05778	-1.14229	0.18276	-0.316152	n.d.	n.d.	n.d.	n.d.	n.d.	n.d.	n.d.	n.d.	n.d.	n.d.	n.d.	n.d.	0.7915	0.46679	-0.10155	-1.26342	0.13954	-0.727748	n.d.	n.d.	n.d.	n.d.	n.d.	n.d.
IPI00024244	RNA BINDING MOTIF PROTEIN 10.	1175	1.18465	0.69464	0.07359	1.18465	0.18746	0.392564	1.38591	0.4678	0.14173	1.38591	0.19521	0.726039	0.60871	0.26645	-0.21559	-1.64282	0.194	-1.11129	1.34391	0.22952	0.12837	1.34391	0.10683	1.20163	0.74703	0.47146	-0.12666	-1.33864	0.1759	-0.720068	n.d.	n.d.	n.d.	n.d.	n.d.	n.d.
IPI00005045	ATP-BINDING CASSETTE, SUB-FAMILY F, MEMBER 2.	1176	n.d.	n.d.	n.d.	n.d.	n.d.	n.d.	0.75507	0.61397	-0.12201	-1.32438	0.24189	-0.504403	n.d.	n.d.	n.d.	n.d.	n.d.	n.d.	1.42918	0.37002	0.15509	1.42918	0.173	0.896474	0.45484	0.47324	-0.34215	-2.19859	0.47704	-0.717235	n.d.	n.d.	n.d.	n.d.	n.d.	n.d.
IPI00032064	SPLICE ISOFORM A OF A-KINASE ANCHOR PROTEIN 2.	1177	n.d.	n.d.	n.d.	n.d.	n.d.	n.d.	n.d.	n.d.	n.d.	n.d.	n.d.	n.d.	n.d.	n.d.	n.d.	n.d.	n.d.	n.d.	2.33537	0.04881	0.36836	2.33537	0.18696	1.97026	0.50915	0.47849	-0.29315	-1.96405	0.41363	-0.708725	n.d.	n.d.	n.d.	n.d.	n.d.	n.d.
IPI00024462	SIMILAR TO DIHYDROOROTATE DEHYDROGENASE, MITOCHONDRIAL PRECURSOR.	1178	1.60233	0.2552	0.20475	1.60233	0.17995	1.13782	1.09401	0.8307	0.03902	1.09401	0.18251	0.213797	0.72194	0.40997	-0.1415	-1.38515	0.17173	-0.823968	1.60976	0.3396	0.20676	1.60976	0.21651	0.954967	0.69831	0.4789	-0.15595	-1.43202	0.22025	-0.708059	n.d.	n.d.	n.d.	n.d.	n.d.	n.d.
IPI00002460	SPLICE ISOFORM 1 OF ANNEXIN A7.	1179	2.51813	0.10956	0.40108	2.51813	0.25065	1.60016	3.04064	0.09368	0.48297	3.04064	0.28812	1.67628	n.d.	n.d.	n.d.	n.d.	n.d.	n.d.	1.0131	0.98134	0.00565	1.0131	0.24171	0.0233751	0.60672	0.48212	-0.21701	-1.6482	0.30874	-0.702889	n.d.	n.d.	n.d.	n.d.	n.d.	n.d.
IPI00328293	SERINE\/ARGININE REPETITIVE MATRIX 1.	1180	2.15427	0.14927	0.3333	2.15427	0.23112	1.44211	0.90389	0.84634	-0.04388	-1.10633	0.22645	-0.193773	0.72267	0.15836	-0.14106	-1.38376	0.1	-1.4106	1.6067	0.5659	0.20593	1.6067	0.35871	0.574085	0.78291	0.48274	-0.10629	-1.27729	0.15143	-0.701908	n.d.	n.d.	n.d.	n.d.	n.d.	n.d.
IPI00027280	SPLICE ISOFORM BETA-2 OF DNA TOPOISOMERASE II, BETA ISOZYME.	1181	1.36132	0.30526	0.13396	1.36132	0.13067	1.02518	0.8407	0.5619	-0.07536	-1.18948	0.12992	-0.580049	0.43865	0.01114	-0.35788	-2.27971	0.141	-2.53816	n.d.	n.d.	n.d.	n.d.	n.d.	n.d.	0.72756	0.48339	-0.13813	-1.37446	0.19709	-0.700847	n.d.	n.d.	n.d.	n.d.	n.d.	n.d.
IPI00006713	P58.	1182	n.d.	n.d.	n.d.	n.d.	n.d.	n.d.	n.d.	n.d.	n.d.	n.d.	n.d.	n.d.	1.68258	0.25156	0.22598	1.68258	0.19709	1.14658	3.26051	0.00996	0.51329	3.26051	0.19917	2.57715	0.86978	0.48482	-0.06059	-1.14971	0.08673	-0.698605	n.d.	n.d.	n.d.	n.d.	n.d.	n.d.
IPI00217766	LYSOSOME MEMBRANE PROTEIN II.	1183	1.17273	0.56594	0.0692	1.17273	0.12055	0.574036	2.43581	0.0525	0.38664	2.43581	0.1994	1.93902	1.18905	0.62898	0.0752	1.18905	0.15564	0.483166	0.71825	0.38923	-0.14372	-1.39227	0.16692	-0.861011	0.7057	0.4857	-0.15138	-1.41703	0.21713	-0.697186	n.d.	n.d.	n.d.	n.d.	n.d.	n.d.
IPI00291274	FLJ20699 PROTEIN.	1184	n.d.	n.d.	n.d.	n.d.	n.d.	n.d.	n.d.	n.d.	n.d.	n.d.	n.d.	n.d.	n.d.	n.d.	n.d.	n.d.	n.d.	n.d.	n.d.	n.d.	n.d.	n.d.	n.d.	n.d.	0.56336	0.48741	-0.24921	-1.77506	0.35888	-0.69441	n.d.	n.d.	n.d.	n.d.	n.d.	n.d.
IPI00455876	RING FINGER PROTEIN 1.	1185	n.d.	n.d.	n.d.	n.d.	n.d.	n.d.	n.d.	n.d.	n.d.	n.d.	n.d.	n.d.	n.d.	n.d.	n.d.	n.d.	n.d.	n.d.	n.d.	n.d.	n.d.	n.d.	n.d.	n.d.	0.76201	0.48917	-0.11804	-1.31232	0.17067	-0.691627	n.d.	n.d.	n.d.	n.d.	n.d.	n.d.
IPI00033143	EUKARYOTIC TRANSLATION INITIATION FACTOR 3 SUBUNIT 11.	1186	0.57527	0.26241	-0.24013	-1.73831	0.21426	-1.12074	n.d.	n.d.	n.d.	n.d.	n.d.	n.d.	n.d.	n.d.	n.d.	n.d.	n.d.	n.d.	n.d.	n.d.	n.d.	n.d.	n.d.	n.d.	0.45707	0.4942	-0.34001	-2.18782	0.49735	-0.683643	n.d.	n.d.	n.d.	n.d.	n.d.	n.d.
IPI00005634	KIAA0372.	1187	n.d.	n.d.	n.d.	n.d.	n.d.	n.d.	n.d.	n.d.	n.d.	n.d.	n.d.	n.d.	n.d.	n.d.	n.d.	n.d.	n.d.	n.d.	n.d.	n.d.	n.d.	n.d.	n.d.	n.d.	0.74201	0.49431	-0.12959	-1.34769	0.1896	-0.683492	n.d.	n.d.	n.d.	n.d.	n.d.	n.d.
IPI00304459	18 KDA PROTEIN.	1188	1.92809	0.09699	0.28513	1.92809	0.1718	1.65966	1.14591	0.63652	0.05915	1.14591	0.12517	0.472557	0.68388	0.38405	-0.16502	-1.46225	0.18958	-0.87045	1.55587	0.33169	0.19197	1.55587	0.19777	0.970673	0.74857	0.49788	-0.12577	-1.33588	0.18555	-0.677823	n.d.	n.d.	n.d.	n.d.	n.d.	n.d.
IPI00172591	MRPL17 PROTEIN.	1189	n.d.	n.d.	n.d.	n.d.	n.d.	n.d.	n.d.	n.d.	n.d.	n.d.	n.d.	n.d.	n.d.	n.d.	n.d.	n.d.	n.d.	n.d.	n.d.	n.d.	n.d.	n.d.	n.d.	n.d.	0.45799	0.50375	-0.33915	-2.18346	0.50725	-0.668605	n.d.	n.d.	n.d.	n.d.	n.d.	n.d.
IPI00291867	COMPLEMENT FACTOR I PRECURSOR.	1190	n.d.	n.d.	n.d.	n.d.	n.d.	n.d.	1.46093	0.48723	0.16463	1.46093	0.23698	0.6947	n.d.	n.d.	n.d.	n.d.	n.d.	n.d.	n.d.	n.d.	n.d.	n.d.	n.d.	n.d.	0.77007	0.50798	-0.11347	-1.29858	0.17141	-0.66198	n.d.	n.d.	n.d.	n.d.	n.d.	n.d.
IPI00297982	EUKARYOTIC TRANSLATION INITIATION FACTOR 2 SUBUNIT 3.	1191	n.d.	n.d.	n.d.	n.d.	n.d.	n.d.	0.62051	0.52746	-0.20725	-1.61156	0.32798	-0.631898	1.22255	0.72951	0.08727	1.22255	0.25238	0.345788	n.d.	n.d.	n.d.	n.d.	n.d.	n.d.	0.67149	0.50997	-0.17296	-1.48923	0.26251	-0.65887	n.d.	n.d.	n.d.	n.d.	n.d.	n.d.
IPI00456708	CENTROSOMAL PROTEIN 192 KDA ISOFORM 1 .	1192	1.81519	0.20251	0.25892	1.81519	0.20316	1.27446	0.71047	0.56929	-0.14846	-1.40752	0.26086	-0.569118	1.59745	0.42901	0.20343	1.59745	0.25722	0.790879	n.d.	n.d.	n.d.	n.d.	n.d.	n.d.	0.66551	0.51594	-0.17685	-1.50261	0.27223	-0.649635	n.d.	n.d.	n.d.	n.d.	n.d.	n.d.
IPI00073779	MITOCHONDRIAL 28S RIBOSOMAL PROTEIN S28.	1193	n.d.	n.d.	n.d.	n.d.	n.d.	n.d.	0.92925	0.89976	-0.03187	-1.07614	0.25298	-0.125978	n.d.	n.d.	n.d.	n.d.	n.d.	n.d.	n.d.	n.d.	n.d.	n.d.	n.d.	n.d.	0.56297	0.51619	-0.24951	-1.77628	0.38432	-0.649225	n.d.	n.d.	n.d.	n.d.	n.d.	n.d.
IPI00477805	RIF1 ISOFORM 4.	1194	2.8099	0.03254	0.44869	2.8099	0.20989	2.13774	n.d.	n.d.	n.d.	n.d.	n.d.	n.d.	n.d.	n.d.	n.d.	n.d.	n.d.	n.d.	n.d.	n.d.	n.d.	n.d.	n.d.	n.d.	0.51551	0.52228	-0.28776	-1.93983	0.44975	-0.639822	n.d.	n.d.	n.d.	n.d.	n.d.	n.d.
IPI00218693	ADENINE PHOSPHORIBOSYLTRANSFERASE.	1195	n.d.	n.d.	n.d.	n.d.	n.d.	n.d.	2.69654	0.07092	0.43081	2.69654	0.23854	1.80603	n.d.	n.d.	n.d.	n.d.	n.d.	n.d.	n.d.	n.d.	n.d.	n.d.	n.d.	n.d.	0.65903	0.5245	-0.18109	-1.51737	0.28455	-0.636408	n.d.	n.d.	n.d.	n.d.	n.d.	n.d.
IPI00302176	NUCLEOLAR PROTEIN FAMILY A MEMBER 1.	1196	1.70589	0.28654	0.23195	1.70589	0.21764	1.06575	1.38175	0.40809	0.14043	1.38175	0.16975	0.827275	n.d.	n.d.	n.d.	n.d.	n.d.	n.d.	n.d.	n.d.	n.d.	n.d.	n.d.	n.d.	0.80977	0.52633	-0.09164	-1.23492	0.14462	-0.633661	n.d.	n.d.	n.d.	n.d.	n.d.	n.d.
IPI00303882	SPLICE ISOFORM B OF MANNOSE-6-PHOSPHATE RECEPTOR BINDING PROTEIN 1.	1197	2.74956	0.05258	0.43926	2.74956	0.22661	1.9384	1.00463	0.98878	0.00201	1.00463	0.14263	0.0140924	1.24557	0.36897	0.09537	1.24557	0.10615	0.898446	1.73191	0.15841	0.23852	1.73191	0.16912	1.41036	0.7314	0.52665	-0.13584	-1.36723	0.21456	-0.63311	n.d.	n.d.	n.d.	n.d.	n.d.	n.d.
IPI00215928	CENTRIN 2.	1198	n.d.	n.d.	n.d.	n.d.	n.d.	n.d.	0.92166	0.86219	-0.03543	-1.085	0.20411	-0.173583	n.d.	n.d.	n.d.	n.d.	n.d.	n.d.	n.d.	n.d.	n.d.	n.d.	n.d.	n.d.	0.51808	0.52934	-0.2856	-1.9302	0.45404	-0.629019	n.d.	n.d.	n.d.	n.d.	n.d.	n.d.
IPI00300127	UPF0202 PROTEIN KIAA1709.	1199	1.87173	0.07436	0.27224	1.87173	0.15257	1.78436	1.03571	0.92126	0.01524	1.03571	0.15417	0.0988519	1.37844	0.36953	0.13939	1.37844	0.15533	0.89738	1.17745	0.59214	0.07094	1.17745	0.13242	0.53572	0.72629	0.53187	-0.13889	-1.37686	0.22217	-0.625152	n.d.	n.d.	n.d.	n.d.	n.d.	n.d.
IPI00010153	60S RIBOSOMAL PROTEIN L23.	1200	n.d.	n.d.	n.d.	n.d.	n.d.	n.d.	n.d.	n.d.	n.d.	n.d.	n.d.	n.d.	n.d.	n.d.	n.d.	n.d.	n.d.	n.d.	n.d.	n.d.	n.d.	n.d.	n.d.	n.d.	0.64938	0.53265	-0.1875	-1.53992	0.3005	-0.62396	n.d.	n.d.	n.d.	n.d.	n.d.	n.d.
IPI00004454	DOLICHYL-PHOSPHATE MANNOSYLTRANSFERASE POLYPEPTIDE 3.	1201	n.d.	n.d.	n.d.	n.d.	n.d.	n.d.	1.52133	0.24083	0.18222	1.52133	0.15536	1.17289	0.98821	0.97165	-0.00515	-1.01194	0.14501	-0.0355148	n.d.	n.d.	n.d.	n.d.	n.d.	n.d.	0.77206	0.53826	-0.11235	-1.29524	0.18255	-0.615448	n.d.	n.d.	n.d.	n.d.	n.d.	n.d.
IPI00011307	BIFUNCTIONAL METHYLENETETRAHYDROFOLATE DEHYDROGENASE/CYCLOHYDROLASE, MITOCHONDRIAL PRECURSOR.	1202	n.d.	n.d.	n.d.	n.d.	n.d.	n.d.	2.53375	0.11625	0.40376	2.53375	0.25706	1.57068	3.23474	0.02492	0.50984	3.23474	0.22734	2.24263	n.d.	n.d.	n.d.	n.d.	n.d.	n.d.	0.56958	0.53994	-0.24444	-1.75567	0.39882	-0.612908	n.d.	n.d.	n.d.	n.d.	n.d.	n.d.
IPI00029665	COB.	1203	1.95491	0.20648	0.29113	1.95491	0.23045	1.26331	0.93762	0.87467	-0.02797	-1.06653	0.17736	-0.157702	n.d.	n.d.	n.d.	n.d.	n.d.	n.d.	1.47806	0.29261	0.16969	1.47806	0.16124	1.05241	0.73431	0.54209	-0.13412	-1.36182	0.21999	-0.609664	n.d.	n.d.	n.d.	n.d.	n.d.	n.d.
IPI00294242	28S RIBOSOMAL PROTEIN S31, MITOCHONDRIAL PRECURSOR.	1204	1.68563	0.5992	0.22676	1.68563	0.43147	0.525552	0.78211	0.71621	-0.10673	-1.27859	0.29359	-0.363534	0.67509	0.74919	-0.17064	-1.48128	0.53373	-0.319712	n.d.	n.d.	n.d.	n.d.	n.d.	n.d.	0.63028	0.55655	-0.20047	-1.5866	0.34095	-0.587975	n.d.	n.d.	n.d.	n.d.	n.d.	n.d.
IPI00000070	LOW-DENSITY LIPOPROTEIN RECEPTOR PRECURSOR.	1205	1.69041	0.65326	0.22799	1.69041	0.50751	0.449233	2.33483	0.28522	0.36826	2.33483	0.3446	1.06866	n.d.	n.d.	n.d.	n.d.	n.d.	n.d.	1.07675	0.89738	0.03212	1.07675	0.24902	0.128986	0.69393	0.55807	-0.15868	-1.44107	0.27093	-0.585686	n.d.	n.d.	n.d.	n.d.	n.d.	n.d.
IPI00298662	HYPOTHETICAL PROTEIN DKFZP566J2324.	1206	n.d.	n.d.	n.d.	n.d.	n.d.	n.d.	n.d.	n.d.	n.d.	n.d.	n.d.	n.d.	2.30775	0.34843	0.36319	2.30775	0.38734	0.937652	4.30091	0.4131	0.63356	4.30091	0.7741	0.818447	0.76323	0.56146	-0.11735	-1.31022	0.20208	-0.580711	n.d.	n.d.	n.d.	n.d.	n.d.	n.d.
IPI00001543	MITOCHONDRIAL IMPORT INNER MEMBRANE TRANSLOCASE SUBUNIT TIM10.	1207	1.46423	0.31241	0.16561	1.46423	0.16394	1.01019	n.d.	n.d.	n.d.	n.d.	n.d.	n.d.	0.9764	0.91552	-0.01037	-1.02417	0.09778	-0.106054	1.85249	0.11858	0.26776	1.85249	0.17155	1.56083	0.84055	0.56206	-0.07543	-1.18969	0.13011	-0.57974	n.d.	n.d.	n.d.	n.d.	n.d.	n.d.
IPI00025725	NADH DEHYDROGENASE (UBIQUINONE) 1 BETA SUBCOMPLEX, 1, 7KDA .	1208	n.d.	n.d.	n.d.	n.d.	n.d.	n.d.	1.38555	0.4889	0.14162	1.38555	0.20464	0.692045	1.26815	0.66177	0.10317	1.26815	0.23583	0.437476	n.d.	n.d.	n.d.	n.d.	n.d.	n.d.	0.7037	0.56414	-0.15261	-1.42107	0.26463	-0.576692	n.d.	n.d.	n.d.	n.d.	n.d.	n.d.
IPI00018288	DNA-DIRECTED RNA POLYMERASE II 33 KDA POLYPEPTIDE.	1209	1.6093	0.20192	0.20664	1.6093	0.16193	1.27611	1.80789	0.02291	0.25717	1.80789	0.11304	2.27504	n.d.	n.d.	n.d.	n.d.	n.d.	n.d.	1.23245	0.47301	0.09077	1.23245	0.12649	0.717606	0.7519	0.567	-0.12384	-1.32996	0.21632	-0.572485	n.d.	n.d.	n.d.	n.d.	n.d.	n.d.
IPI00220834	ATP-DEPENDENT DNA HELICASE II, 80 KDA SUBUNIT.	1210	1.65005	0.0281	0.2175	1.65005	0.09905	2.19586	1.39017	0.46863	0.14307	1.39017	0.19742	0.724699	n.d.	n.d.	n.d.	n.d.	n.d.	n.d.	0.68496	0.5872	-0.16433	-1.45994	0.3027	-0.542881	0.78793	0.57425	-0.10351	-1.26915	0.18425	-0.561791	n.d.	n.d.	n.d.	n.d.	n.d.	n.d.
IPI00007244	SPLICE ISOFORM H17 OF MYELOPEROXIDASE PRECURSOR.	1211	n.d.	n.d.	n.d.	n.d.	n.d.	n.d.	n.d.	n.d.	n.d.	n.d.	n.d.	n.d.	n.d.	n.d.	n.d.	n.d.	n.d.	n.d.	1.7708	0.32814	0.24817	1.7708	0.25379	0.977856	0.84501	0.57535	-0.07314	-1.18342	0.13056	-0.560202	n.d.	n.d.	n.d.	n.d.	n.d.	n.d.
IPI00026833	ADENYLOSUCCINATE SYNTHETASE 2.	1212	n.d.	n.d.	n.d.	n.d.	n.d.	n.d.	n.d.	n.d.	n.d.	n.d.	n.d.	n.d.	n.d.	n.d.	n.d.	n.d.	n.d.	n.d.	n.d.	n.d.	n.d.	n.d.	n.d.	n.d.	0.59052	0.57612	-0.22877	-1.69343	0.4092	-0.559066	n.d.	n.d.	n.d.	n.d.	n.d.	n.d.
IPI00030458	MR-1 PROTEIN.	1213	1.45918	0.6244	0.16411	1.45918	0.33517	0.489632	n.d.	n.d.	n.d.	n.d.	n.d.	n.d.	1.2186	0.73816	0.08586	1.2186	0.25685	0.334281	n.d.	n.d.	n.d.	n.d.	n.d.	n.d.	0.71824	0.57771	-0.14373	-1.39229	0.25816	-0.556748	n.d.	n.d.	n.d.	n.d.	n.d.	n.d.
IPI00289862	SECERNIN 1.	1214	n.d.	n.d.	n.d.	n.d.	n.d.	n.d.	1.13976	0.7694	0.05681	1.13976	0.1938	0.293137	n.d.	n.d.	n.d.	n.d.	n.d.	n.d.	n.d.	n.d.	n.d.	n.d.	n.d.	n.d.	0.53992	0.579	-0.26767	-1.85214	0.48243	-0.554837	n.d.	n.d.	n.d.	n.d.	n.d.	n.d.
IPI00549984	C-MYC BINDING PROTEIN .	1215	1.72082	0.22032	0.23574	1.72082	0.19233	1.22571	1.25254	0.323	0.09779	1.25254	0.09895	0.988277	0.84538	0.55469	-0.07295	-1.18289	0.12348	-0.590784	1.64246	0.132	0.21549	1.64246	0.14307	1.50619	0.79638	0.58059	-0.09888	-1.25568	0.17896	-0.552526	n.d.	n.d.	n.d.	n.d.	n.d.	n.d.
IPI00164251	MOTILE SPERM DOMAIN CONTAINING 1.	1216	n.d.	n.d.	n.d.	n.d.	n.d.	n.d.	n.d.	n.d.	n.d.	n.d.	n.d.	n.d.	n.d.	n.d.	n.d.	n.d.	n.d.	n.d.	n.d.	n.d.	n.d.	n.d.	n.d.	n.d.	0.32269	0.58252	-0.49121	-3.09892	0.89357	-0.549716	n.d.	n.d.	n.d.	n.d.	n.d.	n.d.
IPI00473031	ALCOHOL DEHYDROGENASE BETA CHAIN.	1217	n.d.	n.d.	n.d.	n.d.	n.d.	n.d.	n.d.	n.d.	n.d.	n.d.	n.d.	n.d.	n.d.	n.d.	n.d.	n.d.	n.d.	n.d.	n.d.	n.d.	n.d.	n.d.	n.d.	n.d.	0.74789	0.58628	-0.12616	-1.33709	0.23181	-0.544239	n.d.	n.d.	n.d.	n.d.	n.d.	n.d.
IPI00011578	STROMAL CELL-DERIVED RECEPTOR-1 ALPHA.	1218	1.99283	0.00155	0.29947	1.99283	0.09462	3.16498	0.69722	0.44	-0.15663	-1.43426	0.20284	-0.772185	1.24836	0.41362	0.09634	1.24836	0.11784	0.817549	1.33433	0.41797	0.12526	1.33433	0.15465	0.809958	0.79976	0.58666	-0.09704	-1.25037	0.17848	-0.543702	n.d.	n.d.	n.d.	n.d.	n.d.	n.d.
IPI00021405	SPLICE ISOFORM A OF LAMIN A/C.	1219	1.04175	0.91294	0.01777	1.04175	0.16249	0.109361	1.29672	0.37236	0.11285	1.29672	0.1265	0.892095	2.41201	0.01055	0.38238	2.41201	0.14954	2.55704	0.45488	0.15805	-0.3421	-2.19838	0.24234	-1.41165	0.77429	0.58925	-0.1111	-1.2915	0.20576	-0.539949	n.d.	n.d.	n.d.	n.d.	n.d.	n.d.
IPI00011274	JKTBP2.	1220	1.47817	0.0044	0.16972	1.47817	0.05959	2.84813	1.03722	0.76976	0.01587	1.03722	0.05423	0.292642	0.60116	0.00014	-0.22101	-1.66345	0.058	-3.81052	1.46059	0.30736	0.16453	1.46059	0.16118	1.02078	0.85701	0.58957	-0.06702	-1.16685	0.12423	-0.539483	n.d.	n.d.	n.d.	n.d.	n.d.	n.d.
IPI00184119	DNAJ (HSP40) HOMOLOG, SUBFAMILY C, MEMBER 6.	1221	n.d.	n.d.	n.d.	n.d.	n.d.	n.d.	n.d.	n.d.	n.d.	n.d.	n.d.	n.d.	n.d.	n.d.	n.d.	n.d.	n.d.	n.d.	n.d.	n.d.	n.d.	n.d.	n.d.	n.d.	0.69351	0.59163	-0.15895	-1.44194	0.29628	-0.536486	n.d.	n.d.	n.d.	n.d.	n.d.	n.d.
IPI00329383	SUPPRESSOR OF HAIRY WING HOMOLOG 2.	1222	n.d.	n.d.	n.d.	n.d.	n.d.	n.d.	n.d.	n.d.	n.d.	n.d.	n.d.	n.d.	n.d.	n.d.	n.d.	n.d.	n.d.	n.d.	n.d.	n.d.	n.d.	n.d.	n.d.	n.d.	0.55388	0.59378	-0.25658	-1.80543	0.48106	-0.533364	n.d.	n.d.	n.d.	n.d.	n.d.	n.d.
IPI00167433	HYPOTHETICAL PROTEIN FLJ39703.	1223	n.d.	n.d.	n.d.	n.d.	n.d.	n.d.	n.d.	n.d.	n.d.	n.d.	n.d.	n.d.	n.d.	n.d.	n.d.	n.d.	n.d.	n.d.	n.d.	n.d.	n.d.	n.d.	n.d.	n.d.	0.64609	0.5938	-0.1897	-1.54776	0.35569	-0.53333	n.d.	n.d.	n.d.	n.d.	n.d.	n.d.
IPI00170594	TRANSCRIPTION FACTOR ELYS.	1224	2.08735	0.5878	0.3196	2.08735	0.58962	0.542044	1.63904	0.5207	0.21459	1.63904	0.33411	0.642274	1.03145	0.96419	0.01345	1.03145	0.29961	0.0448917	n.d.	n.d.	n.d.	n.d.	n.d.	n.d.	0.82212	0.594	-0.08506	-1.21636	0.15958	-0.533024	n.d.	n.d.	n.d.	n.d.	n.d.	n.d.
IPI00023176	VITAMIN D RECEPTOR-INTERACTING PROTEIN.	1225	n.d.	n.d.	n.d.	n.d.	n.d.	n.d.	n.d.	n.d.	n.d.	n.d.	n.d.	n.d.	n.d.	n.d.	n.d.	n.d.	n.d.	n.d.	n.d.	n.d.	n.d.	n.d.	n.d.	n.d.	0.65208	0.5958	-0.1857	-1.53355	0.35008	-0.53045	n.d.	n.d.	n.d.	n.d.	n.d.	n.d.
IPI00300341	TRANSCRIPTION ELONGATION FACTOR B POLYPEPTIDE 1.	1226	n.d.	n.d.	n.d.	n.d.	n.d.	n.d.	n.d.	n.d.	n.d.	n.d.	n.d.	n.d.	1.03297	0.96168	0.01409	1.03297	0.29323	0.048051	n.d.	n.d.	n.d.	n.d.	n.d.	n.d.	0.84023	0.59929	-0.0756	-1.19015	0.14389	-0.525401	n.d.	n.d.	n.d.	n.d.	n.d.	n.d.
IPI00031115	GOLGI AUTOANTIGEN, GOLGIN SUBFAMILY A MEMBER 1.	1227	n.d.	n.d.	n.d.	n.d.	n.d.	n.d.	n.d.	n.d.	n.d.	n.d.	n.d.	n.d.	0.6785	0.84376	-0.16845	-1.47384	0.85469	-0.197089	1.81298	0.47458	0.25839	1.81298	0.36137	0.715029	0.61129	0.60115	-0.21375	-1.63588	0.4089	-0.522744	n.d.	n.d.	n.d.	n.d.	n.d.	n.d.
IPI00554761	NONHISTONE CHROMOSOMAL PROTEIN HMG-14.	1228	n.d.	n.d.	n.d.	n.d.	n.d.	n.d.	n.d.	n.d.	n.d.	n.d.	n.d.	n.d.	n.d.	n.d.	n.d.	n.d.	n.d.	n.d.	0.80355	0.45524	-0.09498	-1.24447	0.1272	-0.746698	0.72381	0.60459	-0.14038	-1.38159	0.2711	-0.517816	n.d.	n.d.	n.d.	n.d.	n.d.	n.d.
IPI00029485	SPLICE ISOFORM P150 OF DYNACTIN-1.	1229	1.74434	0.23211	0.24163	1.74434	0.20221	1.19495	0.84766	0.58829	-0.07178	-1.17972	0.1326	-0.541327	0.80316	0.56111	-0.0952	-1.24508	0.1638	-0.581197	n.d.	n.d.	n.d.	n.d.	n.d.	n.d.	0.84369	0.60516	-0.07382	-1.18526	0.14278	-0.517019	n.d.	n.d.	n.d.	n.d.	n.d.	n.d.
IPI00175146	HYPOTHETICAL PROTEIN FLJ43045.	1230	n.d.	n.d.	n.d.	n.d.	n.d.	n.d.	n.d.	n.d.	n.d.	n.d.	n.d.	n.d.	n.d.	n.d.	n.d.	n.d.	n.d.	n.d.	n.d.	n.d.	n.d.	n.d.	n.d.	n.d.	0.36442	0.60557	-0.4384	-2.74408	0.84893	-0.516415	n.d.	n.d.	n.d.	n.d.	n.d.	n.d.
IPI00164949	SPLICE ISOFORM NELF-C OF NEGATIVE ELONGATION FACTOR C/D.	1231	2.17274	0.04494	0.33701	2.17274	0.16807	2.00518	1.16601	0.60065	0.0667	1.16601	0.12743	0.523425	2.13457	0.41871	0.32931	2.13457	0.40723	0.808658	1.56406	0.14288	0.19425	1.56406	0.13258	1.46515	0.64115	0.6089	-0.19304	-1.5597	0.3773	-0.511635	n.d.	n.d.	n.d.	n.d.	n.d.	n.d.
IPI00018370	SPLICE ISOFORM 2 OF SUPERVILLIN.	1232	n.d.	n.d.	n.d.	n.d.	n.d.	n.d.	n.d.	n.d.	n.d.	n.d.	n.d.	n.d.	n.d.	n.d.	n.d.	n.d.	n.d.	n.d.	n.d.	n.d.	n.d.	n.d.	n.d.	n.d.	0.82504	0.60964	-0.08352	-1.21206	0.16358	-0.510576	n.d.	n.d.	n.d.	n.d.	n.d.	n.d.
IPI00025176	SURVIVAL OF MOTOR NEURON-RELATED SPLICING FACTOR 30.	1233	n.d.	n.d.	n.d.	n.d.	n.d.	n.d.	0.95527	0.91053	-0.01987	-1.04682	0.17684	-0.112361	n.d.	n.d.	n.d.	n.d.	n.d.	n.d.	n.d.	n.d.	n.d.	n.d.	n.d.	n.d.	0.78631	0.60993	-0.10441	-1.27176	0.20465	-0.510188	n.d.	n.d.	n.d.	n.d.	n.d.	n.d.
IPI00160290	B-CELL LYMPHOMA 9 PROTEIN.	1234	n.d.	n.d.	n.d.	n.d.	n.d.	n.d.	1.02189	0.95939	0.00941	1.02189	0.18472	0.050942	n.d.	n.d.	n.d.	n.d.	n.d.	n.d.	2.90443	0.04436	0.46306	2.90443	0.2303	2.01068	0.78592	0.61208	-0.10462	-1.2724	0.20632	-0.507076	n.d.	n.d.	n.d.	n.d.	n.d.	n.d.
IPI00031420	UDP-GLUCOSE 6-DEHYDROGENASE.	1235	1.74779	0.07104	0.24249	1.74779	0.13433	1.80518	2.69153	0.09161	0.43	2.69153	0.25489	1.687	n.d.	n.d.	n.d.	n.d.	n.d.	n.d.	n.d.	n.d.	n.d.	n.d.	n.d.	n.d.	0.78591	0.61224	-0.10463	-1.27241	0.20642	-0.506879	n.d.	n.d.	n.d.	n.d.	n.d.	n.d.
IPI00216125	SIGNAL RECOGNITION PARTICLE 9 KDA PROTEIN.	1236	2.08969	0.02108	0.32008	2.08969	0.13877	2.30655	0.82199	0.61516	-0.08514	-1.21657	0.16935	-0.502746	1.36637	0.37674	0.13557	1.36637	0.15337	0.883941	1.8838	0.05263	0.27503	1.8838	0.14192	1.93792	0.81176	0.61358	-0.09057	-1.2319	0.17937	-0.504934	n.d.	n.d.	n.d.	n.d.	n.d.	n.d.
IPI00044761	HYPOTHETICAL PSEUDOURIDINE SYNTHASE KIAA1897.	1237	n.d.	n.d.	n.d.	n.d.	n.d.	n.d.	1.97128	0.15927	0.29475	1.97128	0.20941	1.40753	n.d.	n.d.	n.d.	n.d.	n.d.	n.d.	n.d.	n.d.	n.d.	n.d.	n.d.	n.d.	0.85609	0.61856	-0.06748	-1.16811	0.13554	-0.49786	n.d.	n.d.	n.d.	n.d.	n.d.	n.d.
IPI00012540	PROMININ 1 PRECURSOR.	1238	0.92415	0.94783	-0.03426	-1.08207	0.5235	-0.0654441	1.32867	0.36868	0.12342	1.32867	0.13729	0.898973	1.07545	0.86008	0.03159	1.07545	0.1792	0.176283	n.d.	n.d.	n.d.	n.d.	n.d.	n.d.	0.66438	0.61898	-0.17758	-1.50516	0.3571	-0.497284	n.d.	n.d.	n.d.	n.d.	n.d.	n.d.
IPI00018264	SEMAPHORIN 4G PRECURSOR.	1239	n.d.	n.d.	n.d.	n.d.	n.d.	n.d.	n.d.	n.d.	n.d.	n.d.	n.d.	n.d.	n.d.	n.d.	n.d.	n.d.	n.d.	n.d.	n.d.	n.d.	n.d.	n.d.	n.d.	n.d.	0.79425	0.62229	-0.10004	-1.25905	0.20309	-0.492589	n.d.	n.d.	n.d.	n.d.	n.d.	n.d.
IPI00027382	SPLICE ISOFORM 2 OF SERINE/THREONINE-PROTEIN KINASE PAK 3.	1240	2.63421	0.08118	0.42065	2.63421	0.24122	1.74384	n.d.	n.d.	n.d.	n.d.	n.d.	n.d.	n.d.	n.d.	n.d.	n.d.	n.d.	n.d.	n.d.	n.d.	n.d.	n.d.	n.d.	n.d.	0.69776	0.62423	-0.15629	-1.43316	0.31906	-0.489845	n.d.	n.d.	n.d.	n.d.	n.d.	n.d.
IPI00141318	P63 PROTEIN.	1241	n.d.	n.d.	n.d.	n.d.	n.d.	n.d.	n.d.	n.d.	n.d.	n.d.	n.d.	n.d.	n.d.	n.d.	n.d.	n.d.	n.d.	n.d.	n.d.	n.d.	n.d.	n.d.	n.d.	n.d.	0.77261	0.62586	-0.11204	-1.29431	0.22979	-0.487576	n.d.	n.d.	n.d.	n.d.	n.d.	n.d.
IPI00071696	CASP.	1242	0.92831	0.88955	-0.03231	-1.07723	0.23265	-0.138878	1.39063	0.68814	0.14321	1.39063	0.3568	0.401373	n.d.	n.d.	n.d.	n.d.	n.d.	n.d.	n.d.	n.d.	n.d.	n.d.	n.d.	n.d.	0.53716	0.62648	-0.26989	-1.86163	0.55455	-0.486683	n.d.	n.d.	n.d.	n.d.	n.d.	n.d.
IPI00440828	FAHD1 PROTEIN.	1243	n.d.	n.d.	n.d.	n.d.	n.d.	n.d.	n.d.	n.d.	n.d.	n.d.	n.d.	n.d.	n.d.	n.d.	n.d.	n.d.	n.d.	n.d.	n.d.	n.d.	n.d.	n.d.	n.d.	n.d.	0.58257	0.62664	-0.23465	-1.71653	0.48236	-0.486462	n.d.	n.d.	n.d.	n.d.	n.d.	n.d.
IPI00478493	HAPTOGLOBIN PRECURSOR.	1244	n.d.	n.d.	n.d.	n.d.	n.d.	n.d.	n.d.	n.d.	n.d.	n.d.	n.d.	n.d.	0.68598	0.36763	-0.16369	-1.45776	0.18169	-0.90093	n.d.	n.d.	n.d.	n.d.	n.d.	n.d.	0.68139	0.62768	-0.1666	-1.46758	0.34352	-0.484979	n.d.	n.d.	n.d.	n.d.	n.d.	n.d.
IPI00306043	SPLICE ISOFORM 1 OF YTH DOMAIN PROTEIN 2.	1245	1.29484	0.74794	0.11222	1.29484	0.3492	0.321363	0.68961	0.6303	-0.16139	-1.45009	0.33533	-0.481287	0.74114	0.78446	-0.1301	-1.34928	0.47567	-0.273509	n.d.	n.d.	n.d.	n.d.	n.d.	n.d.	0.5944	0.63121	-0.22592	-1.68237	0.47065	-0.480017	n.d.	n.d.	n.d.	n.d.	n.d.	n.d.
IPI00298347	TYROSINE-PROTEIN PHOSPHATASE, NON-RECEPTOR TYPE 11.	1246	n.d.	n.d.	n.d.	n.d.	n.d.	n.d.	n.d.	n.d.	n.d.	n.d.	n.d.	n.d.	n.d.	n.d.	n.d.	n.d.	n.d.	n.d.	n.d.	n.d.	n.d.	n.d.	n.d.	n.d.	0.84073	0.633	-0.07534	-1.18945	0.15779	-0.47747	n.d.	n.d.	n.d.	n.d.	n.d.	n.d.
IPI00021327	GROWTH FACTOR RECEPTOR-BOUND PROTEIN 2.	1247	1.67024	0.17822	0.22278	1.67024	0.16548	1.34627	n.d.	n.d.	n.d.	n.d.	n.d.	n.d.	1.49412	0.28538	0.17438	1.49412	0.16323	1.06831	1.56987	0.60756	0.19586	1.56987	0.38139	0.513543	0.91783	0.63552	-0.03724	-1.08952	0.07856	-0.474033	n.d.	n.d.	n.d.	n.d.	n.d.	n.d.
IPI00412522	OXOGLUTARATE DEHYDROGENASE-LIKE.	1248	n.d.	n.d.	n.d.	n.d.	n.d.	n.d.	n.d.	n.d.	n.d.	n.d.	n.d.	n.d.	n.d.	n.d.	n.d.	n.d.	n.d.	n.d.	n.d.	n.d.	n.d.	n.d.	n.d.	n.d.	0.69407	0.63619	-0.1586	-1.44077	0.33528	-0.473037	n.d.	n.d.	n.d.	n.d.	n.d.	n.d.
IPI00382452	CHARGED MULTIVESICULAR BODY PROTEIN 1/CHROMATIN MODIFYING PROTEIN 1.	1249	n.d.	n.d.	n.d.	n.d.	n.d.	n.d.	n.d.	n.d.	n.d.	n.d.	n.d.	n.d.	n.d.	n.d.	n.d.	n.d.	n.d.	n.d.	n.d.	n.d.	n.d.	n.d.	n.d.	n.d.	0.7142	0.64382	-0.14618	-1.40017	0.31615	-0.462375	n.d.	n.d.	n.d.	n.d.	n.d.	n.d.
IPI00098750	DNA-BINDING PROTEIN.	1250	n.d.	n.d.	n.d.	n.d.	n.d.	n.d.	n.d.	n.d.	n.d.	n.d.	n.d.	n.d.	n.d.	n.d.	n.d.	n.d.	n.d.	n.d.	n.d.	n.d.	n.d.	n.d.	n.d.	n.d.	0.70175	0.64663	-0.15382	-1.42501	0.33552	-0.458453	n.d.	n.d.	n.d.	n.d.	n.d.	n.d.
IPI00216546	SPLICE ISOFORM 2 OF ZINC FINGER DHHC DOMAIN CONTAINING PROTEIN 5.	1251	n.d.	n.d.	n.d.	n.d.	n.d.	n.d.	n.d.	n.d.	n.d.	n.d.	n.d.	n.d.	n.d.	n.d.	n.d.	n.d.	n.d.	n.d.	n.d.	n.d.	n.d.	n.d.	n.d.	n.d.	0.76742	0.64678	-0.11497	-1.30307	0.25089	-0.458249	n.d.	n.d.	n.d.	n.d.	n.d.	n.d.
IPI00022895	ALPHA-1B-GLYCOPROTEIN PRECURSOR.	1252	n.d.	n.d.	n.d.	n.d.	n.d.	n.d.	n.d.	n.d.	n.d.	n.d.	n.d.	n.d.	n.d.	n.d.	n.d.	n.d.	n.d.	n.d.	n.d.	n.d.	n.d.	n.d.	n.d.	n.d.	0.751	0.64772	-0.12436	-1.33156	0.27216	-0.456937	n.d.	n.d.	n.d.	n.d.	n.d.	n.d.
IPI00299033	IMPORTIN ALPHA-3 SUBUNIT.	1253	1.90705	0.2642	0.28036	1.90705	0.2511	1.11653	1.37042	0.52459	0.13685	1.37042	0.21508	0.636275	1.85724	0.40691	0.26887	1.85724	0.3242	0.829334	2.42216	0.40246	0.3842	2.42216	0.4589	0.837219	0.6834	0.6484	-0.16532	-1.46327	0.36257	-0.455967	n.d.	n.d.	n.d.	n.d.	n.d.	n.d.
IPI00295849	GERANYLGERANYL TRANSFERASE TYPE II BETA SUBUNIT.	1254	n.d.	n.d.	n.d.	n.d.	n.d.	n.d.	n.d.	n.d.	n.d.	n.d.	n.d.	n.d.	n.d.	n.d.	n.d.	n.d.	n.d.	n.d.	2.18591	0.03804	0.33963	2.18591	0.16372	2.07446	0.87434	0.65312	-0.05832	-1.14372	0.12977	-0.44941	n.d.	n.d.	n.d.	n.d.	n.d.	n.d.
IPI00289773	CCAAT/ENHANCER BINDING PROTEIN BETA.	1255	n.d.	n.d.	n.d.	n.d.	n.d.	n.d.	n.d.	n.d.	n.d.	n.d.	n.d.	n.d.	0.84273	0.76144	-0.07431	-1.18662	0.24478	-0.303579	2.37988	0.13811	0.37655	2.37988	0.25394	1.48283	0.67027	0.65864	-0.17375	-1.49195	0.3933	-0.441775	n.d.	n.d.	n.d.	n.d.	n.d.	n.d.
IPI00293425	SPLICE ISOFORM 1 OF FRATAXIN, MITOCHONDRIAL PRECURSOR.	1256	n.d.	n.d.	n.d.	n.d.	n.d.	n.d.	1.52137	0.31603	0.18224	1.52137	0.18175	1.0027	1.83504	0.26557	0.26365	1.83504	0.23681	1.11334	n.d.	n.d.	n.d.	n.d.	n.d.	n.d.	0.84534	0.66252	-0.07297	-1.18295	0.16719	-0.43645	n.d.	n.d.	n.d.	n.d.	n.d.	n.d.
IPI00328526	CAMP-REGULATED PHOSPHOPROTEIN 19.	1257	n.d.	n.d.	n.d.	n.d.	n.d.	n.d.	n.d.	n.d.	n.d.	n.d.	n.d.	n.d.	n.d.	n.d.	n.d.	n.d.	n.d.	n.d.	n.d.	n.d.	n.d.	n.d.	n.d.	n.d.	0.7765	0.67315	-0.10986	-1.28783	0.26043	-0.421841	n.d.	n.d.	n.d.	n.d.	n.d.	n.d.
IPI00029114	IMMATURE COLON CARCINOMA TRANSCRIPT 1.	1258	1.14665	0.81888	0.05943	1.14665	0.25955	0.228973	1.15094	0.78026	0.06105	1.15094	0.21883	0.278984	1.2539	0.64555	0.09826	1.2539	0.21364	0.459933	1.74284	0.15784	0.24126	1.74284	0.17082	1.41236	0.77144	0.67577	-0.1127	-1.29627	0.26945	-0.418259	n.d.	n.d.	n.d.	n.d.	n.d.	n.d.
IPI00060627	HYPOTHETICAL PROTEIN LOC115098.	1259	4.57925	0.06751	0.66079	4.57925	0.36143	1.82827	1.55857	0.36871	0.19273	1.55857	0.2144	0.898927	1.22222	0.68453	0.08715	1.22222	0.2145	0.406294	2.32307	0.05882	0.36606	2.32307	0.19373	1.88954	0.87507	0.67701	-0.05796	-1.14277	0.13914	-0.416559	n.d.	n.d.	n.d.	n.d.	n.d.	n.d.
IPI00018352	UBIQUITIN CARBOXYL-TERMINAL HYDROLASE ISOZYME L1.	1260	1.95741	0.04132	0.29168	1.95741	0.14296	2.04029	0.93233	0.85349	-0.03043	-1.07258	0.16478	-0.18467	0.79963	0.7583	-0.09711	-1.25057	0.31559	-0.307709	0.56771	0.21121	-0.24588	-1.76147	0.19666	-1.25028	0.79229	0.67921	-0.10112	-1.26217	0.24452	-0.413545	n.d.	n.d.	n.d.	n.d.	n.d.	n.d.
[truncated: 1,158 more rows]
