# Supplementary material for: Temporal Proteome and Lipidome Profiles Reveal Hepatitis C Virus-Associated Reprogramming of Hepatocellular Metabolism and Bioenergetics
Source: PLoS Pathog. 2010 Jan 8;6(1):e1000719. doi: 10.1371/journal.ppat.1000719 (PMC2796172; doi:10.1371/journal.ppat.1000719)
Supplement: Table S3 — Select list of 272 lipid species exhibiting significant differences across conditions and time points (ANOVA P<0.05). Mass to charge ratio (M/Z), normalized elution time (NET), log 2 average abundances (mean) and standard deviations (sd) are presented for each condition (CM: conditioned media, UV-HCVcc: UV-inactivated chimeric HCV 2a, HCVcc: chimeric HCV 2a virus) and time point. Also reported are the overall P-values from ANOVA analysis performed on minimum observation data (a feature was required to be observed in at least two out of three conditions (CM, UV-HCVcc, HCVcc) and there must be duplicate measurements for the two out of three conditions). P-values listed as 0.000 are equivalent to p<0.001. NA indicates where missing values exist. Among the 272 features exhibiting statistically significant differences between treatment conditions and/or time points, 73 lipid species were identified by matching to a lipid AMT tag database or fragmentation information collected via targeted MS/MS analyses. Identity abbreviations were made for phoshatidylcholine (PC; O- fatty acid chain number means that an alkyl acyl linkage to the glycerol chain is present for the respective PC), sphingomyelin (SM), ceramide (Cer), triacylglycerol (TAG), and cholesterol ester (CE). The notation further indicates total number of carbons and double bonds however it does not discern redundancy associated with varying fatty acid composition for the same molecular weight. (0.07 MB XLS) [file ppat.1000719.s003.xls]

## Sheet: Sheet1
M/Z	NET	Identification	CM 24h mean	CM 24h sd	CM 48h mean	CM 48h sd	CM 72h mean	CM 72h sd	UV-HCVcc 24h mean	UV-HCVcc 24h sd	UV-HCVcc 48h mean	UV-HCVcc 48h sd	UV-HCVcc 72h mean	UV-HCVcc 72h sd	HCVcc 24h mean	HCVcc 24h sd	HCVcc 48h mean	HCVcc 48h sd	HCVcc 72h mean	HCVcc 72h sd	ANOVA P-value
537.334	0.02		17.21	0.56	22.41	0.09	18.52	1.04	NA	NA	16.6	0.25	16.24	0.02	19.21	1	16.66	1.25	17.61	0.12	0
537.432	0.06		18.68	0.65	20.4	0.48	17.71	3.18	21.31	0.3	14.33	0.2	16.5	2.39	14.93	0.53	20.1	1.5	21.7	NA	0.012
982.079	0.07		17.77	NA	19.47	0.36	19.38	0.27	20.33	0.15	19.26	0.34	NA	NA	20.58	0.18	20.66	1.04	21.16	0.26	0.005
875.074	0.07		19.18	0.45	20.35	0.13	20.09	0.5	19.92	1.1	20.17	0.55	20.63	0.29	21.64	0.41	21.69	0.11	21.41	0.62	0.032
711.072	0.07		21.28	0.23	21.95	0.12	21.94	0.29	22.21	0.12	21.62	0.21	22.16	0.37	22.84	0.09	22.67	0.29	23.14	0.26	0.001
713.068	0.07		21.58	0.25	22.3	0.09	22.17	0.11	22.51	0.13	21.96	0.14	22.44	0.46	23.1	0.15	23.07	0.26	23.53	0.12	0
415.212	0.07		25.72	1.58	24.22	0.09	26.95	0.03	24.13	0.51	27.3	0.19	24.75	0.08	23.85	0.54	24.31	0.25	24.29	0.21	0.005
851.399	0.08		20.99	0.14	21.62	0.07	21.01	0.09	21.58	0.5	21.91	0.54	21.59	0.26	22.49	0.17	22.06	0.63	23.95	0.19	0
556.997	0.08		23.02	0.19	22.9	0.19	23.31	0.17	22.71	0.19	22.63	0.74	23.42	0.08	22.46	0.7	22.11	0.35	21.6	0.06	0.031
639	0.08		22.66	0.39	21.67	0.13	22.76	0.05	21.89	0.31	21.42	0.52	22.1	0.39	21.53	0.58	20.79	0.3	20.54	0.03	0.004
490.964	0.08		19.96	0.47	21.17	0.28	21.53	0	21.31	0.04	20.69	0.13	21.69	0.17	22.26	0.4	22.22	0.36	22.32	0.59	0.001
437.195	0.08		25.43	0.08	22.33	0.02	25.48	0.06	22.39	0.35	26.07	0.36	25.7	0.12	24.45	2.23	23.18	0.24	26.52	0.22	0.006
572.967	0.08		19.88	0.7	21.67	0.06	21.5	0.16	21.51	0.13	21.09	0.02	21.82	0.18	22.33	0.45	22.27	0.37	22.54	0.57	0.003
638.014	0.08		20.83	0.07	22.21	NA	21	0.33	22.01	0.29	21.89	1.03	21.72	NA	22.82	0.38	21.82	0.29	23.23	0.34	0.028
679.015	0.08		24.27	0.07	25.42	0.21	24.93	0.15	25.68	0.32	25.01	0.34	25.55	0.3	25.97	0.09	25.85	0.14	26.06	0.23	0.001
843.023	0.08		21.74	0.24	23.41	0.38	22.58	0.21	23.68	0.29	23.12	0.98	23.48	0.32	24.57	0.25	23.94	0.27	24.46	0.11	0.004
1275.02	0.08		20.49	0.49	23.12	0.17	21.82	0.28	23.32	0.42	22.22	0.53	23.24	0.33	23.82	0.08	24.05	0.33	23.8	0.13	0
761.019	0.08		23.05	0.03	24.32	0.28	23.78	0.13	24.58	0.3	24.02	0.56	24.51	0.26	25.01	0.1	24.77	0.29	25.04	0.04	0.002
433.005	0.08		25.12	0.04	25.79	0.02	25.55	0.01	25.86	0.08	25.56	0.13	25.87	0.01	26.08	0.08	26.11	0.05	26.05	0.18	0
515.009	0.08		26.25	0.08	27.02	0.05	26.71	0.03	27.1	0.11	26.62	0.05	27.12	0.02	27.27	0.21	27.35	0.04	27.28	0.21	0
720.017	0.08		20.21	0.05	22.58	0.31	20.79	0.39	22.81	0.38	21.78	1.01	22.58	NA	23.52	0.03	23.39	0.38	23.1	0.19	0.001
597.012	0.08		25.75	0.06	26.65	0.09	26.26	0.06	26.79	0.14	26.24	0.04	26.78	0.09	26.97	0.2	26.97	0.07	26.95	0.18	0
612.986	0.08		18	NA	20.57	0.2	18.87	0.72	20.21	0.13	19.98	0.38	19.94	0.16	21.46	0.13	21.71	0.18	22.1	0.39	0.004
530.983	0.08		19.62	0.4	21.54	0.17	20.01	0.17	21.17	0.33	20.83	0.03	20.99	0.06	22.24	0.02	22.44	0.24	22.85	0.28	0
448.98	0.08		19.39	0.44	21.05	0.04	19.89	0.45	20.85	0.18	20.64	0.3	20.86	0.04	21.81	0.04	22.02	0.22	22.23	0.32	0
453.168	0.08		23.75	0.05	23.96	0.06	23.72	0.05	23.98	0.06	24.27	0.12	24.08	0.1	24.33	0.01	24.06	0.01	25.08	0.1	0
867.373	0.08		22.42	0.03	22.5	0.24	22.35	0.02	22.83	0.05	23.41	0.34	22.85	0.29	23.12	0.13	22.29	0.34	24.55	0.11	0
514.317	0.09		22.17	0.08	21.85	0.03	21.84	0.08	21.65	0.07	21.77	0.35	21.77	0.06	20.78	0.76	22.27	0.06	22.01	0.22	0.047
302.246	0.39		21.25	0.17	20.96	0.07	21.47	0.14	20.95	0.28	21.02	0.02	21.42	0.09	21.24	0.02	20.55	0.11	20.81	0.06	0.003
304.301	0.33		23.7	0.1	23.29	0.08	21.69	0.07	25.14	0.04	25.11	0.39	23.82	0.01	25.44	0.2	25.03	0.04	24.43	0.1	0
332.332	0.38		23.38	0.07	22.85	0.1	21.23	0.05	25.05	0.06	24.92	0.61	23.53	0.11	25.52	0.28	24.96	0	24.38	0.1	0
388.318	0.37		23.3	0.02	23.2	0.01	23.58	0.03	23.01	0.2	23.33	0.26	23.34	0.01	22.68	0.02	22.51	0.2	22.72	0.12	0
413.267	0.46		20.36	0.19	20.44	0.26	18.64	0.02	19.81	0.28	20.68	0.25	18.36	0.25	19.91	0.18	20.14	0.39	17.45	0.43	0
424.427	0.53		16.06	0.52	17.14	NA	18.44	0.23	16.91	0	17.91	NA	17.93	0.53	18.46	0.64	17.27	0.28	18.65	NA	0.005
434.246	0.16		20.82	0.14	20.51	0.02	20.73	0.27	20.78	0.01	22.25	1.17	21.04	0.16	20.56	0.01	20.44	0.2	22.78	0.87	0.025
488.302	0.1		23.01	0.13	24.46	0.24	24.82	0.04	22.39	0.22	22.69	0.17	23.35	0.29	23.7	0.07	23.03	0.18	25.03	0.36	0
496.341	0.4	LPC 16:0	25.09	0.05	25.61	0.34	24.23	0.11	25.61	0.37	25.87	0.33	24.69	0.18	25.03	0.34	25.7	0.18	25.62	0.5	0.012
502.012	0.28		16.95	NA	20.49	0.44	20.97	0.1	17.2	1.61	17.95	0.15	16.32	NA	20.39	0.19	16.87	NA	19.4	0.19	0.048
518.323	0.4	16:0 LPC (NA+)	21.68	0.03	22.06	0	20.66	0.28	21.77	0.01	21.83	0.22	21.12	0.04	20.74	0.24	22.02	0.08	21.66	0.21	0
521.505	0.38		21.01	0.28	20.57	0.21	21.06	0.18	20.79	0.01	21.04	0.06	21.18	0.07	21.06	0.06	20.68	0.15	20.75	0.09	0.04
522.357	0.4	LPC 18:1	23.18	0.02	23.7	0.34	22.41	0.2	24.36	0.48	23.85	0.28	22.88	0.17	23.28	0.36	24.24	0.14	24.34	0.48	0.004
523.521	0.4		21.97	0.08	21.82	0.23	22.01	0.13	22.18	0.06	22.3	0.18	22.24	0.19	22.37	0.02	21.5	0.33	21.98	0.22	0.011
524.372	0.44	LPC 18:0	24.07	0.14	23.83	0.37	22.61	0.07	24.22	0.31	24.04	0.17	23	0.11	23.64	0.17	24.16	0.08	23.83	0.35	0.002
533.505	0.37		22.67	0.32	22.05	0.16	22.75	0.13	22.2	0.38	22.2	0.13	22.83	0.03	22.12	0.15	22.12	0.2	22.09	0.03	0.025
535.521	0.4		23.61	0.22	23.16	0.17	23.73	0.11	23.55	0.16	23.63	0.03	23.91	0.04	23.66	0.09	23.35	0.15	23.44	0.01	0.011
548.302	0.38		21.33	0.02	21.16	0.31	21.78	0.01	20.2	0.38	20.65	0.01	21.11	0.33	20.99	0.4	20.24	0.24	21.54	0.45	0.009
559.521	0.39		24.93	0.11	24.85	0.14	25.03	0.09	25.26	0.09	25.44	0.26	25.23	0.14	25.52	0.22	24.57	0.13	25.07	0.28	0.019
577.568	0.43		18.52	0.38	17.54	NA	17.85	0.66	17.78	NA	19.08	0.11	18.99	0.37	18.53	0.36	17.19	0.78	18.06	0.09	0.049
581.503	0.39		22.5	0.11	22.36	0.08	22.61	0.09	22.61	0.04	22.78	0.19	22.75	0.01	22.88	0.28	21.96	0.02	22.47	0.1	0.006
583.506	0.37		21.31	0.37	21.06	0.36	21.38	0.04	21.4	0.4	21.74	0.45	21.17	0.29	20.89	0.54	18.32	0.04	19.69	1.91	0.043
589.328	0.38		22.21	0.15	22.24	0.05	23.02	0.02	18.77	0.89	19.16	1.71	22.18	0.03	19.4	0.08	19.39	0.6	20.69	0.28	0.002
593.526	0.32		21.6	0.38	21.3	0.39	21.67	0.01	21.34	0.01	21.65	0.15	21.48	0.17	21.47	0.03	19.78	0.37	21.27	0.38	0.002
605.323	0.36		19.2	0.22	19.32	0.09	19.28	0.01	18.65	0.1	18.92	0.24	19.25	0.05	18.51	0.42	16.72	NA	20.74	0.33	0
609.521	0.38		20.32	0.83	19.47	0.01	20.71	0.56	19.09	0.2	19.38	0.48	20.3	0.04	17.97	0.58	18.82	0.84	18.86	0.3	0.007
627.569	0.71		19.32	0.12	19.12	0.36	19.66	0.35	18.56	0.25	19.57	NA	19.99	0.11	18.97	0.6	19.5	0.26	20.02	0.04	0.023
635.611	0.41		19.26	0.1	19.69	0.33	19.18	0.95	18.93	0.42	19.4	0.88	20.3	0.31	20.75	0.12	19.54	0.13	21.52	0.15	0.017
648.631	0.73	Cer(d18:1/24:1)	20.89	0.06	20.66	0.28	21.23	0.06	20.8	0.14	20.52	0.14	21.41	0.2	20.92	0.1	21.58	0.18	22.15	0.34	0.001
650.646	0.79	Cer(d18:1/24:0)	20.61	0.13	20.06	0.45	20.72	0.05	20.31	0.1	20.15	0.18	20.98	0.21	20.18	0.43	21.14	0.16	21.35	0.17	0.01
654.334	0.42		20.46	0.14	20.03	0.44	20.65	0.08	21.11	0.56	22.91	0.25	21.21	0.23	21.09	1.07	20.66	0.1	22.69	0.06	0.004
667.575	0.49	PC(O-14:0/O-14:0)	18.43	0.44	18.39	NA	18.82	0.07	18.8	NA	18.8	0.12	18.73	0.04	18.83	0.4	17.47	0.63	18.24	NA	0.004
675.545	0.58	SM (d16:1/16:0)	23.94	0.12	23.74	0.11	24.06	0.01	23.97	0.26	23.37	0.74	24.04	0.03	23.98	0.22	23.12	0.21	22.75	0.05	0.02
677.561	0.59	SM (d16:0/16:0)	22.63	0.12	22.66	0.14	22.78	0.12	22.45	0.07	22.39	0.46	22.95	0.08	22.47	0.17	22	0.13	21.22	0.33	0.002
678.509	0.58		23.05	0.05	23.59	0.02	22.62	0.01	23.17	0.08	23.41	0.55	22.83	0.13	23.01	0.04	23.58	0.09	23.27	0.1	0.021
680.482	0.62		25.81	0.19	25.27	0.01	26.02	0.09	25.73	0.06	25.05	0.17	26.03	0.07	26.16	0.16	25.57	0.02	26.01	0.23	0.001
688.605	0.8	CE 20:5	21.28	0.22	19.53	0.17	18.41	0.68	20.96	0.36	19.17	1.42	19.49	0.25	19.81	1.28	20.14	0.3	16.94	0.94	0.021
689.561	0.6	SM (d16:1/17:0)	25.12	0.15	24.94	0.07	25.17	0.03	25.05	0.04	24.71	0.34	25.07	0.02	24.94	0.11	24.51	0.01	24.07	0.21	0.002
697.66	0.49		19.94	0.01	19.82	0.66	20.61	0.07	19.84	0.45	20.18	0.21	20.2	0.15	21.01	0.16	20.05	0.24	20.93	0.01	0.031
701.561	0.58	SM (d16:1/18:1)	24.36	0.14	24.09	0.05	24.28	0.03	24.32	0.2	23.79	0.59	24.32	0.03	24.27	0.22	23.48	0.17	23.05	0.04	0.007
703.577	0.63	SM (d16:1/18:0)	27.46	0.16	27.34	0.02	27.41	0.11	27.45	0.06	27.1	0.32	27.42	0.02	27.34	0.13	26.83	0.04	26.55	0.17	0.004
704.524	0.58		25.06	0.1	25.6	0.06	24.94	0.01	24.96	0.05	25.47	0.25	24.99	0.07	24.91	0.07	25.95	0.04	25.74	0.12	0
705.593	0.64	SM (d16:0/18:0)	22.91	0.17	22.62	0.77	23.73	0.39	22.08	0.65	22.91	NA	23.86	0	22.74	0.44	22.45	0.4	21.62	0.32	0.018
706.541	0.62	PC 30:0	25.14	0.13	25.29	0.06	24.63	0.13	25.21	0.04	25.18	0.23	24.57	0.07	25	0.13	25.75	0.03	25.6	0.12	0
706.685	0.73		20.37	0.11	20.18	0.26	20.61	0.04	19.93	0.17	19.7	0.39	20.71	0.16	20.09	0.09	20.53	0.14	20.96	0.16	0.005
718.506	0.32		22.09	0.05	21.59	0.27	19.92	0.02	23.2	0.05	23.86	0.5	22.43	0.22	23.63	0.24	23.18	0.11	24.01	0.18	0
718.54	0.59		24.63	0.04	25.12	0.03	24.96	0.09	24.54	0.04	25.02	0.04	24.9	0.06	24.44	0.01	25.11	0.05	24.99	0.16	0
720.592	0.71		20.74	0.06	20.75	0.2	19.88	0.17	21.05	0.23	21.1	0.12	20.74	0.14	20.79	0.03	20.95	0.25	20.65	0.59	0.04
728.524	0.56	PC 32:3	22.27	0.22	23.16	0.15	22.41	0.02	22.14	0.2	23.15	0.04	22.47	0.13	22.08	0.05	23.53	0.08	22.94	0.31	0
730.54	0.58	PC 32:2	26.83	0.08	27.51	0.05	27.21	0.04	26.74	0	27.44	0.12	27.27	0.11	26.71	0.02	27.54	0.01	27.32	0.19	0
731.609	0.68	SM(d18:1/18:0)	24.02	0.13	23.73	0.17	23.62	0.05	23.87	0.04	23.32	0.34	23.6	0.04	23.98	0.16	22.74	0.02	21.74	0.31	0
732.556	0.61	PC 32:1	28.68	0.08	29.02	0.06	29.14	0.05	28.65	0.04	28.91	0.17	29.04	0.13	28.53	0.09	28.91	0	28.92	0.13	0.006
734.571	0.68	PE 35:0	27.21	0.2	27.19	0.11	26.67	0	27.13	0.06	27.15	0.25	26.78	0.05	27.21	0.11	27.96	0.01	27.79	0.15	0
738.509	0.59	PE 36:5	21	0.95	20.68	0.81	21.61	0.23	20.73	0.26	21.01	0.36	21.8	0.04	20.66	0.34	19.33	0.56	19.34	NA	0.026
742.652	0.84		21.12	0.29	19.69	0.2	20.01	0.09	20.35	0.33	20.7	NA	20.16	0.12	20.22	NA	20.61	0.06	18.58	0.09	0
744.556	0.6	PE 36:2	24.19	0.05	24.55	0.01	24.49	0.06	24.16	0.04	24.52	0.04	24.44	0.02	24.07	0.03	24.53	0.08	24.29	0.17	0.001
744.593	0.67	PC (16:0e/18:2;16:0p/18:1)	21	0.19	20.89	0.01	19.82	0.74	21.5	0.08	21.23	0.42	20.94	0.2	20.96	0.09	20.5	0.28	19.62	0.62	0.019
746.572	0.7	PE 36:1	22.49	0.15	22.36	0.02	22.09	0.06	22.39	0.1	22.1	0.22	21.92	0.05	22.41	0.11	22.09	0.06	21.96	0.16	0.015
746.609	0.67	PC (16:0e/18:1;16:0p/18:0)	22.4	0.13	22.42	0.08	22.03	0.19	22.64	0.13	22.48	0.09	22.24	0.04	22.42	0.02	21.18	0.26	21.16	0.12	0
748.588	0.68	PE 36:0	24.91	0.15	25.02	0.03	25.05	0.01	24.84	0.05	24.82	0.16	24.97	0.03	24.83	0.01	24.67	0.03	24.59	0.14	0.021
756.556	0.6	PC 34:3	25.88	0.03	26.54	0.02	26.45	0.07	25.85	0.04	26.53	0.07	26.48	0.07	25.77	0.11	26.43	0.06	26.35	0.17	0
758.571	0.61	PC 34:2	27.66	0.07	27.93	0.07	27.92	0.04	27.71	0.06	27.89	0.09	27.82	0.12	27.6	0.05	27.85	0.02	27.77	0.12	0.04
759.64	0.71	SM (d18:1/20:0)	22.89	0.05	22.86	0.08	22.39	0.05	22.89	0.08	22.78	0.07	22.28	0.14	22.79	0.01	22.38	0.07	21.59	0.5	0.003
762.509	0.57		21.96	0.23	22.41	0.05	22.52	0.09	22.05	0.16	22.31	0.06	22.45	0.11	22	0.1	22.09	0.09	21.77	0.33	0.026
762.603	0.72	PC 34:0	24.47	0	24.34	0.26	23.46	0.04	24.46	0.12	24.56	0.15	23.79	0.16	24.47	0.13	25.72	0.14	25.73	0.39	0
764.525	0.6	PE 38:6	24.11	0.14	23.83	0.12	24.13	0.09	23.99	0.13	23.33	0.13	24.01	0.06	24.07	0.18	23.34	0.23	23.15	0.25	0.001
766.54	0.57	PE 38:5	20.4	0.06	19.71	0.08	19.27	0.19	20.62	0.16	19.66	0.17	19.16	0.35	20.47	0.11	19.76	0.05	19.22	0.6	0.004
766.694	0.82		21.65	0.15	22.42	0.09	22.49	0.01	21.22	0.02	22.31	0.42	22.7	0.11	20.15	1.4	22.51	0.17	22.09	0.2	0.026
768.556	0.59	PE 38:4	23.74	0.07	23.28	0.06	23.17	0.16	23.57	0.07	23.07	0.01	23.1	0.16	23.61	0.1	22.94	0.15	22.85	0.23	0.001
768.557	0.65	PC 35:4	24.69	0.12	24.44	0.06	23.88	0.03	24.67	0.1	24.26	0.16	23.95	0.01	24.59	0.06	23.92	0.08	23.28	0.19	0
770.572	0.61	PC 35:3	20.86	1.12	22.28	0.07	23.04	0.01	20.37	1.33	21.9	0.05	22.77	0.11	20.12	0.13	21.47	0.23	21.62	0.85	0.034
770.572	0.68	PE 38:3	23.9	0.16	23.43	0.02	23.54	0.03	23.7	0.13	22.85	0.09	23.38	0.04	23.88	0.05	22.54	0.03	22.27	0.05	0
773.656	0.72		22.42	0.02	22.33	0.17	21.52	0.21	22.4	0.12	22.24	0.01	21.81	0.11	22.33	0.03	21.87	0.1	20.84	0.88	0.022
774.604	0.67	PC 35:1	26.12	0.09	26.01	0.06	26	0	26.15	0.07	25.92	0.08	25.99	0	26.05	0.06	25.59	0	25.51	0.08	0
778.54	0.56	PC 36:6	23.88	0.07	23.6	0.14	22.81	0.01	23.99	0.16	23.77	0.27	23.02	0.12	23.82	0.12	23.98	0.14	23.33	0.43	0.004
780.555	0.59	PC 36:5	27.49	0.09	26.85	0.05	26.19	0.08	27.55	0.07	26.88	0.12	26.31	0.14	27.44	0.11	26.96	0.06	26.61	0.23	0
782.572	0.61	PC 36:4	28.18	0.09	27.51	0.09	27.52	0.05	28.15	0.03	27.35	0.06	27.45	0.08	28.12	0.03	27.24	0.01	27.21	0.11	0
783.576	0.59		21.25	0.13	21.27	0.1	20.49	0.33	21.2	0.03	21.47	0.22	20.79	0.29	21.22	0.32	21.46	0.2	20.89	0.19	0.035
784.587	0.64	PC 36:3	27.15	0.08	27.55	0.02	27.84	0.02	27.11	0.02	27.39	0.11	27.79	0.01	27.04	0.03	27.19	0.02	27.34	0.15	0
785.591	0.61		22.09	0.24	21.4	0.21	21.42	0.2	22.1	0.14	21.45	0.01	21.18	0.06	22.05	0.13	21.46	0.01	21.12	0.21	0.002
785.656	0.69	SM (d16:1/24:1)	24.14	0.02	24.14	0.06	23.86	0.01	24.06	0.03	23.98	0.19	23.89	0.01	24.13	0.03	23.45	0.04	21.81	0.16	0
787.607	0.64		22.4	0.48	22.88	0.09	23.3	0.06	22.26	0.16	22.51	0.24	22.93	0.03	22.21	0.11	22.38	0.04	22.75	0.15	0.014
790.541	0.6		22.37	0.18	22.5	0.16	22.74	0.18	22.28	0.17	22.35	0.03	22.5	0.05	22.43	0.08	22.17	0.11	21.89	0.06	0.009
792.556	0.58		22.56	0.14	21.93	0.13	21.45	0.06	22.51	0.19	21.93	0.05	21.61	0.2	22.41	0.12	21.8	0.22	21.46	0.43	0.003
792.556	0.64		22.55	0.16	21.88	0.07	22.22	0.04	22.29	0.23	21.71	NA	21.68	0.08	22.55	0.14	21.42	0.14	21.22	0.34	0.001
792.71	0.81	TAG 46:2	23.29	0.03	23.83	0.06	23.89	0.05	22.89	0.08	23.72	0.37	24.11	0.12	22.33	0.74	23.91	0.19	23.43	0.21	0.009
794.572	0.59		23.09	0.16	22.48	0.09	22.08	0.22	23.19	0.08	22.46	0.1	21.93	0.06	23.09	0.06	22.21	0.12	21.69	0.14	0
794.725	0.86	TAG 46:1	24.02	0.01	24.32	0.03	24.59	0.03	23.73	0.05	24.33	0.46	24.63	0.02	23.27	0.57	24.4	0.02	24.21	0.04	0.018
798.604	0.65	PC 37:3	22.08	0.22	22.45	0.1	22.93	0.07	22.03	0.13	22.19	0.04	22.82	0.08	22.15	0.11	22.02	0.13	22.52	0.17	0.001
799.671	0.71	SM (d17:1/24:1)	24.22	0.01	24.26	0.12	23.51	0.04	24.18	0.18	24.31	0.01	23.75	0.09	24.12	0.07	23.83	0.16	23.15	0.51	0.006
800.619	0.66		22.46	0.05	22.56	0.09	22.24	0.18	22.67	0.02	22.73	0.05	22.16	0.05	22.35	0.03	22.2	0.05	21.81	0.05	0
804.556	0.57	PC 38:7	24.5	0.13	24.44	0.03	24.21	0.01	24.57	0.07	24.5	0.12	24.23	0.11	24.49	0.07	24.51	0.02	23.96	0.25	0.017
806.572	0.6	PC 38:6	28	0.06	27.82	0.03	27.43	0.07	27.99	0.02	27.84	0.1	27.39	0.06	27.9	0.07	27.8	0.04	27.54	0.15	0
806.712	0.54		19.99	0.07	19.83	0.06	20.26	0.01	19.94	0.02	19.69	0.41	19.93	0.08	19.31	0.49	17.64	0.03	18.94	NA	0
807.72	0.82	SM (d18:0/22:0)	NA	NA	18.99	0.18	19.63	0.15	NA	NA	17.98	0.59	18.82	0.06	NA	NA	19.07	0.57	19.58	0.13	0.001
808.588	0.61	PC 38:5	26.58	0.03	25.83	0.11	25.65	0.08	26.68	0.05	25.73	0.05	25.58	0.07	26.6	0.01	25.66	0.01	25.49	0.12	0
810.53	0.53		19.87	0	20.26	0.61	19.22	0.22	19.97	0.32	20.94	0.31	19.98	0.2	19.66	0.31	20.14	0.29	19.89	NA	0.029
810.603	0.64	PC 38:4	26.62	0.03	26.24	0.02	26.3	0.03	26.64	0.03	26.07	0.06	26.27	0.06	26.64	0.05	26.05	0.05	26.12	0.08	0
811.672	0.68	SM (d18:1/24:2)	24.06	0.01	24.1	0.02	23.64	0.01	23.94	0.01	24.02	0.07	23.7	0.04	24.04	0.04	23.25	0.05	22.38	0.01	0
812.619	0.67	PC 38:3	26.55	0.02	26.57	0.05	26.86	0.04	26.52	0.01	26.38	0.01	26.8	0.01	26.52	0.14	26.22	0.04	26.42	0.06	0
813.687	0.73	SM (d18:1/24:1)	26.35	0.02	26.53	0.09	25.88	0.26	26.36	0.13	26.61	0.15	26.2	0.1	26.29	0.13	26.07	0.1	25.57	0.38	0.013
814.635	0.69	PC 38:2	22.17	0.29	23.25	0.03	23.19	0.06	21.92	0.25	23.16	0.09	23.15	0.03	21.92	0.17	23.17	0.07	23.49	0.06	0
815.639	0.68		21.18	0.03	21.24	0.17	20.02	0.33	21.14	0.22	21.22	0.19	20.73	0.05	21.13	0.1	21.06	0.06	20.38	0.24	0.002
815.703	0.76	SM (d18:1/24:0)	24.68	0.13	24.85	0.25	23.92	0.21	24.78	0.36	25.02	0.38	24.49	0.53	24.44	0.16	24.18	0.44	23.35	0.53	0.029
818.572	0.59		20.66	0.1	19.42	0.33	NA	NA	20.83	0.18	20	0.52	NA	NA	20.72	0.42	19.26	0.8	NA	NA	0.003
818.725	0.81	TAG 48:3	23.72	0.03	23.99	0.02	24.07	0.04	23.31	0.14	23.86	0.3	24.24	0.11	22.83	0.68	24.07	0.13	23.57	0.12	0.021
820.741	0.85	TAG 48:2	25.28	0	25.62	0.06	25.83	0.01	24.99	0.1	25.51	0.23	25.85	0.02	24.71	0.44	25.56	0	25.41	0	0.004
830.572	0.58	PC 40:8	22.66	0.11	22.68	0.07	22.4	0.05	22.75	0.11	22.5	0.23	22.53	0.13	22.72	0.03	22.55	0.07	21.94	0.06	0.003
832.587	0.6	PC 40:7	25.41	0.04	25.42	0.06	24.93	0.07	25.51	0.03	25.52	0.11	24.96	0.06	25.39	0.12	25.41	0.04	25	0.09	0
833.737	0.81	SM(d18:0/24:1)	20.01	1	21.88	0.15	22.38	0.07	20.35	0.61	21.52	0	22.06	0.16	20.66	0.18	21.64	0.24	21.9	0.02	0.007
834.603	0.63	PC 40:6	25.48	0.01	25.13	0.06	24.88	0.09	25.41	0.16	24.96	0.08	24.89	0.16	25.54	0.11	25.37	0.09	25.31	0.07	0.001
834.757	0.87	TAG 49:2	23.4	0.09	23.51	0.06	23.9	0.03	23.02	0.19	23.29	0.41	23.85	0.01	22.56	0.67	23.43	0.04	23.16	0.05	0.041
838.562	0.55		23.58	0.04	23.62	0.06	22.38	0.11	23.7	0.16	23.86	0.25	22.98	0.27	23.59	0.21	23.34	0.07	22.89	0.57	0.01
842.581	0.51		23.71	0.04	23.41	0.22	23.88	0.04	23.65	0.03	23.52	0.01	23.83	0.03	23.96	0.07	23.82	0.03	23.82	0.18	0.016
846.444	0.25		27.19	0.06	27.05	0.14	27.21	0.1	27.41	0.19	28.18	0.48	27.27	0.11	27.55	0.35	26.49	0.14	28.37	0.21	0.002
846.756	0.85	TAG 50:3	25.55	0.05	25.74	0.09	25.94	0.03	25.22	0.17	25.58	0.25	25.93	0	24.95	0.5	25.67	0.04	25.46	0.05	0.028
851.399	0.25		24.25	0.06	24.26	0.24	24.23	0.2	24.69	0.25	25.43	0.64	24.49	0.19	25.07	0.49	23.84	0.42	25.97	0.23	0.005
852.556	0.55		18.28	0.17	16.84	0.84	NA	NA	19.26	0.11	18.55	0.65	NA	NA	19.2	0.32	19.53	0.09	18.25	NA	0.011
854.571	0.57	PC 42:10	21.62	0.16	20.8	0.04	19.75	0.13	21.81	0.19	20.99	0.46	19.97	0.19	21.84	0.23	21.15	0.13	19.85	0.51	0
856.588	0.58		21.73	0.05	19.97	0.46	NA	NA	21.63	0.15	19.4	1.12	NA	NA	21.8	0.28	20.1	0.28	NA	NA	0.007
859.752	0.81		20.08	0.94	21.93	0.13	22.5	0.05	20.28	0.53	21.44	0.08	22.17	0.26	20.64	0.08	21.61	0.34	21.98	0.05	0.003
862.6	0.38		21.58	0.28	21.38	0.44	18.97	1.11	22.72	0.19	22.76	0.74	21.69	0.32	23.33	0.5	22.37	0.11	23.06	0.28	0.002
864.577	0.56		20.17	0.29	19.76	0	18.48	0.08	20.12	0.21	19.87	0.41	19.25	0.55	20.03	0.21	19.15	0.38	19.01	NA	0.01
864.804	0.97	TAG 51:1	21.54	0.42	19.6	0.08	22.33	0.05	18.46	1.58	21.8	NA	22.46	0.08	19.1	NA	21.15	0.18	19.87	0.6	0.006
876.562	0.58		23.24	0.11	22.58	0.05	22.61	0.08	23.21	0.2	22.33	0.3	22.48	0.05	23.22	0.01	22.65	0.12	22.49	0.1	0.001
878.572	0.56	PC 44:12	20.53	0.01	20.19	0.05	18.51	0.08	20.48	0.11	20.19	0.27	19.4	0.11	20.25	0.13	20.96	0.06	18.58	NA	0.025
884.545	0.53		24.51	0	23.43	0.34	21.29	0.06	24.71	0.25	23.86	0.51	21.86	0.18	24.68	0.3	23.85	0.27	22.44	0.67	0
887.471	0.25		22.61	0.15	22.17	0.14	22.47	0.56	22.57	0.22	23.07	0.34	22.36	0.33	22.45	0.32	21.24	0.24	22.94	0.16	0.015
889.501	0.53		19.48	0.05	17.84	0.43	NA	NA	19.49	0.24	17.71	1.11	NA	NA	19.54	0.09	18.41	0.4	NA	NA	0.02
894.757	0.82	TAG 54:7	23.72	0.02	22.09	0.05	21.73	0.08	23.23	0.24	21.86	0.53	22.1	0.14	22.68	0.93	21.99	0.19	20.98	0.11	0.004
896.773	0.84	TAG 54:6	22.96	0	21.37	0.03	21.66	0.13	22.47	0.2	21	0.68	21.66	0.07	22.17	0.77	21.33	0.13	20.45	0.2	0.006
900.562	0.57		21.13	0.19	21.26	0.06	18.88	0.38	21.24	0.15	21.29	0.19	19.05	0.45	20.88	0.42	22.24	0	21.21	0.74	0
902.578	0.58		23.43	0.13	23.01	0.05	22.25	0.16	23.48	0.17	22.88	0.16	22.29	0.14	23.5	0.04	23.34	0.06	22.81	0.14	0
918.581	0.42		19.8	0.64	19.89	NA	19.45	1.11	21.14	0.85	23.22	0.82	20.99	0.28	22.04	1.13	20.05	0.13	22.4	0.94	0.02
920.773	0.82	TAG 56:8	23.49	0.05	21.85	0.07	21.29	0.1	23.01	0.28	21.59	0.57	21.62	0.05	22.57	0.86	21.69	0.15	20.55	0.09	0.002
921.747	0.8		21.79	0.21	22.09	0.05	22.66	0.11	21.77	0.06	21.65	0.43	22.52	0.01	21.76	0.19	22.02	0.09	21.92	0.02	0.008
922.788	0.86	TAG 56:7	24.38	0.09	22.61	0.09	22.11	0.42	23.96	0.29	22.23	0.9	22.49	0.07	23.59	0.7	22.62	0.08	21.56	0.1	0.004
924.804	0.87	TAG 56:6	22.98	0.13	21.33	0.11	21.74	0.06	22.44	0.39	20.76	1.07	21.65	0.08	22.08	0.83	21.28	0	20.51	0.24	0.028
926.578	0.57		18.85	0.63	18.99	0.24	NA	NA	19.27	0.33	19.23	0	NA	NA	19.39	0.02	20.6	0.08	19.6	0.34	0.011
943.846	0.94		22.17	0.05	22.99	0.16	22.49	0.16	22.91	0.05	22.59	0.73	21.98	0.2	23.14	0.02	22.14	0.21	22.9	0	0.029
948.804	0.85	TAG 58:8	23.6	0.03	21.67	0.08	20.44	0.61	23.16	0.3	21.22	0.91	21.05	0.16	22.81	0.8	21.69	0	19.64	0.25	0.001
950.819	0.88		22.72	0.18	19.44	0.11	18.41	0.29	22.04	0.42	20.35	NA	18.88	0.47	20.98	2.01	20.35	0.03	NA	NA	0.01
1155.05	0.71		18.06	0.49	18.84	0.47	17.84	NA	NA	NA	19.38	0.22	18.98	0.35	18.14	0.1	19.93	0.23	20.08	0.52	0.004
1260.65	0.25		20.29	0.01	19.73	0.15	20.14	0.22	20.21	0.38	21.43	0.71	20.17	0.14	20.33	0.26	19.28	0.55	21.34	0.36	0.005
1263.17	0.85		22.41	0.08	21.67	0.13	22.73	0.17	22.27	0.25	21.61	0.83	22.63	0.1	21.19	1.01	21.85	0.36	20.72	0.25	0.047
1329.1	0.68		22.24	0.01	22.88	0.28	21.67	0.57	23.1	0.09	22.94	0.2	21.74	0.12	22.36	0.28	22.94	0.11	22.89	0.06	0.004
1342.93	0.62		24.97	0.26	24.4	0.28	25.15	0.05	25.06	0.2	24.76	0.33	24.73	0.38	25.76	0.22	24.83	0.04	25.61	0.07	0.014
1355.11	0.68		23.29	0.06	23.47	0.09	22.59	0.06	23.49	0.02	23.66	0.27	22.69	0.02	23.31	0.14	23.02	0.12	22.52	0.12	0
1357.13	0.7		NA	NA	20.31	0.24	19.23	0.65	21.21	0.31	19.62	1.07	19.77	0.49	NA	NA	21.16	0.49	22.27	0.53	0.005
1371.82	0.54		19.46	0.09	19.77	0.11	19.03	0.05	19.64	0.13	19.56	0.42	18.82	0.4	18.81	0.26	18.07	0.48	18.71	NA	0.002
1373.83	0.59		22.46	0.19	22.47	0.23	22.96	0.04	22.7	0.24	21.9	0.43	22.78	0.04	22.4	0.08	21.66	0.24	21.65	0.2	0.003
1383.96	0.62		23.5	0.28	22.43	0.45	23.83	0.18	23.67	0.44	22.43	0.21	23.19	0.33	24.08	0.13	23.18	0.16	23.65	0.16	0.006
1421.03	0.98		22.57	0.22	23.07	0.17	22.04	0.08	22.69	0.04	22.83	0.03	22.53	0.2	22.62	0.05	22.55	0.05	21.35	0.13	0
1433.16	0.68		21.06	0.43	21.16	0.75	21.8	0.17	19.99	0.64	21.02	0.15	22.06	0.07	21.25	0.04	19.7	0.86	19.24	0.12	0.001
1434.17	0.68		20.34	0.32	20.53	0.65	20.48	0.01	20.18	0.23	20.01	0.43	19.93	NA	19.87	0.16	19.56	0.07	19.12	0.02	0.042
1435.13	0.62		22.25	0.08	22.59	0.03	23.2	0.39	21.65	1.19	22.29	0.22	23.11	0.03	22.12	0.25	21.25	0.63	20.83	0.52	0.019
1438.09	0.62		23.51	0.29	24.07	0.09	22.85	0.09	23.59	0.27	24.07	0.05	22.82	0.19	23.52	0.14	24.49	0.17	24.36	0.01	0
1443.31	0.85		22.73	0.02	22.91	0.01	23.29	0.1	22.27	0.23	22.69	0.66	23.46	0.06	21.36	1	22.97	0.02	22.29	0.15	0.04
1447.04	0.96		23.35	0.2	23.71	0.31	22.95	0.02	23.57	0.18	23.36	0.13	23.36	0.07	23.62	0.05	23.07	0.03	22.64	0.45	0.026
1449.14	0.63		22.58	0.17	22.84	0.41	22.38	0.18	22.99	0.09	23.02	0.26	22.24	0.06	22.74	0.37	21.87	0.19	21.51	0.05	0.003
1457.93	0.71		21.48	0.01	21.51	0.11	21.28	0.09	21.69	0.04	21.45	0.25	21.35	0	21.46	0.04	21.14	0.05	20.7	0.15	0.001
1459.01	0.56		21.63	0.26	21.23	0.05	20.33	0.01	21.87	0.14	21.86	0.58	20.59	0.03	21.88	0.53	21.54	0.15	21.46	0.78	0.046
1460.07	0.58		20.85	0.54	23.3	0.11	22.5	0.22	20.99	0.1	23.29	0.09	22.58	0	20.7	0.64	23.28	0.17	23	0.04	0
1464.11	0.62		25.88	0.13	26.5	0.15	26.64	0.08	25.87	0.18	26.51	0.01	26.47	0.1	25.76	0.04	26.4	0.12	26.51	0.01	0
1468.14	0.68		24.37	0.17	24.56	0.16	23.34	0.23	24.34	0.15	25.06	0.21	23.56	0.12	24.52	0.38	26.18	0.12	25.91	0.09	0
1471.04	0.91		21.28	0.48	22.18	0.24	20.32	0.31	22.11	0.32	21.55	0.87	20.35	0.08	22.1	0.03	21.42	0.09	21.22	0.57	0.023
1478.12	0.63		22.21	0.37	23.03	0.06	23	0.2	22.07	0.64	23.12	0.01	22.68	0.17	22.22	0.18	23.04	0.15	23.1	0.06	0.028
1482.15	0.68		21.86	0.31	22.4	0.24	21.63	0.13	21.89	0.08	22.82	0.25	21.8	0.1	21.83	0.56	22.99	0.15	22.73	0.02	0.006
1485.02	0.57		20.53	0.25	20.36	0.05	18.14	0.58	20.7	0.24	20.88	0.55	18.94	0.38	20.7	0.37	20.56	0.17	19.95	0.93	0.007
1486.09	0.59		20.55	0.9	23.26	0.13	22.56	0.23	19.57	0.08	23.29	0.29	22.65	0.01	19.68	0.73	23.22	0.04	22.96	0.04	0
1487.16	0.63		22.09	0.08	22.22	0	22	0	22.1	0.56	22.27	0.08	21.91	0.01	22.24	0.25	21.07	0.14	NA	NA	0.015
1490.12	0.62		25.99	0.09	26.61	0.15	26.68	0.11	26.07	0.2	26.66	0.04	26.49	0.11	25.98	0	26.59	0.1	26.61	0.03	0.001
1490.3	0.81		19.26	0.41	19.99	0.78	18.89	0.25	18.7	0.39	19.45	0.23	18.59	0.01	18.21	NA	19.62	0.59	17.71	0.42	0.019
1500.38	0.9		20.08	0.74	20.54	NA	20.62	0	20.66	0.31	19.58	0.86	20.97	0.21	18.85	NA	18.85	0.83	20.68	0.46	0.042
1504.14	0.65		22.44	0.09	23	0.21	23.23	0.12	22.51	0.12	22.9	0.05	22.99	0.03	22.67	0.1	23.01	0.01	22.91	0.03	0.002
1508.17	0.67		23.72	0.21	23.71	0.41	23.3	0.48	23.52	0.28	24.01	0.03	23.44	0.13	23.71	0.3	24.52	0.19	24.3	0.07	0.04
1510.09	0.59		23.54	0.25	23.87	0.15	22.87	0.23	23.46	0.11	23.92	0.31	23.08	0.07	23.44	0.32	23.92	0.17	23.64	0.04	0.013
1512.11	0.59		20.87	0.14	21.52	0.23	21.29	0.17	20.3	0.07	21.72	0.22	21.39	0.08	20.56	0.46	21.4	0.16	21.14	0.37	0.009
1514.13	0.61		25.34	0.08	24.77	0	24.86	0.07	25.29	0.24	24.75	0	24.94	0.04	25.37	0.03	24.74	0.15	24.83	0.14	0.001
1516.14	0.63		25.19	0	25.81	0.11	25.9	0.03	25.22	0.09	25.83	0.02	25.73	0.2	25.13	0.05	25.56	0.01	25.6	0.01	0
1517.15	0.64		20.35	0.09	20.12	0.44	20.71	0.42	19.89	0.32	21	0.25	19.19	0.76	19.55	0.48	19.79	0.12	20.78	0.15	0.036
1521.36	0.86		21.1	0.14	20.18	0.27	21.03	0.16	19.98	0.82	20.76	NA	21.56	0.09	20.33	NA	20.87	0.11	19.24	0.08	0.003
1524.2	0.72		20.45	0.12	19.75	0.97	NA	NA	20.53	0.18	20.95	0.25	19.16	NA	20.72	0.24	22.99	0.13	23.23	0.34	0.002
1528.14	0.65		25.33	0.02	25.26	0.13	24.98	0.22	25.5	0.24	25.1	0.23	25.11	0.29	25.24	0.01	25.03	0.11	24.33	0.1	0.01
1528.64	0.65		23.31	0.28	23.13	0.29	22.8	0.07	23.36	0.02	23.14	0.49	23	0.19	23.28	0.08	22.93	0.13	22.32	0.04	0.05
1530.16	0.64		23.63	0.08	23.86	0	23.93	0.16	23.54	0.1	23.91	0.03	23.85	0.13	23.65	0.05	23.75	0.11	23.66	0.02	0.02
1534.19	0.66		23.08	0.17	23.55	0.05	23.8	0.14	23.08	0.26	23.57	0.07	23.66	0.23	23.18	0.02	23.53	0.08	23.54	0.11	0.015
1536.11	0.65		22.73	0.22	22.18	0.14	NA	NA	22.81	0.11	22.46	0.61	NA	NA	22.79	0.63	20.42	0.9	NA	NA	0.002
1536.11	0.59		23.38	0.3	23.75	0.13	22.73	0.22	23.37	0.12	23.81	0.24	22.9	0.13	23.36	0.48	23.84	0.15	23.59	0.05	0.021
1540.14	0.61		25.33	0	25.12	0.12	24.96	0.01	25.35	0.12	25.04	0.08	24.71	0.14	25.37	0.1	25.11	0.15	24.96	0.04	0.001
1541.14	0.66		23.13	0.31	22.8	0.34	22.06	0.15	23.34	0.12	22.98	0.2	22.42	0.09	23.23	0.13	22.31	0.05	20.96	0.55	0.001
1542.16	0.62		24.47	0.14	24.87	0.08	24.9	0.09	24.62	0.17	24.9	0.09	24.71	0.2	24.41	0.01	24.58	0.03	24.65	0.07	0.032
1546.19	0.65		26.48	0.08	26.73	0.05	26.76	0.16	26.42	0.01	26.64	0.3	26.82	0.13	26.36	0.11	26.85	0.1	26.93	0.02	0.039
1547.1	0.6		21.25	0.1	21.54	0.18	20.05	0.09	21.47	0.53	21.18	0.38	19.86	0.02	21.52	0.19	20.37	0.43	19.61	0.31	0
1548.2	0.67		21.77	0.18	21.95	0.1	21.45	0.19	22.08	0.01	21.98	0.07	21.4	0.29	21.98	0.14	21.15	NA	21.08	0.17	0.003
1550.13	0.6		22.53	0.27	22.84	0.14	22.28	0.05	22.66	0.06	22.95	0.2	22.23	0.04	22.64	0.21	22.69	0.04	22.43	0.2	0.039
1554.15	0.65		23.3	0.31	23.15	0.1	22.8	0.15	23.42	0.02	23.1	0.01	22.84	0.18	23.44	0.09	22.82	0.11	22.25	0.19	0.002
1556.17	0.63		23.4	0.06	23.71	0	23.55	0.18	23.53	0.09	23.81	0.03	23.52	0.13	23.53	0.06	23.5	0.17	23.27	0.03	0.014
1558.19	0.67		22.68	0.15	22.39	0.29	21.76	0.11	22.63	0.29	22.54	0.57	21.82	0.07	22.6	0.37	22.14	0.11	21.67	0.11	0.046
1560.11	0.59		23.92	0.25	21.69	0.15	20.72	0.13	23.87	0.03	21.67	0.57	20.72	0.56	23.9	0.12	22.26	0.39	22.11	0.12	0
1560.2	0.66		22.89	0.35	23.39	0.06	23.73	0.2	22.99	0.11	23.4	0.19	23.63	0.23	22.89	0.06	23.03	0.13	23.26	0.03	0.014
1561.11	0.59		21.27	0.23	21.83	0.19	20.12	0.65	22.07	0.27	21.88	0.13	20.28	0.68	21.01	1.05	21.97	0.62	21.25	0.07	0.044
1564.14	0.61		24.65	0.01	22.94	0.64	23.28	0.4	24.07	0.1	21.99	0.2	23.01	0.05	24.63	0.13	21.83	0.25	22.33	0.37	0
1568.17	0.64		24.05	0.15	24.57	0.07	24.52	0.29	24.1	0.01	24.52	0.02	24.62	0.25	23.95	0.04	23.95	0.13	24.15	0.11	0.01
1570.19	0.64		25.12	0.22	24.46	0.04	24.37	0.22	25.22	0.06	24.16	0.09	23.97	0.23	25.34	0.17	24.26	0.02	24.31	0.08	0
1571.19	0.64		24.12	0.35	23.06	0.28	22.92	0.11	23.78	0.21	22.23	0.66	22.95	0.02	23.81	0.04	23.46	0.23	23.77	0.11	0.005
1572.11	0.6		22.17	0.09	22	0.05	20.69	0.08	22.14	0.07	21.87	0.44	20.82	0.04	21.94	0.18	21.25	0.24	20.87	0.17	0
1572.2	0.65		24.26	0.14	25.64	0.08	25.54	0.2	24.41	0.06	25.85	0.05	25.59	0.2	24.27	0.17	25.48	0.03	25.32	0.02	0
1575.29	0.73		22.18	0.01	22.27	0.06	21	0.61	22.33	0.23	22.66	0.35	21.69	0.13	22.25	0.22	22.65	0.25	22.4	0.21	0.01
1578.15	0.64		22.41	0.16	22.24	0.02	20.87	0.28	22.68	0.05	22.2	0.02	20.85	0.06	22.51	0.37	21.91	0.22	21.14	0.06	0
1580.17	0.63		22.3	0.25	21.06	0.31	20.61	0.64	21.97	0.6	20.72	0.62	20.05	0.12	21.92	0.85	21.77	0.19	21.79	0.15	0.031
1582.19	0.68		20.31	NA	20.28	0.05	21.48	0.5	20.06	0.65	19.34	NA	21.21	0.16	20.11	0.34	20.12	NA	19.21	0.46	0.048
1586.12	0.59		23.4	0.11	22.39	0.09	19.67	0.89	23.53	0	22.42	0.24	20.32	0.12	23.4	0.24	22.54	0.02	21.83	0.07	0
1586.22	0.67		23.1	0.26	23.18	0.02	23.15	0.17	23.15	0.03	23.11	0.01	23.1	0.22	22.92	0.22	22.55	0.08	22.64	0.06	0.035
1590.15	0.61		24.62	0.03	23.7	0.23	23.55	0.01	24.58	0.15	23.52	0.01	23.45	0.03	24.7	0.04	23.25	0.11	23.09	0.03	0
1596.2	0.64		24.56	0	23.85	0.08	23.75	0.12	24.74	0.12	23.7	0.05	23.68	0.05	24.73	0.07	23.83	0.04	23.65	0.09	0
1597.43	0.86		20.54	0.13	22.04	0.06	22.32	0.15	19.73	0.29	21.85	0.8	22.63	0.08	19.74	NA	22.05	0.14	22.02	0.08	0.02
1602.25	0.69		21.98	0.05	22.98	0.09	23.14	0.09	22.09	0.04	22.65	0.29	23.21	0.09	21.59	0.23	23.14	0.04	23.55	0.07	0
1612.14	0.6		25.21	0.08	24.78	0.14	24.16	0.05	25.09	0.15	24.76	0	23.87	0.16	25.14	0.13	24.66	0.08	24.35	0.14	0
1619.19	0.64		22.34	0.01	22.88	0.04	22.38	0.33	21.96	0.49	22.64	0.37	22.06	0.07	21.73	0.16	21.53	1.39	21.86	0.2	0.004
1620.2	0.64		21.32	0.68	20.18	0.12	19.9	NA	22.19	0.05	20.57	0.04	19.48	0.1	22.14	0.25	20.78	0.25	19.09	NA	0.05
1623.45	0.86		22.54	0.13	23.49	0.02	23.53	0.13	22.11	0.09	23.24	0.51	23.68	0.12	21.54	0.8	23.36	0.06	23.24	0.01	0.003
1624.23	0.67		22.45	0.56	21.86	0.27	23.45	0.38	22.48	0.02	21.69	0.07	23.27	0.36	22.27	0.21	21.99	0.01	22.28	0.44	0.011
1624.45	0.86		18.71	0.84	20.06	0.24	20.72	0.01	19.35	NA	19.14	0.89	21.22	0.49	18.16	0.19	19.27	0.73	20.26	0.38	0.012
1626.37	0.73		22.32	0.16	22.82	0.14	21.69	0.51	22.39	0.04	22.94	0.32	22.21	0.06	22.34	0.32	21.66	0.06	20.31	0.28	0
1630.4	0.78		19.17	0.74	20.84	0.43	17.8	1.29	20.16	0.48	20.8	0.47	19.32	0.63	19.69	0.73	18.35	0.72	NA	NA	0.031
1638.16	0.6		24.44	0.06	24.22	0.14	23.49	0.09	24.46	0.15	24.3	0.02	23.47	0.03	24.34	0.12	24.12	0.07	23.56	0.08	0
1649.47	0.86		23.32	0.04	23.89	0.01	24.26	0.07	22.87	0.14	23.66	0.62	24.16	0.01	22.49	0.65	23.76	0.03	23.67	0.02	0.011
1651.48	0.88		20.34	0.03	21.7	0	21.81	0.28	19.65	0.71	21.09	0.98	22.14	0.01	19.66	NA	21.42	0.19	21.32	0.04	0.044
1663.48	0.87		20.29	0.18	21.14	0	21.26	0.1	18.65	0.72	19.84	1.13	21.34	0.17	19.66	NA	20.78	0.12	20.44	0.29	0.022
1689.5	0.87		20.27	0.23	19.91	0.15	20.25	NA	18.64	0.77	20.83	NA	20.69	0.04	19.52	NA	19.23	0.65	17.96	0.3	0.001
1690.5	0.87		19.18	0.18	19.43	0.63	20.73	NA	18.32	0.14	18.3	NA	19.92	0.28	19.12	NA	18.79	0.58	19.95	0.11	0.028
1694.54	0.92		19.54	0.1	20.66	0.02	20.73	0.19	19.78	0.19	20.36	0.34	20.18	0.25	20.38	NA	20.13	0.09	20.05	0.53	0.039
1703.51	0.88		19.58	0.16	19.47	0.36	19.95	0.43	18.8	0.11	19.52	NA	19.98	0.29	19.06	NA	19.46	0.01	18.94	0.45	0.042
1716.52	0.87		19.37	0.74	18.09	0.3	19.58	0.32	17.77	0.83	18.36	NA	19.42	0.45	19.1	NA	18.44	0.97	17.57	0.71	0.049
1717.53	0.88		20.11	0.25	20.12	0.13	20.72	0.05	18.86	0.58	19.91	NA	20.9	0.1	19.33	NA	19.79	0.09	19.38	0.06	0.001
1720.55	0.91		20.46	0.32	20.84	0.4	21.16	0.25	20.29	0.38	20.18	0.73	20.4	0.4	20.13	NA	18.74	0.76	20.83	0.52	0.016
1744.41	0.8		17.88	0.64	18.56	0.22	18.39	0.54	17.28	0.17	17.69	NA	19.08	0.14	NA	NA	18.88	0.09	17.3	0.37	0.016
1752.52	0.86		21.67	0.18	18.51	0.74	NA	NA	21.03	0.42	19.02	NA	17.65	0.14	19.94	1.86	18.78	0.22	NA	NA	0.016
1761.11	0.58		21.06	0.12	19.61	0.14	NA	NA	21.31	0.41	19.16	0.17	NA	NA	21.34	0.02	20.48	0.07	20.12	0.02	0
1762.6	0.95		21.01	0.08	19.5	0.59	20.01	1.12	19.56	0.13	21.12	0.55	20.97	0.09	18.87	0.82	19.9	1.74	20.2	0.08	0.026
1783.58	0.89		22.21	0.4	19.18	0.86	20.33	0.07	19.04	0.94	20.21	NA	20.94	0.74	20.1	NA	19.66	0.54	18.02	0.84	0.008
1885.75	0.85		21.78	0.25	20.91	0.1	22.25	0.17	21.23	0.42	20.56	1.74	22.17	0.04	20.79	NA	21.32	0.01	19.12	0.7	0.048
3822.82	0.65		22.04	0.21	22.12	0.04	21	NA	22.69	0.18	21.85	0.29	20.71	0.08	22.31	0.28	20.46	0.69	20.79	NA	0.003
