# Supplementary material for: Temporal Proteome and Lipidome Profiles Reveal Hepatitis C Virus-Associated Reprogramming of Hepatocellular Metabolism and Bioenergetics
Source: PLoS Pathog. 2010 Jan 8;6(1):e1000719. doi: 10.1371/journal.ppat.1000719 (PMC2796172; doi:10.1371/journal.ppat.1000719)
Supplement: Table S4 — Top 5% of the bottlenecks identified from the combined lipidomics, proteomics inferred and protein-protein interaction network. Accompanying notes about the known or implicated roles of the identified bottlenecks in HCV response is also included. (0.03 MB XLS) [file ppat.1000719.s004.xls]

## Sheet: Sheet1
Top 5% of the bottlenecks identified from the combined lipidomics, proteomics inferred and protein-protein interaction network
Name	Betweeness	Description	IMAP host target	HCV/hepatocellular carcinoma Involvement	Reference/Notes
GRB2	0.057023	growth factor receptor-bound protein 2	HCV_NS5A	1	Cancer involvement: HCV target: Tan SL, Nakao H, He Y, Vijaysri S, Neddermann P, Jacobs BL, Mayer BJ, Katze MG. NS5A, a nonstructural protein of hepatitis C virus, binds growth factor receptor-bound protein 2 adaptor protein in a Src homology 3 domain/lig
EGFR	0.028907	epidermal growth factor receptor (erythroblastic leukemia viral (v-erb-b) oncogene homolog, avian)		1	Cancer involvement: HCV target: Mankouri J, Griffin S, Harris M. The hepatitis C virus non-structural protein NS5A alters the trafficking profile of the epidermal growth factor receptor. Traffic. 2008 Sep;9(9):1497-509
LIP_PE_38_6	0.022596	Glycerophosphoethanolamine (PE 38:6)			Glycerophospholipid metabolism (KEGG): Ether metabolism (KEGG)
KRT1	0.022391	keratin 1 (epidermolytic hyperkeratosis)			Complement activation (GO): CORE protein interacts with cytokeratins (Proteomic profiling of cellular proteins interacting with the hepatitis C virus core protein.)
RPS25	0.021133	Homo sapiens ribosomal protein S25 (RPS25), mRNA.			Pathogen target
EEF1A1	0.020626	eukaryotic translation elongation factor 1 alpha 1	HCV_NS3	1
SDF2L1	0.018366	stromal cell-derived factor 2-like 1			ER stress-inducible protein
RPL37A	0.018193	ribosomal protein L37a			TNF alpha/NF-kB Upregulation (Netpath)
HSPA8	0.017505	heat shock 70kDa protein 8			Antigen processing and presentation (KEGG): Pathogen target
YWHAG	0.017397	tyrosine 3-monooxygenase/tryptophan 5-monooxygenase activation protein, gamma polypeptide			Cell cycle (KEGG): Pathogen target
MBD3	0.017252	methyl-CpG binding domain protein 3		1	Noh EJ, Lim DS, Lee JS. A novel role for methyl CpG-binding domain protein 3, a component of the histone deacetylase complex, in regulation of cell cycle progression and cell death. Biochem Biophys Res Commun. 2009 Jan 16;378(3):332-7.
HMGB2	0.016982	high-mobility group box 2			TNF alpha/NF-kB Upregulation (Netpath)
SFRS1	0.016841	splicing factor, arginine/serine-rich 1 (splicing factor 2, alternate splicing factor)			Pathogen target: Known target of viruses
RPLP1	0.013881	Homo sapiens ribosomal protein, large, P1 (RPLP1), transcript variant 1, mRNA.
RPLP0	0.012956	ribosomal protein, large, P0		1	Identified in a screen of HCV carcinoma cells (Gene expression profiling of human HBV- and/or HCV-associated hepatocellular carcinoma cells using expressed sequence tags.)
LIP_PE_34_1	0.012657	Glycerophosphoethanolamine (PE 34:1)			Glycerophospholipid metabolism (KEGG): Ether metabolism (KEGG)
FN1	0.012616	fibronectin 1	HCV_NS3	1	Small cell lung cancer (KEGG): Cell communication: TGF beta receptor (Netpath): Pathogen target: Identified in a screen of HCV carcinoma cells (Gene expression profiling of human HBV- and/or HCV-associated hepatocellular carcinoma cells using expressed se
GSTK1	0.012266	glutathione S-transferase kappa 1			Drugtarget (Drugcards): HCV is known to interact with GSTs.
EEF1D	0.011664	eukaryotic translation elongation factor 1 delta (guanine nucleotide exchange protein)			Positive regulation of I-kappaB kinase/NF-kappaB cascade (KEGG): Pathogen target
FAU	0.010929	Finkel-Biskis-Reilly murine sarcoma virus (FBR-MuSV) ubiquitously expressed			TNF alpha/NF-kB Upregulation (Netpath): Regulation of apoptosis
FKBP3	0.010452	FK506 binding protein 3, 25kDa			NS5A is known to bind to FKBP6, FKBP38 (Hepatitis C virus non-structural protein NS5A interacts with FKBP38 and inhibits apoptosis in Huh7 hepatoma cells.): FK506 is an IFN-gamma inhibitor
LIP_TAG_46_1	0.010155	Triacylglycerol (TAG 46:1)			Glycerolipid metabolism (KEGG)
RPL31	0.010069	ribosomal protein L31			TNF alpha/NF-kB Upregulation (Netpath)
C9	0.010013	complement component 9		1	Changes in the acute phase complement component and IL-6 levels in patients with chronic hepatitis C receiving interferon alpha-2b.
EIF5	0.009793	eukaryotic translation initiation factor 5		1	Possible role in cell cycle. Known relationship with HCV (HCV and CSFV IRES domain II mediate eIF2 release during 80S ribosome assembly.): IL-6 Upregulation (Netpath)
HSPH1	0.00978	heat shock 105kDa/110kDa protein 1			IL-5 Upregulation (Netpath)
PSMD11	0.009637	proteasome (prosome, macropain) 26S subunit, non-ATPase, 11			Pathogen target
CSTF2	0.009236	cleavage stimulation factor, 3' pre-RNA, subunit 2, 64kDa
ATP5B	0.009024	ATP synthase, H+ transporting, mitochondrial F1 complex, beta polypeptide			Oxidative phosphorylation (KEGG)
HADHB	0.008903	hydroxyacyl-Coenzyme A dehydrogenase/3-ketoacyl-Coenzyme A thiolase/enoyl-Coenzyme A hydratase (trifunctional protein), beta subunit			Fatty acid metabolism (KEGG), mitochondria
EEF1G	0.008892	eukaryotic translation elongation factor 1 gamma		1	Identified in a screen of HCV carcinoma cells (Gene expression profiling of human HBV- and/or HCV-associated hepatocellular carcinoma cells using expressed sequence tags.)
IMMT	0.008799	inner membrane protein, mitochondrial (mitofilin)			TGF beta receptor Downregulation (Netpath)
PRPF40A	0.008565	PRP40 pre-mRNA processing factor 40 homolog A (S. cerevisiae)
YWHAQ	0.008531	tyrosine 3-monooxygenase/tryptophan 5-monooxygenase activation protein, theta polypeptide			Cell cycle (KEGG): Pathogen target
LIP_TAG_52_3	0.008487	Triacylglycerol (TAG 52:3)			Glycerolipid metabolism (KEGG)
HNRNPH3	0.008267	heterogeneous nuclear ribonucleoprotein H3
YWHAZ	0.008118	tyrosine 3-monooxygenase/tryptophan 5-monooxygenase activation protein, zeta polypeptide	HCV_CORE		Cell cycle (KEGG): anti-apoptosis (GO): Pathogen target
NUCB1	0.008069	nucleobindin 1	HCV_NS5A		Caspase regulation (Modulation of nucleobindin-1 and nucleobindin-2 by caspases.): B Cell Receptor Downregulation (Netpath): T Cell Receptor Upregulation (Netpath): Pathogen target
DCI	0.008053	dodecenoyl-Coenzyme A delta isomerase (3,2 trans-enoyl-Coenzyme A isomerase)			Fatty acid metabolism (KEGG): mitochondria (GO): IL-2 Downregulation (Netpath)
ACTN4	0.007886	actinin, alpha 4		1	Implicated in metastasis of hepatocellular carcinoma (Tetraspanin CD81-regulated cell motility plays a critical role in intrahepatic metastasis of hepatocellular carcinoma.): regulation of apoptosis (GO): Pathogen target
CYB5B	0.007826	cytochrome b5 type B (outer mitochondrial membrane)
TPX2	0.007779	TPX2, microtubule-associated, homolog (Xenopus laevis)			Involved in mitosis (GO)
RBMX	0.007766	RNA binding motif protein, X-linked			Pathogen target
EIF5B	0.00761	eukaryotic translation initiation factor 5B			Pathogen target
LIP_PE_38_3	0.007603	Glycerophosphoethanolamine (PE 38:3)			Glycerophospholipid metabolism (KEGG): Ether metabolism (KEGG)
HSPA5	0.007601	heat shock 70kDa protein 5 (glucose-regulated protein, 78kDa)	HCV_E2		Antigen processing and presentation (KEGG): Anti-apoptosis (GO): Pathogen target
CLTB	0.007495	clathrin, light chain (Lcb)		1	Required for HCV entry (Hepatitis C virus entry depends on clathrin-mediated endocytosis.): IL-4 Downregulation (Netpath)
LIP_PC_30_0	0.007425	Glycerophosphocholine (PC 30:0)			Glycerophospholipid metabolism (KEGG): Ether metabolism (KEGG)
SFRS11	0.007382	splicing factor, arginine/serine-rich 11
HSP90AA1	0.007347	heat shock protein 90kDa alpha (cytosolic), class A member 1			Antigen processing and presentation (KEGG): Drug target (Drug cards): Pathogen target
MRPS7	0.007337	mitochondrial ribosomal protein S7
